# Supplementary material for: Crystal structure of hexa­kis­(di­methyl­formamide-κO)manganese(II) deca­kis­(di­methyl­formamide)-1κ5 O,2κ5 O-[μ-octa­deca­tungstodiphosphato(V)-κO:κO′]dimanganate(II) di­methyl­formamide disolvate
Source: Acta Crystallogr E Crystallogr Commun. 2016 May 20;72(Pt 6):841–4. doi: 10.1107/S2056989016007842 (PMC4908550; doi:10.1107/S2056989016007842)
Supplement: Supplementary file 1 [file e-72-00841-sup1.cif]

##############################################################################
#                                                                            #
# This CIF contains the data in a paper accepted for publication in          #
# Acta Crystallographica Section E. It conforms to the requirements of       #
# Notes for Authors for Acta Crystallographica Section E, and has been       #
# peer reviewed under the auspices of the IUCr Commission on Journals.       #
#                                                                            #
# Full details of the Crystallographic Information File format               #
# are given in the paper "The Crystallographic Information File (CIF):       #
# a New Standard Archive File for Crystallography" by S. R. Hall, F. H.      #
# Allen and I. D. Brown [Acta Cryst. (1991), A47, 655-685].                  #
#                                                                            #
# The current version of the core CIF dictionary is obtainable from          #
# ftp://ftp.iucr.org/pub/cif_core.dic.                                       #
#                                                                            #
# Software is freely available for graphical display of the structure(s)     #
# in this CIF. For information consult the CIF software page                 #
# http://www.iucr.org/resources/cif/software.                                #
#                                                                            #
# This file may be used for bona fide research purposes within the           #
# scientific community so long as proper attribution is given to the journal # 
# article from which it was obtained.                                        #
#                                                                            #
##############################################################################
data_I
_database_code_depnum_ccdc_archive 'CCDC 1058770'
_audit_creation_method     'SHELXL-2014/7'
_journal_date_recd_electronic     2016-04-14
_journal_date_accepted     2016-05-12
_journal_name_full     'Acta Crystallographica, Section E'
_journal_year     2016
_journal_volume     72
_journal_issue      6
_journal_page_first     841
_journal_page_last     844
_journal_paper_category     GM
_journal_paper_doi     10.1107/S2056989016007842
_journal_coeditor_code     GK2660
_publ_contact_author_name     'Fatma Dhifallah'
_publ_contact_author_address
;
Laboratoire de Physico-Chimie des Materiaux,
Faculty of Sciences , University of Monastir,
Avenue de l'environnement,
5019 Monastir, Tunisia
;
_publ_contact_author_email     'fatma.dhif@gmail.com'
_publ_contact_author_fax     ?
_publ_contact_author_phone     '216 53 724 104'
_publ_section_title
;\
Crystal structure of hexakis(dimethylformamide-\k<i>O</i>)manganese(II)
decakis(dimethylformamide)-1\k^5^<i>O</i>,2\k^5^<i>O</i>-[\m-\
octadecatungstodiphosphato(V)-\k<i>O</i>:\k<i>O</i>']dimanganate(II)
dimethylformamide disolvate
;
loop_
    _publ_author_name
    _publ_author_footnote
    _publ_author_address
    'Dhifallah, Fatma' .
;
Laboratoire de Physico-Chimie des Materiaux, Faculty of Sciences
University of Monastir, Avenue de l'environnement,
5019 Monastir, Tunisia
;
    'Belkhiria, Mohamed Salah' .
;
University of Sousse, High School of Sciences and Technology
Rue Lamine Abassi, 4011 Hammam Sousse, Tunisia
;
_publ_section_synopsis
;
In the title polyoxidometalate, the Wells--Dawson-type [P~2~W~18~O~62~]^6-^
polyanion bridges two Mn^II^ octahedral complexes through terminal O atoms
from the belts. The crystal components are connected through numerous weak
C---H...O hydrogen bonds to construct a three-dimensional framework.
;
_chemical_name_systematic
;\
Hexakis(dimethylformamide-\k<i>O</i>)manganese(II)
decakis(dimethylformamide)-1\k^5^<i>O</i>,2\k^5^<i>O</i>-\
[\m-octadecatungstodiphosphato(V)-\k<i>O</i>:\k<i>O</i>']dimanganate(II)
dimethylformamide disolvate
;
_chemical_name_common     'Manganese(II) Wells--Dawson polyoxotungstate'
_chemical_formula_moiety
              'C18 H42 Mn N6 O6 2+, C30 H70 Mn2 N10 O72 P2 W18 2-, 2(C3 H7 N O)'
_chemical_formula_sum     'C54 H126 Mn3 N18 O80 P2 W18'
_chemical_formula_iupac
                '[Mn (C3 H7 N O)6] [Mn2 (P2 W18 O62) (C3 H7 N O)10], 2C3 H7 N O'
_chemical_formula_weight     5843.78
_chemical_melting_point     ?
_shelx_space_group_comment
;
The symmetry employed for this shelxl refinement is uniquely defined
by the following loop, which should always be used as a source of
symmetry information in preference to the above space-group names.
They are only intended as comments.
;
_space_group_crystal_system     monoclinic
_space_group_name_H-M_alt     'C 2/c'
_space_group_name_Hall     '-C 2yc'
loop_
    _space_group_symop_operation_xyz
    'x, y, z'
    '-x, y, -z+1/2'
    'x+1/2, y+1/2, z'
    '-x+1/2, y+1/2, -z+1/2'
    '-x, -y, -z'
    'x, -y, z-1/2'
    '-x+1/2, -y+1/2, -z'
    'x+1/2, -y+1/2, z-1/2'
_cell_length_a     26.9702(5)
_cell_length_b     14.3845(2)
_cell_length_c     34.1762(7)
_cell_angle_alpha     90
_cell_angle_beta     111.896(2)
_cell_angle_gamma     90
_cell_volume     12302.3(4)
_cell_formula_units_Z     4
_cell_measurement_reflns_used     36494
_cell_measurement_theta_min     3.56
_cell_measurement_theta_max     29.06
_cell_measurement_temperature     203.00(10)
_exptl_crystal_description     cuboid
_exptl_crystal_colour     yellow
_exptl_crystal_size_max     0.24
_exptl_crystal_size_mid     0.18
_exptl_crystal_size_min     0.07
_exptl_crystal_density_diffrn     3.155
_exptl_crystal_density_meas     ?
_exptl_crystal_density_method     ?
_exptl_crystal_F_000     10612
_exptl_absorpt_coefficient_mu     17.178
_exptl_absorpt_correction_type     multi-scan
_exptl_absorpt_process_details
;
(CrysAlis PRO; Agilent, 2014)
;
_shelx_estimated_absorpt_T_min     ?
_shelx_estimated_absorpt_T_max     ?
_exptl_absorpt_correction_T_min     0.133
_exptl_absorpt_correction_T_max     1.000
_diffrn_ambient_temperature     203.00(10)
_diffrn_radiation_type     MoK\a
_diffrn_radiation_wavelength     0.71073
_diffrn_measurement_device_type
           'Agilent SuperNova Dual Source diffractometer with an Atlas detector'
_diffrn_measurement_method     'CCD plate, AtlasS2'
_diffrn_detector_area_resol_mean     5.3048
_diffrn_reflns_number     110388
_diffrn_reflns_av_R_equivalents     0.0762
_diffrn_reflns_theta_min     3.2673
_diffrn_reflns_theta_max     27.876
_diffrn_reflns_theta_full     27.8760
_diffrn_measured_fraction_theta_max     0.993
_diffrn_measured_fraction_theta_full     0.993
_diffrn_reflns_limit_h_min     -35
_diffrn_reflns_limit_h_max     35
_diffrn_reflns_limit_k_min     -18
_diffrn_reflns_limit_k_max     18
_diffrn_reflns_limit_l_min     -44
_diffrn_reflns_limit_l_max     44
_reflns_number_total     14565
_reflns_number_gt     12616
_reflns_threshold_expression     'I > 2\s(I)'
_refine_ls_structure_factor_coef     Fsqd
_refine_ls_matrix_type     full
_refine_ls_R_factor_all     0.0430
_refine_ls_R_factor_gt     0.0348
_refine_ls_wR_factor_gt     0.0674
_refine_ls_wR_factor_ref     0.0715
_refine_ls_goodness_of_fit_ref     1.116
_refine_ls_restrained_S_all     1.116
_refine_ls_number_reflns     14565
_refine_ls_number_parameters     804
_refine_ls_number_restraints     7
_refine_ls_hydrogen_treatment     constr
_refine_ls_weighting_scheme     calc
_refine_ls_weighting_details
            'w=1/[\s^2^(Fo^2^)+(0.0162P)^2^+165.2372P] where P=(Fo^2^+2Fc^2^)/3'
_atom_sites_solution_hydrogens     geom
_atom_sites_solution_primary     direct
_atom_sites_solution_secondary     difmap
_refine_ls_shift/su_max     0.002
_refine_ls_shift/su_mean     0.000
_refine_diff_density_max     2.073
_refine_diff_density_min     -2.084
_refine_ls_extinction_method     none
_refine_ls_extinction_coef     .
loop_
    _atom_type_symbol
    _atom_type_description
    _atom_type_scat_dispersion_real
    _atom_type_scat_dispersion_imag
    _atom_type_scat_source
    'C' 'C' 0.0033 0.0016
                         'International Tables Vol C Tables 4.2.6.8 and 6.1.1.4'
    'H' 'H' 0.0000 0.0000
                         'International Tables Vol C Tables 4.2.6.8 and 6.1.1.4'
    'N' 'N' 0.0061 0.0033
                         'International Tables Vol C Tables 4.2.6.8 and 6.1.1.4'
    'O' 'O' 0.0106 0.0060
                         'International Tables Vol C Tables 4.2.6.8 and 6.1.1.4'
    'P' 'P' 0.1023 0.0942
                         'International Tables Vol C Tables 4.2.6.8 and 6.1.1.4'
    'Mn' 'Mn' 0.3368 0.7283
                         'International Tables Vol C Tables 4.2.6.8 and 6.1.1.4'
    'W' 'W' -0.8490 6.8722
                         'International Tables Vol C Tables 4.2.6.8 and 6.1.1.4'
_computing_data_collection
;
CrysAlis PRO (Agilent, 2014)
;
_computing_cell_refinement
;
CrysAlis PRO (Agilent, 2014)
;
_computing_data_reduction
;
CrysAlis PRO (Agilent, 2014)
;
_computing_structure_solution
;
SIR2004 (Burla <i>et al.</i>,  2005)
;
_computing_structure_refinement
;
SHELXL2014 (Sheldrick, 2015)
;
_computing_molecular_graphics
;
ORTEP-3 for Windows (Farrugia, 2012) and DIAMOND (Brandenburg, 1997)
;
_computing_publication_material
;
SHELXL2014 (Sheldrick, 2015)
;
loop_
    _atom_site_type_symbol
    _atom_site_label
    _atom_site_fract_x
    _atom_site_fract_y
    _atom_site_fract_z
    _atom_site_U_iso_or_equiv
    _atom_site_adp_type
    _atom_site_calc_flag
    _atom_site_occupancy
    _atom_site_disorder_assembly
    _atom_site_disorder_group
    W W1 0.37578(2) 0.25005(2) 0.09160(2) 0.01620(6) Uani d 1 . .
    W W2 0.50414(2) 0.24682(2) 0.09871(2) 0.01727(7) Uani d 1 . .
    W W3 0.43807(2) 0.04441(2) 0.09488(2) 0.01678(7) Uani d 1 . .
    W W4 0.40732(2) -0.02952(2) 0.18763(2) 0.01452(6) Uani d 1 . .
    W W5 0.34442(2) 0.17355(2) 0.18329(2) 0.01371(6) Uani d 1 . .
    W W6 0.41338(2) 0.39654(2) 0.18805(2) 0.01413(6) Uani d 1 . .
    W W7 0.54022(2) 0.39688(2) 0.19367(2) 0.01493(6) Uani d 1 . .
    W W8 0.61092(2) 0.17568(2) 0.19893(2) 0.01534(6) Uani d 1 . .
    W W9 0.54669(2) -0.02755(2) 0.19409(2) 0.01516(6) Uani d 1 . .
    P P1 0.47540(6) 0.18140(11) 0.18750(5) 0.0083(3) Uani d 1 . .
    Mn Mn2 0.2500 -0.2500 0.0000 0.0409(5) Uani d 1 . .
    Mn Mn1 0.19102(4) 0.22616(8) 0.14462(3) 0.0211(2) Uani d 1 . .
    O O1 0.43086(19) 0.2875(3) 0.07249(14) 0.0173(10) Uani d 1 . .
    O O2 0.48124(18) 0.1261(3) 0.07564(14) 0.0163(10) Uani d 1 . .
    O O3 0.38000(18) 0.1277(3) 0.06966(14) 0.0185(11) Uani d 1 . .
    O O4 0.39411(18) 0.3486(3) 0.13100(14) 0.0146(10) Uani d 1 . .
    O O5 0.51474(18) 0.3470(3) 0.13758(14) 0.0169(10) Uani d 1 . .
    O O6 0.56452(19) 0.1928(3) 0.14063(15) 0.0182(10) Uani d 1 . .
    O O7 0.50353(19) 0.0014(3) 0.13637(15) 0.0189(11) Uani d 1 . .
    O O8 0.40523(18) 0.0009(3) 0.13129(14) 0.0164(10) Uani d 1 . .
    O O9 0.34566(18) 0.1923(3) 0.12803(14) 0.0163(10) Uani d 1 . .
    O O10 0.4228(2) -0.0405(3) 0.05695(15) 0.0238(11) Uani d 1 . .
    O O11 0.3207(2) 0.2898(3) 0.05154(15) 0.0235(11) Uani d 1 . .
    O O12 0.5302(2) 0.2890(4) 0.06374(16) 0.0247(12) Uani d 1 . .
    O O13 0.45612(18) 0.1809(3) 0.13790(14) 0.0147(10) Uani d 1 . .
    O O14 0.43198(18) 0.1303(3) 0.19850(13) 0.0130(9) Uani d 1 . .
    O O15 0.52899(17) 0.1298(3) 0.20425(14) 0.0135(10) Uani d 1 . .
    O O16 0.48044(17) 0.2830(3) 0.20144(13) 0.0132(9) Uani d 1 . .
    O O17 0.47296(19) 0.4582(3) 0.18215(14) 0.0189(11) Uani d 1 . .
    O O18 0.59021(19) 0.2974(3) 0.20752(15) 0.0184(10) Uani d 1 . .
    O O19 0.60400(18) 0.0442(3) 0.18997(15) 0.0163(10) Uani d 1 . .
    O O20 0.48063(18) -0.0510(3) 0.20113(14) 0.0154(10) Uani d 1 . .
    O O21 0.34336(17) 0.0432(3) 0.17492(14) 0.0155(10) Uani d 1 . .
    O O22 0.37225(18) 0.2954(3) 0.19530(14) 0.0149(10) Uani d 1 . .
    O O23 0.36766(19) 0.4849(3) 0.17599(15) 0.0195(11) Uani d 1 . .
    O O24 0.44329(19) 0.4122(3) 0.24722(14) 0.0180(10) Uani d 1 . .
    O O25 0.5769(2) 0.4870(3) 0.18580(15) 0.0227(11) Uani d 1 . .
    O O26 0.6705(2) 0.1949(3) 0.19370(15) 0.0233(11) Uani d 1 . .
    O O27 0.5661(2) -0.1362(3) 0.18549(16) 0.0248(12) Uani d 1 . .
    O O28 0.58041(19) -0.0248(3) 0.25425(15) 0.0194(11) Uani d 1 . .
    O O29 0.3805(2) -0.1384(3) 0.17621(16) 0.0237(11) Uani d 1 . .
    O O30 0.36338(18) 0.1547(3) 0.24209(15) 0.0171(10) Uani d 1 . .
    O O31 0.27687(18) 0.1915(3) 0.17009(15) 0.0196(11) Uani d 1 . .
    O O32 0.1799(2) 0.1920(4) 0.20183(17) 0.0331(13) Uani d 1 . .
    C C1 0.1360(3) 0.1824(5) 0.2056(3) 0.0267(17) Uani d 1 . .
    H H1 0.1054 0.1777 0.1813 0.032 Uiso calc 1 . .
    N N1 0.1307(3) 0.1788(4) 0.2425(2) 0.0292(15) Uani d 1 . .
    C C2 0.1757(4) 0.1879(8) 0.2817(3) 0.051(3) Uani d 1 . .
    H H2A 0.2080 0.1913 0.2761 0.077 Uiso calc 1 . .
    H H2B 0.1773 0.1349 0.2992 0.077 Uiso calc 1 . .
    H H2C 0.1719 0.2434 0.2959 0.077 Uiso calc 1 . .
    C C3 0.0781(4) 0.1705(6) 0.2448(3) 0.039(2) Uani d 1 . .
    H H3A 0.0516 0.1654 0.2168 0.059 Uiso calc 1 . .
    H H3B 0.0710 0.2245 0.2584 0.059 Uiso calc 1 . .
    H H3C 0.0770 0.1161 0.2607 0.059 Uiso calc 1 . .
    O O33 0.1758(3) 0.0825(4) 0.12398(19) 0.0391(15) Uani d 1 . .
    C C4 0.2072(4) 0.0196(6) 0.1289(3) 0.042(2) Uani d 1 . .
    H H4 0.2430 0.0358 0.1368 0.051 Uiso calc 1 . .
    N N2 0.1956(3) -0.0703(5) 0.1241(2) 0.043(2) Uani d 1 . .
    C C5 0.2378(4) -0.1366(7) 0.1287(4) 0.061(3) Uani d 1 . .
    H H5A 0.2712 -0.1043 0.1358 0.091 Uiso calc 1 . .
    H H5B 0.2300 -0.1697 0.1027 0.091 Uiso calc 1 . .
    H H5C 0.2403 -0.1798 0.1508 0.091 Uiso calc 1 . .
    C C6 0.1425(5) -0.1066(9) 0.1137(5) 0.083(4) Uani d 1 . .
    H H6A 0.1202 -0.0598 0.1187 0.124 Uiso calc 1 . .
    H H6B 0.1438 -0.1599 0.1309 0.124 Uiso calc 1 . .
    H H6C 0.1282 -0.1244 0.0845 0.124 Uiso calc 1 . .
    O O34 0.1075(2) 0.2531(5) 0.1134(2) 0.0490(18) Uani d 1 . .
    C C7 0.0757(4) 0.3129(8) 0.0919(3) 0.047(3) Uani d 1 . .
    H H7 0.0626 0.3560 0.1060 0.057 Uiso calc 1 . .
    N N3 0.0595(3) 0.3190(6) 0.0512(2) 0.046(2) Uani d 1 . .
    C C8 0.0175(6) 0.3811(11) 0.0260(4) 0.102(6) Uani d 1 . .
    H H8A 0.0122 0.3740 -0.0032 0.153 Uiso calc 1 . .
    H H8B -0.0150 0.3665 0.0300 0.153 Uiso calc 1 . .
    H H8C 0.0276 0.4442 0.0345 0.153 Uiso calc 1 . .
    C C9 0.0798(5) 0.2567(9) 0.0271(3) 0.070(4) Uani d 1 . .
    H H9A 0.0634 0.2715 -0.0024 0.105 Uiso calc 1 . .
    H H9B 0.1179 0.2640 0.0361 0.105 Uiso calc 1 . .
    H H9C 0.0717 0.1936 0.0316 0.105 Uiso calc 1 . .
    O O35 0.2046(2) 0.2857(4) 0.09136(17) 0.0309(13) Uani d 1 . .
    C C10 0.2390(3) 0.3475(5) 0.0961(2) 0.0229(16) Uani d 1 . .
    H H10 0.2683 0.3492 0.1214 0.027 Uiso calc 1 . .
    N N4 0.2362(3) 0.4106(4) 0.0672(2) 0.0265(15) Uani d 1 . .
    C C11 0.1928(4) 0.4060(7) 0.0266(3) 0.047(3) Uani d 1 . .
    H H11A 0.1972 0.3522 0.0116 0.071 Uiso calc 1 . .
    H H11B 0.1930 0.4609 0.0107 0.071 Uiso calc 1 . .
    H H11C 0.1595 0.4018 0.0305 0.071 Uiso calc 1 . .
    C C12 0.2799(3) 0.4762(5) 0.0728(3) 0.0312(19) Uani d 1 . .
    H H12A 0.3031 0.4782 0.1020 0.047 Uiso calc 1 . .
    H H12B 0.2655 0.5370 0.0639 0.047 Uiso calc 1 . .
    H H12C 0.2999 0.4564 0.0562 0.047 Uiso calc 1 . .
    O O36 0.2124(3) 0.3636(4) 0.1703(2) 0.0421(16) Uani d 1 . .
    C C13 0.2043(3) 0.4050(6) 0.1989(3) 0.036(2) Uani d 1 . .
    H H13 0.1689 0.4132 0.1960 0.043 Uiso calc 1 . .
    N N5 0.2409(3) 0.4385(5) 0.2327(2) 0.0294(15) Uani d 1 . .
    C C14 0.2278(4) 0.4882(8) 0.2646(3) 0.056(3) Uani d 1 . .
    H H14A 0.2602 0.5071 0.2870 0.084 Uiso calc 1 . .
    H H14B 0.2069 0.5421 0.2522 0.084 Uiso calc 1 . .
    H H14C 0.2078 0.4483 0.2758 0.084 Uiso calc 1 . .
    C C15 0.2964(4) 0.4234(11) 0.2408(4) 0.092(5) Uani d 1 . .
    H H15A 0.3123 0.3885 0.2663 0.138 Uiso calc 1 . .
    H H15B 0.3142 0.4823 0.2436 0.138 Uiso calc 1 . .
    H H15C 0.2999 0.3895 0.2177 0.138 Uiso calc 1 . .
    O O37 0.3191(3) -0.2804(5) 0.0546(2) 0.058(2) Uani d 1 . .
    C C16 0.3642(4) -0.2458(7) 0.0716(3) 0.045(2) Uani d 1 . .
    H H16 0.3728 -0.1956 0.0581 0.054 Uiso calc 1 . .
    N N6 0.4007(3) -0.2743(5) 0.1069(2) 0.0357(17) Uani d 1 . .
    C C17 0.4532(4) -0.2344(7) 0.1243(3) 0.053(3) Uani d 1 . .
    H H17A 0.4794 -0.2818 0.1272 0.080 Uiso calc 1 . .
    H H17B 0.4589 -0.2082 0.1515 0.080 Uiso calc 1 . .
    H H17C 0.4565 -0.1865 0.1058 0.080 Uiso calc 1 . .
    C C18 0.3876(5) -0.3450(8) 0.1311(4) 0.070(4) Uani d 1 . .
    H H18A 0.3500 -0.3577 0.1190 0.106 Uiso calc 1 . .
    H H18B 0.3970 -0.3240 0.1596 0.106 Uiso calc 1 . .
    H H18C 0.4071 -0.4007 0.1309 0.106 Uiso calc 1 . .
    O O38 0.2501(3) -0.1093(5) 0.0233(2) 0.058(2) Uani d 1 . .
    C C19 0.2095(5) -0.0671(8) 0.0183(3) 0.054(3) Uani d 1 . .
    H H19 0.1771 -0.0971 0.0045 0.065 Uiso calc 1 . .
    N N7 0.2083(4) 0.0211(5) 0.0315(2) 0.044(2) Uani d 1 . .
    C C20 0.2519(6) 0.0778(11) 0.0525(5) 0.104(6) Uani d 1 . .
    H H20A 0.2840 0.0413 0.0617 0.156 Uiso calc 1 . .
    H H20B 0.2474 0.1056 0.0765 0.156 Uiso calc 1 . .
    H H20C 0.2543 0.1257 0.0337 0.156 Uiso calc 1 . .
    C C21 0.1563(6) 0.0636(9) 0.0208(4) 0.079(4) Uani d 1 . .
    H H21A 0.1290 0.0182 0.0079 0.119 Uiso calc 1 . .
    H H21B 0.1526 0.1140 0.0016 0.119 Uiso calc 1 . .
    H H21C 0.1527 0.0868 0.0460 0.119 Uiso calc 1 . .
    O O39 0.2057(3) -0.2996(5) 0.0390(3) 0.067(2) Uani d 1 . .
    C C22 0.1679(6) -0.3436(8) 0.0404(4) 0.069(3) Uani d 1 . .
    H H22 0.1387 -0.3512 0.0153 0.083 Uiso calc 1 . .
    N N8 0.1648(5) -0.3803(7) 0.0733(3) 0.067(3) Uani d 1 . .
    C C23 0.1136(8) -0.4306(18) 0.0683(8) 0.184(11) Uani d 1 . .
    H H23A 0.1160 -0.4551 0.0951 0.276 Uiso calc 1 . .
    H H23B 0.0842 -0.3879 0.0581 0.276 Uiso calc 1 . .
    H H23C 0.1081 -0.4806 0.0485 0.276 Uiso calc 1 . .
    C C24 0.2036(7) -0.3869(10) 0.1143(4) 0.096(5) Uani d 1 . .
    H H24A 0.2367 -0.3613 0.1148 0.144 Uiso calc 1 . .
    H H24B 0.2087 -0.4510 0.1227 0.144 Uiso calc 1 . .
    H H24C 0.1918 -0.3529 0.1334 0.144 Uiso calc 1 . .
    O O40 0.4111(6) -0.3352(9) 0.0133(4) 0.136(5) Uani d 1 . .
    C C25 0.4542(6) -0.3711(11) 0.0229(6) 0.109(6) Uani d 1 . .
    H H25 0.4747 -0.3531 0.0076 0.131 Uiso calc 1 . .
    N N9 0.4758(5) -0.4331(10) 0.0530(5) 0.111(5) Uani d 1 . .
    C C26 0.4464(9) -0.4739(11) 0.0759(5) 0.125(7) Uani d 1 . .
    H H26A 0.4150 -0.4376 0.0717 0.188 Uiso calc 1 . .
    H H26B 0.4684 -0.4754 0.1054 0.188 Uiso calc 1 . .
    H H26C 0.4362 -0.5361 0.0660 0.188 Uiso calc 1 . .
    C C27 0.5270(9) -0.4643(16) 0.0653(11) 0.27(2) Uani d 1 . .
    H H27A 0.5304 -0.5217 0.0804 0.410 Uiso calc 1 . .
    H H27B 0.5508 -0.4189 0.0833 0.410 Uiso calc 1 . .
    H H27C 0.5359 -0.4743 0.0409 0.410 Uiso calc 1 . .
loop_
    _atom_site_aniso_label
    _atom_site_aniso_U_11
    _atom_site_aniso_U_22
    _atom_site_aniso_U_33
    _atom_site_aniso_U_12
    _atom_site_aniso_U_13
    _atom_site_aniso_U_23
    W1 0.01490(14) 0.02190(14) 0.01007(13) 0.00222(11) 0.00265(11) 0.00061(10)
    W2 0.01742(15) 0.02454(15) 0.01067(13) -0.00453(12) 0.00617(11) -0.00034(11)
    W3 0.02004(15) 0.01751(13) 0.01187(14) -0.00120(11) 0.00488(11) -0.00361(10)
    W4 0.01286(14) 0.01258(13) 0.01811(14) -0.00222(10) 0.00579(11) -0.00138(10)
    W5 0.00908(13) 0.01626(13) 0.01540(14) 0.00011(10) 0.00411(11) 0.00085(10)
    W6 0.01424(14) 0.01239(13) 0.01491(14) 0.00162(10) 0.00446(11) 0.00112(10)
    W7 0.01552(14) 0.01431(13) 0.01575(14) -0.00319(11) 0.00675(11) 0.00008(10)
    W8 0.01178(14) 0.02008(14) 0.01606(14) -0.00088(11) 0.00738(11) -0.00110(10)
    W9 0.01322(14) 0.01455(13) 0.01807(15) 0.00186(10) 0.00625(11) -0.00268(10)
    P1 0.0058(8) 0.0100(7) 0.0089(8) 0.0000(6) 0.0025(6) 0.0000(6)
    Mn2 0.0532(13) 0.0319(10) 0.0293(10) 0.0081(9) 0.0059(9) 0.0001(8)
    Mn1 0.0162(6) 0.0282(6) 0.0178(6) 0.0026(5) 0.0052(4) 0.0002(4)
    O1 0.018(3) 0.024(2) 0.008(2) -0.002(2) 0.0035(19) 0.0029(19)
    O2 0.018(3) 0.018(2) 0.016(2) 0.002(2) 0.009(2) -0.0013(19)
    O3 0.012(2) 0.025(3) 0.012(2) -0.002(2) -0.0043(19) -0.0049(19)
    O4 0.015(2) 0.016(2) 0.012(2) 0.0017(19) 0.0049(19) 0.0009(18)
    O5 0.016(2) 0.022(2) 0.013(2) -0.002(2) 0.006(2) 0.0003(19)
    O6 0.018(3) 0.022(2) 0.015(2) -0.001(2) 0.007(2) -0.0022(19)
    O7 0.019(3) 0.020(2) 0.017(3) 0.003(2) 0.007(2) -0.0027(19)
    O8 0.014(2) 0.020(2) 0.014(2) -0.0013(19) 0.0036(19) -0.0015(19)
    O9 0.015(2) 0.020(2) 0.013(2) -0.0005(19) 0.0044(19) 0.0004(19)
    O10 0.029(3) 0.023(3) 0.019(3) -0.003(2) 0.010(2) -0.009(2)
    O11 0.019(3) 0.029(3) 0.018(3) 0.003(2) 0.002(2) 0.001(2)
    O12 0.019(3) 0.036(3) 0.022(3) -0.006(2) 0.011(2) 0.002(2)
    O13 0.015(2) 0.018(2) 0.012(2) -0.0001(19) 0.0053(19) -0.0004(18)
    O14 0.017(2) 0.012(2) 0.010(2) 0.0009(18) 0.0064(19) -0.0024(17)
    O15 0.013(2) 0.013(2) 0.013(2) -0.0034(18) 0.0029(19) -0.0026(18)
    O16 0.014(2) 0.018(2) 0.008(2) 0.0017(19) 0.0044(18) 0.0029(18)
    O17 0.024(3) 0.016(2) 0.015(2) -0.001(2) 0.005(2) 0.0035(19)
    O18 0.020(3) 0.021(2) 0.016(2) -0.002(2) 0.009(2) 0.0021(19)
    O19 0.009(2) 0.020(2) 0.022(3) 0.0038(19) 0.008(2) 0.0028(19)
    O20 0.013(2) 0.016(2) 0.018(2) -0.0002(19) 0.0061(19) 0.0010(19)
    O21 0.009(2) 0.015(2) 0.021(3) -0.0022(18) 0.0035(19) 0.0048(19)
    O22 0.013(2) 0.017(2) 0.012(2) 0.0032(19) 0.0019(19) 0.0007(18)
    O23 0.021(3) 0.019(2) 0.016(3) 0.004(2) 0.005(2) 0.0037(19)
    O24 0.019(3) 0.016(2) 0.018(3) -0.001(2) 0.007(2) -0.0009(19)
    O25 0.026(3) 0.022(3) 0.023(3) -0.008(2) 0.012(2) 0.001(2)
    O26 0.021(3) 0.032(3) 0.019(3) -0.002(2) 0.009(2) -0.002(2)
    O27 0.028(3) 0.022(3) 0.022(3) 0.007(2) 0.006(2) -0.006(2)
    O28 0.017(3) 0.022(3) 0.019(3) -0.001(2) 0.006(2) -0.002(2)
    O29 0.029(3) 0.017(2) 0.025(3) -0.007(2) 0.011(2) -0.005(2)
    O30 0.013(2) 0.022(2) 0.019(3) -0.0005(19) 0.009(2) 0.0016(19)
    O31 0.011(2) 0.025(3) 0.022(3) -0.001(2) 0.004(2) -0.001(2)
    O32 0.028(3) 0.052(4) 0.021(3) 0.006(3) 0.012(2) 0.007(3)
    C1 0.032(5) 0.023(4) 0.025(4) -0.001(3) 0.011(4) 0.001(3)
    N1 0.037(4) 0.029(4) 0.022(4) 0.002(3) 0.012(3) 0.002(3)
    C2 0.043(6) 0.090(8) 0.023(5) -0.001(5) 0.014(4) -0.008(5)
    C3 0.044(6) 0.043(5) 0.042(6) -0.004(4) 0.028(5) 0.001(4)
    O33 0.045(4) 0.032(3) 0.036(4) -0.003(3) 0.010(3) -0.004(3)
    C4 0.043(6) 0.042(5) 0.033(5) -0.008(5) 0.004(4) 0.000(4)
    N2 0.055(5) 0.029(4) 0.031(4) -0.010(4) -0.001(4) 0.000(3)
    C5 0.057(7) 0.048(6) 0.068(8) -0.006(5) 0.013(6) -0.008(6)
    C6 0.062(8) 0.079(9) 0.103(11) -0.028(7) 0.025(8) -0.020(8)
    O34 0.021(3) 0.084(5) 0.040(4) 0.005(3) 0.010(3) 0.027(4)
    C7 0.037(6) 0.074(7) 0.040(6) 0.013(5) 0.023(5) 0.005(5)
    N3 0.028(4) 0.075(6) 0.032(4) 0.019(4) 0.008(3) 0.008(4)
    C8 0.100(11) 0.145(14) 0.060(9) 0.082(11) 0.029(8) 0.041(9)
    C9 0.053(7) 0.101(10) 0.047(7) -0.004(7) 0.008(6) -0.040(7)
    O35 0.031(3) 0.038(3) 0.023(3) -0.006(3) 0.010(2) 0.004(2)
    C10 0.024(4) 0.031(4) 0.011(4) 0.002(3) 0.004(3) 0.002(3)
    N4 0.030(4) 0.029(3) 0.020(3) 0.006(3) 0.008(3) 0.003(3)
    C11 0.043(6) 0.065(7) 0.025(5) -0.010(5) 0.002(4) 0.013(4)
    C12 0.026(4) 0.028(4) 0.036(5) 0.000(3) 0.008(4) 0.005(4)
    O36 0.056(4) 0.037(3) 0.044(4) -0.001(3) 0.030(3) -0.015(3)
    C13 0.027(5) 0.039(5) 0.038(5) 0.007(4) 0.008(4) -0.011(4)
    N5 0.022(4) 0.033(4) 0.033(4) 0.009(3) 0.010(3) -0.004(3)
    C14 0.051(7) 0.079(8) 0.036(6) 0.020(6) 0.012(5) -0.015(5)
    C15 0.028(6) 0.140(13) 0.097(11) 0.004(7) 0.012(6) -0.046(10)
    O37 0.056(5) 0.059(5) 0.040(4) -0.004(4) -0.002(4) 0.003(3)
    C16 0.053(7) 0.039(5) 0.044(6) 0.003(5) 0.020(5) 0.003(4)
    N6 0.043(5) 0.029(4) 0.030(4) -0.008(3) 0.009(3) 0.004(3)
    C17 0.038(6) 0.049(6) 0.065(7) -0.008(5) 0.012(5) -0.003(5)
    C18 0.073(8) 0.065(7) 0.060(8) -0.021(6) 0.010(6) 0.031(6)
    O38 0.076(6) 0.047(4) 0.051(5) 0.008(4) 0.024(4) -0.003(3)
    C19 0.077(8) 0.053(7) 0.038(6) -0.006(6) 0.029(6) 0.002(5)
    N7 0.072(6) 0.032(4) 0.036(5) 0.000(4) 0.030(4) -0.004(3)
    C20 0.112(12) 0.141(13) 0.099(11) -0.079(11) 0.086(10) -0.065(10)
    C21 0.099(11) 0.088(10) 0.052(8) 0.020(8) 0.031(7) 0.012(7)
    O39 0.077(6) 0.051(5) 0.086(6) -0.010(4) 0.045(5) -0.021(4)
    C22 0.081(9) 0.061(7) 0.071(8) 0.021(6) 0.035(7) 0.017(6)
    N8 0.092(8) 0.076(7) 0.053(6) 0.032(6) 0.049(6) 0.018(5)
    C23 0.098(15) 0.28(3) 0.22(3) 0.007(18) 0.110(17) -0.01(2)
    C24 0.162(16) 0.078(9) 0.054(9) 0.028(10) 0.048(10) -0.009(7)
    O40 0.129(11) 0.134(10) 0.145(11) 0.037(9) 0.051(9) 0.054(9)
    C25 0.046(8) 0.098(11) 0.190(19) 0.031(8) 0.051(10) 0.063(12)
    N9 0.083(10) 0.097(10) 0.136(13) 0.024(8) 0.021(9) 0.022(9)
    C26 0.22(2) 0.088(11) 0.069(10) 0.044(13) 0.060(12) 0.050(9)
    C27 0.096(17) 0.14(2) 0.55(6) 0.046(15) 0.08(3) 0.14(3)
_geom_special_details
;
 All esds (except the esd in the dihedral angle between two l.s. planes)
 are estimated using the full covariance matrix.  The cell esds are taken
 into account individually in the estimation of esds in distances, angles
 and torsion angles; correlations between esds in cell parameters are only
 used when they are defined by crystal symmetry.  An approximate (isotropic)
 treatment of cell esds is used for estimating esds involving l.s. planes.
;
loop_
    _geom_bond_atom_site_label_1
    _geom_bond_atom_site_label_2
    _geom_bond_site_symmetry_2
    _geom_bond_distance
    _geom_bond_publ_flag
    W1 O11 . 1.700(5) ?
    W1 O4 . 1.890(4) ?
    W1 O1 . 1.910(5) ?
    W1 O9 . 1.912(5) ?
    W1 O3 . 1.933(5) ?
    W1 O13 . 2.373(4) ?
    W2 O12 . 1.708(5) ?
    W2 O6 . 1.889(5) ?
    W2 O5 . 1.908(5) ?
    W2 O2 . 1.912(4) ?
    W2 O1 . 1.932(5) ?
    W2 O13 . 2.380(5) ?
    W3 O10 . 1.715(5) ?
    W3 O8 . 1.883(5) ?
    W3 O3 . 1.904(5) ?
    W3 O7 . 1.909(5) ?
    W3 O2 . 1.934(5) ?
    W3 O13 . 2.392(4) ?
    W4 O29 . 1.707(5) ?
    W4 O20 . 1.881(4) ?
    W4 O28 2_655 1.889(5) ?
    W4 O21 . 1.924(4) ?
    W4 O8 . 1.955(5) ?
    W4 O14 . 2.384(4) ?
    W5 O31 . 1.725(5) ?
    W5 O22 . 1.890(4) ?
    W5 O21 . 1.895(4) ?
    W5 O30 . 1.899(5) ?
    W5 O9 . 1.920(5) ?
    W5 O14 . 2.306(4) ?
    W6 O23 . 1.711(5) ?
    W6 O24 . 1.891(5) ?
    W6 O22 . 1.901(5) ?
    W6 O17 . 1.911(5) ?
    W6 O4 . 1.947(4) ?
    W6 O16 . 2.352(4) ?
    W7 O25 . 1.711(5) ?
    W7 O18 . 1.901(5) ?
    W7 O24 2_655 1.912(5) ?
    W7 O5 . 1.918(5) ?
    W7 O17 . 1.921(5) ?
    W7 O16 . 2.381(4) ?
    W8 O26 . 1.704(5) ?
    W8 O18 . 1.894(5) ?
    W8 O30 2_655 1.895(5) ?
    W8 O19 . 1.913(5) ?
    W8 O6 . 1.933(5) ?
    W8 O15 . 2.377(4) ?
    W9 O27 . 1.709(5) ?
    W9 O19 . 1.907(5) ?
    W9 O28 . 1.913(5) ?
    W9 O20 . 1.915(4) ?
    W9 O7 . 1.925(5) ?
    W9 O15 . 2.365(4) ?
    P1 O16 . 1.528(5) ?
    P1 O15 . 1.533(5) ?
    P1 O14 . 1.543(5) ?
    P1 O13 . 1.577(5) ?
    Mn2 O37 7_545 2.133(7) ?
    Mn2 O37 . 2.134(7) ?
    Mn2 O38 7_545 2.175(7) ?
    Mn2 O38 . 2.175(7) ?
    Mn2 O39 7_545 2.214(9) ?
    Mn2 O39 . 2.214(9) ?
    Mn1 O34 . 2.137(6) ?
    Mn1 O32 . 2.143(6) ?
    Mn1 O36 . 2.153(6) ?
    Mn1 O35 . 2.163(5) ?
    Mn1 O33 . 2.173(6) ?
    Mn1 O31 . 2.205(5) ?
    O24 W7 2_655 1.912(5) ?
    O28 W4 2_655 1.889(5) ?
    O30 W8 2_655 1.895(5) ?
    O32 C1 . 1.245(9) ?
    C1 N1 . 1.322(10) ?
    C1 H1 . 0.9300 ?
    N1 C2 . 1.439(11) ?
    N1 C3 . 1.454(11) ?
    C2 H2A . 0.9600 ?
    C2 H2B . 0.9600 ?
    C2 H2C . 0.9600 ?
    C3 H3A . 0.9600 ?
    C3 H3B . 0.9600 ?
    C3 H3C . 0.9600 ?
    O33 C4 . 1.207(11) ?
    C4 N2 . 1.325(11) ?
    C4 H4 . 0.9300 ?
    N2 C6 . 1.439(13) ?
    N2 C5 . 1.448(13) ?
    C5 H5A . 0.9600 ?
    C5 H5B . 0.9600 ?
    C5 H5C . 0.9600 ?
    C6 H6A . 0.9600 ?
    C6 H6B . 0.9600 ?
    C6 H6C . 0.9600 ?
    O34 C7 . 1.243(11) ?
    C7 N3 . 1.296(12) ?
    C7 H7 . 0.9300 ?
    N3 C8 . 1.447(13) ?
    N3 C9 . 1.458(13) ?
    C8 H8A . 0.9600 ?
    C8 H8B . 0.9600 ?
    C8 H8C . 0.9600 ?
    C9 H9A . 0.9600 ?
    C9 H9B . 0.9600 ?
    C9 H9C . 0.9600 ?
    O35 C10 . 1.252(9) ?
    C10 N4 . 1.321(9) ?
    C10 H10 . 0.9300 ?
    N4 C11 . 1.445(10) ?
    N4 C12 . 1.467(10) ?
    C11 H11A . 0.9600 ?
    C11 H11B . 0.9600 ?
    C11 H11C . 0.9600 ?
    C12 H12A . 0.9600 ?
    C12 H12B . 0.9600 ?
    C12 H12C . 0.9600 ?
    O36 C13 . 1.230(10) ?
    C13 N5 . 1.301(10) ?
    C13 H13 . 0.9300 ?
    N5 C15 . 1.434(12) ?
    N5 C14 . 1.453(11) ?
    C14 H14A . 0.9600 ?
    C14 H14B . 0.9600 ?
    C14 H14C . 0.9600 ?
    C15 H15A . 0.9600 ?
    C15 H15B . 0.9600 ?
    C15 H15C . 0.9600 ?
    O37 C16 . 1.241(11) ?
    C16 N6 . 1.306(11) ?
    C16 H16 . 0.9300 ?
    N6 C18 . 1.435(11) ?
    N6 C17 . 1.436(11) ?
    C17 H17A . 0.9600 ?
    C17 H17B . 0.9600 ?
    C17 H17C . 0.9600 ?
    C18 H18A . 0.9600 ?
    C18 H18B . 0.9600 ?
    C18 H18C . 0.9600 ?
    O38 C19 . 1.208(13) ?
    C19 N7 . 1.350(12) ?
    C19 H19 . 0.9300 ?
    N7 C20 . 1.389(14) ?
    N7 C21 . 1.448(15) ?
    C20 H20A . 0.9600 ?
    C20 H20B . 0.9600 ?
    C20 H20C . 0.9600 ?
    C21 H21A . 0.9600 ?
    C21 H21B . 0.9600 ?
    C21 H21C . 0.9600 ?
    O39 C22 . 1.216(14) ?
    C22 N8 . 1.272(14) ?
    C22 H22 . 0.9300 ?
    N8 C24 . 1.404(16) ?
    N8 C23 . 1.51(2) ?
    C23 H23A . 0.9600 ?
    C23 H23B . 0.9600 ?
    C23 H23C . 0.9600 ?
    C24 H24A . 0.9600 ?
    C24 H24B . 0.9600 ?
    C24 H24C . 0.9600 ?
    O40 C25 . 1.201(16) ?
    C25 N9 . 1.320(19) ?
    C25 H25 . 0.9300 ?
    N9 C27 . 1.36(2) ?
    N9 C26 . 1.43(2) ?
    C26 H26A . 0.9600 ?
    C26 H26B . 0.9600 ?
    C26 H26C . 0.9600 ?
    C27 H27A . 0.9600 ?
    C27 H27B . 0.9600 ?
    C27 H27C . 0.9600 ?
loop_
    _geom_angle_atom_site_label_1
    _geom_angle_atom_site_label_2
    _geom_angle_atom_site_label_3
    _geom_angle_site_symmetry_1
    _geom_angle_site_symmetry_3
    _geom_angle
    _geom_angle_publ_flag
    O11 W1 O4 . . 103.8(2) ?
    O11 W1 O1 . . 100.8(2) ?
    O4 W1 O1 . . 90.1(2) ?
    O11 W1 O9 . . 102.4(2) ?
    O4 W1 O9 . . 85.64(19) ?
    O1 W1 O9 . . 156.78(19) ?
    O11 W1 O3 . . 98.9(2) ?
    O4 W1 O3 . . 157.21(18) ?
    O1 W1 O3 . . 87.6(2) ?
    O9 W1 O3 . . 87.6(2) ?
    O11 W1 O13 . . 169.8(2) ?
    O4 W1 O13 . . 84.73(17) ?
    O1 W1 O13 . . 73.32(17) ?
    O9 W1 O13 . . 83.55(18) ?
    O3 W1 O13 . . 72.89(16) ?
    O12 W2 O6 . . 102.3(2) ?
    O12 W2 O5 . . 103.0(2) ?
    O6 W2 O5 . . 85.4(2) ?
    O12 W2 O2 . . 100.9(2) ?
    O6 W2 O2 . . 89.63(19) ?
    O5 W2 O2 . . 156.2(2) ?
    O12 W2 O1 . . 100.6(2) ?
    O6 W2 O1 . . 157.0(2) ?
    O5 W2 O1 . . 87.5(2) ?
    O2 W2 O1 . . 88.1(2) ?
    O12 W2 O13 . . 171.0(2) ?
    O6 W2 O13 . . 84.57(18) ?
    O5 W2 O13 . . 83.16(18) ?
    O2 W2 O13 . . 73.16(17) ?
    O1 W2 O13 . . 72.82(17) ?
    O10 W3 O8 . . 102.9(2) ?
    O10 W3 O3 . . 100.4(2) ?
    O8 W3 O3 . . 89.9(2) ?
    O10 W3 O7 . . 103.0(2) ?
    O8 W3 O7 . . 86.2(2) ?
    O3 W3 O7 . . 156.52(19) ?
    O10 W3 O2 . . 100.4(2) ?
    O8 W3 O2 . . 156.61(19) ?
    O3 W3 O2 . . 87.8(2) ?
    O7 W3 O2 . . 86.7(2) ?
    O10 W3 O13 . . 170.2(2) ?
    O8 W3 O13 . . 84.54(18) ?
    O3 W3 O13 . . 72.92(17) ?
    O7 W3 O13 . . 83.66(17) ?
    O2 W3 O13 . . 72.54(17) ?
    O29 W4 O20 . . 102.8(2) ?
    O29 W4 O28 . 2_655 99.6(2) ?
    O20 W4 O28 . 2_655 89.5(2) ?
    O29 W4 O21 . . 100.4(2) ?
    O20 W4 O21 . . 156.48(19) ?
    O28 W4 O21 2_655 . 90.5(2) ?
    O29 W4 O8 . . 97.2(2) ?
    O20 W4 O8 . . 85.41(19) ?
    O28 W4 O8 2_655 . 163.13(19) ?
    O21 W4 O8 . . 87.81(19) ?
    O29 W4 O14 . . 171.8(2) ?
    O20 W4 O14 . . 85.05(17) ?
    O28 W4 O14 2_655 . 82.65(18) ?
    O21 W4 O14 . . 71.64(17) ?
    O8 W4 O14 . . 80.89(17) ?
    O31 W5 O22 . . 102.3(2) ?
    O31 W5 O21 . . 98.8(2) ?
    O22 W5 O21 . . 158.81(19) ?
    O31 W5 O30 . . 98.0(2) ?
    O22 W5 O30 . . 88.52(19) ?
    O21 W5 O30 . . 90.1(2) ?
    O31 W5 O9 . . 97.2(2) ?
    O22 W5 O9 . . 86.14(19) ?
    O21 W5 O9 . . 89.71(19) ?
    O30 W5 O9 . . 164.60(19) ?
    O31 W5 O14 . . 172.79(19) ?
    O22 W5 O14 . . 84.89(17) ?
    O21 W5 O14 . . 73.96(17) ?
    O30 W5 O14 . . 82.76(17) ?
    O9 W5 O14 . . 82.39(17) ?
    O23 W6 O24 . . 98.7(2) ?
    O23 W6 O22 . . 101.4(2) ?
    O24 W6 O22 . . 89.35(19) ?
    O23 W6 O17 . . 100.9(2) ?
    O24 W6 O17 . . 91.0(2) ?
    O22 W6 O17 . . 157.46(19) ?
    O23 W6 O4 . . 97.0(2) ?
    O24 W6 O4 . . 164.03(19) ?
    O22 W6 O4 . . 84.77(19) ?
    O17 W6 O4 . . 88.8(2) ?
    O23 W6 O16 . . 174.7(2) ?
    O24 W6 O16 . . 83.35(18) ?
    O22 W6 O16 . . 83.51(17) ?
    O17 W6 O16 . . 74.15(17) ?
    O4 W6 O16 . . 81.25(17) ?
    O25 W7 O18 . . 102.2(2) ?
    O25 W7 O24 . 2_655 99.1(2) ?
    O18 W7 O24 . 2_655 87.7(2) ?
    O25 W7 O5 . . 98.0(2) ?
    O18 W7 O5 . . 85.6(2) ?
    O24 W7 O5 2_655 . 162.62(19) ?
    O25 W7 O17 . . 100.2(2) ?
    O18 W7 O17 . . 157.6(2) ?
    O24 W7 O17 2_655 . 89.6(2) ?
    O5 W7 O17 . . 90.5(2) ?
    O25 W7 O16 . . 173.4(2) ?
    O18 W7 O16 . . 84.35(18) ?
    O24 W7 O16 2_655 . 82.06(18) ?
    O5 W7 O16 . . 81.33(17) ?
    O17 W7 O16 . . 73.26(17) ?
    O26 W8 O18 . . 102.1(2) ?
    O26 W8 O30 . 2_655 98.8(2) ?
    O18 W8 O30 . 2_655 89.7(2) ?
    O26 W8 O19 . . 100.6(2) ?
    O18 W8 O19 . . 157.2(2) ?
    O30 W8 O19 2_655 . 89.3(2) ?
    O26 W8 O6 . . 98.3(2) ?
    O18 W8 O6 . . 85.8(2) ?
    O30 W8 O6 2_655 . 162.9(2) ?
    O19 W8 O6 . . 88.49(19) ?
    O26 W8 O15 . . 173.1(2) ?
    O18 W8 O15 . . 84.77(18) ?
    O30 W8 O15 2_655 . 81.74(17) ?
    O19 W8 O15 . . 72.53(17) ?
    O6 W8 O15 . . 81.44(18) ?
    O27 W9 O19 . . 100.0(2) ?
    O27 W9 O28 . . 98.7(2) ?
    O19 W9 O28 . . 89.7(2) ?
    O27 W9 O20 . . 102.7(2) ?
    O19 W9 O20 . . 157.30(19) ?
    O28 W9 O20 . . 87.7(2) ?
    O27 W9 O7 . . 97.4(2) ?
    O19 W9 O7 . . 90.2(2) ?
    O28 W9 O7 . . 163.7(2) ?
    O20 W9 O7 . . 86.1(2) ?
    O27 W9 O15 . . 172.9(2) ?
    O19 W9 O15 . . 72.92(17) ?
    O28 W9 O15 . . 82.15(18) ?
    O20 W9 O15 . . 84.38(17) ?
    O7 W9 O15 . . 82.27(17) ?
    O16 P1 O15 . . 112.7(2) ?
    O16 P1 O14 . . 111.5(2) ?
    O15 P1 O14 . . 111.9(3) ?
    O16 P1 O13 . . 107.1(2) ?
    O15 P1 O13 . . 106.6(3) ?
    O14 P1 O13 . . 106.5(2) ?
    O37 Mn2 O37 7_545 . 180.0 ?
    O37 Mn2 O38 7_545 7_545 89.4(3) ?
    O37 Mn2 O38 . 7_545 90.6(3) ?
    O37 Mn2 O38 7_545 . 90.6(3) ?
    O37 Mn2 O38 . . 89.4(3) ?
    O38 Mn2 O38 7_545 . 180.0 ?
    O37 Mn2 O39 7_545 7_545 84.2(3) ?
    O37 Mn2 O39 . 7_545 95.8(3) ?
    O38 Mn2 O39 7_545 7_545 90.4(3) ?
    O38 Mn2 O39 . 7_545 89.6(3) ?
    O37 Mn2 O39 7_545 . 95.8(3) ?
    O37 Mn2 O39 . . 84.2(3) ?
    O38 Mn2 O39 7_545 . 89.6(3) ?
    O38 Mn2 O39 . . 90.4(3) ?
    O39 Mn2 O39 7_545 . 180.0 ?
    O34 Mn1 O32 . . 91.0(2) ?
    O34 Mn1 O36 . . 96.2(3) ?
    O32 Mn1 O36 . . 86.9(2) ?
    O34 Mn1 O35 . . 89.2(2) ?
    O32 Mn1 O35 . . 169.7(2) ?
    O36 Mn1 O35 . . 82.9(2) ?
    O34 Mn1 O33 . . 88.5(3) ?
    O32 Mn1 O33 . . 90.2(2) ?
    O36 Mn1 O33 . . 174.5(3) ?
    O35 Mn1 O33 . . 100.0(2) ?
    O34 Mn1 O31 . . 173.6(2) ?
    O32 Mn1 O31 . . 94.1(2) ?
    O36 Mn1 O31 . . 88.0(2) ?
    O35 Mn1 O31 . . 86.5(2) ?
    O33 Mn1 O31 . . 87.5(2) ?
    W1 O1 W2 . . 123.2(2) ?
    W2 O2 W3 . . 123.7(2) ?
    W3 O3 W1 . . 123.7(2) ?
    W1 O4 W6 . . 151.7(3) ?
    W2 O5 W7 . . 152.0(3) ?
    W2 O6 W8 . . 151.4(3) ?
    W3 O7 W9 . . 150.4(3) ?
    W3 O8 W4 . . 151.3(3) ?
    W1 O9 W5 . . 150.3(3) ?
    P1 O13 W1 . . 124.6(3) ?
    P1 O13 W2 . . 124.9(2) ?
    W1 O13 W2 . . 90.64(15) ?
    P1 O13 W3 . . 125.1(2) ?
    W1 O13 W3 . . 90.47(15) ?
    W2 O13 W3 . . 90.57(16) ?
    P1 O14 W5 . . 128.5(2) ?
    P1 O14 W4 . . 127.9(2) ?
    W5 O14 W4 . . 91.28(16) ?
    P1 O15 W9 . . 128.5(2) ?
    P1 O15 W8 . . 127.6(2) ?
    W9 O15 W8 . . 90.60(16) ?
    P1 O16 W6 . . 129.1(3) ?
    P1 O16 W7 . . 127.5(3) ?
    W6 O16 W7 . . 90.25(15) ?
    W6 O17 W7 . . 122.1(2) ?
    W8 O18 W7 . . 151.7(3) ?
    W9 O19 W8 . . 123.8(2) ?
    W4 O20 W9 . . 151.9(3) ?
    W5 O21 W4 . . 122.8(2) ?
    W5 O22 W6 . . 152.2(3) ?
    W6 O24 W7 . 2_655 162.7(3) ?
    W4 O28 W9 2_655 . 162.9(3) ?
    W8 O30 W5 2_655 . 161.8(3) ?
    W5 O31 Mn1 . . 171.1(3) ?
    C1 O32 Mn1 . . 125.6(5) ?
    O32 C1 N1 . . 123.3(8) ?
    O32 C1 H1 . . 118.4 ?
    N1 C1 H1 . . 118.4 ?
    C1 N1 C2 . . 122.0(8) ?
    C1 N1 C3 . . 120.6(7) ?
    C2 N1 C3 . . 117.3(7) ?
    N1 C2 H2A . . 109.5 ?
    N1 C2 H2B . . 109.5 ?
    H2A C2 H2B . . 109.5 ?
    N1 C2 H2C . . 109.5 ?
    H2A C2 H2C . . 109.5 ?
    H2B C2 H2C . . 109.5 ?
    N1 C3 H3A . . 109.5 ?
    N1 C3 H3B . . 109.5 ?
    H3A C3 H3B . . 109.5 ?
    N1 C3 H3C . . 109.5 ?
    H3A C3 H3C . . 109.5 ?
    H3B C3 H3C . . 109.5 ?
    C4 O33 Mn1 . . 129.1(6) ?
    O33 C4 N2 . . 126.4(9) ?
    O33 C4 H4 . . 116.8 ?
    N2 C4 H4 . . 116.8 ?
    C4 N2 C6 . . 123.5(10) ?
    C4 N2 C5 . . 119.3(9) ?
    C6 N2 C5 . . 117.2(9) ?
    N2 C5 H5A . . 109.5 ?
    N2 C5 H5B . . 109.5 ?
    H5A C5 H5B . . 109.5 ?
    N2 C5 H5C . . 109.5 ?
    H5A C5 H5C . . 109.5 ?
    H5B C5 H5C . . 109.5 ?
    N2 C6 H6A . . 109.5 ?
    N2 C6 H6B . . 109.5 ?
    H6A C6 H6B . . 109.5 ?
    N2 C6 H6C . . 109.5 ?
    H6A C6 H6C . . 109.5 ?
    H6B C6 H6C . . 109.5 ?
    C7 O34 Mn1 . . 142.0(7) ?
    O34 C7 N3 . . 124.3(10) ?
    O34 C7 H7 . . 117.9 ?
    N3 C7 H7 . . 117.9 ?
    C7 N3 C8 . . 123.8(9) ?
    C7 N3 C9 . . 121.3(9) ?
    C8 N3 C9 . . 114.7(9) ?
    N3 C8 H8A . . 109.5 ?
    N3 C8 H8B . . 109.5 ?
    H8A C8 H8B . . 109.5 ?
    N3 C8 H8C . . 109.5 ?
    H8A C8 H8C . . 109.5 ?
    H8B C8 H8C . . 109.5 ?
    N3 C9 H9A . . 109.5 ?
    N3 C9 H9B . . 109.5 ?
    H9A C9 H9B . . 109.5 ?
    N3 C9 H9C . . 109.5 ?
    H9A C9 H9C . . 109.5 ?
    H9B C9 H9C . . 109.5 ?
    C10 O35 Mn1 . . 121.5(5) ?
    O35 C10 N4 . . 123.9(7) ?
    O35 C10 H10 . . 118.1 ?
    N4 C10 H10 . . 118.1 ?
    C10 N4 C11 . . 119.2(7) ?
    C10 N4 C12 . . 121.6(6) ?
    C11 N4 C12 . . 118.5(7) ?
    N4 C11 H11A . . 109.5 ?
    N4 C11 H11B . . 109.5 ?
    H11A C11 H11B . . 109.5 ?
    N4 C11 H11C . . 109.5 ?
    H11A C11 H11C . . 109.5 ?
    H11B C11 H11C . . 109.5 ?
    N4 C12 H12A . . 109.5 ?
    N4 C12 H12B . . 109.5 ?
    H12A C12 H12B . . 109.5 ?
    N4 C12 H12C . . 109.5 ?
    H12A C12 H12C . . 109.5 ?
    H12B C12 H12C . . 109.5 ?
    C13 O36 Mn1 . . 132.0(6) ?
    O36 C13 N5 . . 125.7(8) ?
    O36 C13 H13 . . 117.1 ?
    N5 C13 H13 . . 117.1 ?
    C13 N5 C15 . . 120.4(8) ?
    C13 N5 C14 . . 122.2(8) ?
    C15 N5 C14 . . 117.3(8) ?
    N5 C14 H14A . . 109.5 ?
    N5 C14 H14B . . 109.5 ?
    H14A C14 H14B . . 109.5 ?
    N5 C14 H14C . . 109.5 ?
    H14A C14 H14C . . 109.5 ?
    H14B C14 H14C . . 109.5 ?
    N5 C15 H15A . . 109.5 ?
    N5 C15 H15B . . 109.5 ?
    H15A C15 H15B . . 109.5 ?
    N5 C15 H15C . . 109.5 ?
    H15A C15 H15C . . 109.5 ?
    H15B C15 H15C . . 109.5 ?
    C16 O37 Mn2 . . 135.4(7) ?
    O37 C16 N6 . . 125.2(9) ?
    O37 C16 H16 . . 117.4 ?
    N6 C16 H16 . . 117.4 ?
    C16 N6 C18 . . 119.5(8) ?
    C16 N6 C17 . . 122.9(8) ?
    C18 N6 C17 . . 117.5(8) ?
    N6 C17 H17A . . 109.5 ?
    N6 C17 H17B . . 109.5 ?
    H17A C17 H17B . . 109.5 ?
    N6 C17 H17C . . 109.5 ?
    H17A C17 H17C . . 109.5 ?
    H17B C17 H17C . . 109.5 ?
    N6 C18 H18A . . 109.5 ?
    N6 C18 H18B . . 109.5 ?
    H18A C18 H18B . . 109.5 ?
    N6 C18 H18C . . 109.5 ?
    H18A C18 H18C . . 109.5 ?
    H18B C18 H18C . . 109.5 ?
    C19 O38 Mn2 . . 122.6(8) ?
    O38 C19 N7 . . 123.8(11) ?
    O38 C19 H19 . . 118.1 ?
    N7 C19 H19 . . 118.1 ?
    C19 N7 C20 . . 127.1(11) ?
    C19 N7 C21 . . 116.9(10) ?
    C20 N7 C21 . . 115.8(11) ?
    N7 C20 H20A . . 109.5 ?
    N7 C20 H20B . . 109.5 ?
    H20A C20 H20B . . 109.5 ?
    N7 C20 H20C . . 109.5 ?
    H20A C20 H20C . . 109.5 ?
    H20B C20 H20C . . 109.5 ?
    N7 C21 H21A . . 109.5 ?
    N7 C21 H21B . . 109.5 ?
    H21A C21 H21B . . 109.5 ?
    N7 C21 H21C . . 109.5 ?
    H21A C21 H21C . . 109.5 ?
    H21B C21 H21C . . 109.5 ?
    C22 O39 Mn2 . . 147.2(9) ?
    O39 C22 N8 . . 125.7(14) ?
    O39 C22 H22 . . 117.2 ?
    N8 C22 H22 . . 117.2 ?
    C22 N8 C24 . . 129.8(14) ?
    C22 N8 C23 . . 117.1(14) ?
    C24 N8 C23 . . 112.9(13) ?
    N8 C23 H23A . . 109.5 ?
    N8 C23 H23B . . 109.5 ?
    H23A C23 H23B . . 109.5 ?
    N8 C23 H23C . . 109.5 ?
    H23A C23 H23C . . 109.5 ?
    H23B C23 H23C . . 109.5 ?
    N8 C24 H24A . . 109.5 ?
    N8 C24 H24B . . 109.5 ?
    H24A C24 H24B . . 109.5 ?
    N8 C24 H24C . . 109.5 ?
    H24A C24 H24C . . 109.5 ?
    H24B C24 H24C . . 109.5 ?
    O40 C25 N9 . . 127.3(17) ?
    O40 C25 H25 . . 116.4 ?
    N9 C25 H25 . . 116.4 ?
    C25 N9 C27 . . 124.5(19) ?
    C25 N9 C26 . . 121.9(14) ?
    C27 N9 C26 . . 113.6(18) ?
    N9 C26 H26A . . 109.5 ?
    N9 C26 H26B . . 109.5 ?
    H26A C26 H26B . . 109.5 ?
    N9 C26 H26C . . 109.5 ?
    H26A C26 H26C . . 109.5 ?
    H26B C26 H26C . . 109.5 ?
    N9 C27 H27A . . 109.5 ?
    N9 C27 H27B . . 109.5 ?
    H27A C27 H27B . . 109.5 ?
    N9 C27 H27C . . 109.5 ?
    H27A C27 H27C . . 109.5 ?
    H27B C27 H27C . . 109.5 ?
loop_
    _geom_hbond_atom_site_label_D
    _geom_hbond_atom_site_label_H
    _geom_hbond_atom_site_label_A
    _geom_hbond_site_symmetry_A
    _geom_hbond_distance_DH
    _geom_hbond_distance_HA
    _geom_hbond_distance_DA
    _geom_hbond_angle_DHA
    C1 H1 O34 . 0.93 2.58 3.122(10) 117.6
    C2 H2C O29 4 0.96 2.61 3.500(12) 154.4
    C4 H4 O21 . 0.93 2.53 3.431(11) 162.8
    C4 H4 O31 . 0.93 2.52 3.108(10) 121.0
    C8 H8A O2 7 0.96 2.55 3.488(14) 166.8
    C8 H8B O10 3_455 0.96 2.57 3.307(14) 133.6
    C9 H9A O1 7 0.96 2.60 3.366(12) 136.9
    C9 H9B O35 . 0.96 2.42 3.289(12) 150.7
    C12 H12A O23 . 0.96 2.48 3.439(9) 176.4
    C12 H12C O11 . 0.96 2.48 3.086(10) 121.0
    C13 H13 O19 3_455 0.93 2.53 3.287(9) 139.0
    C14 H14B O30 4 0.96 2.56 3.379(11) 144.0
    C16 H16 O10 . 0.93 2.62 3.473(11) 153.4
    C17 H17C O10 . 0.96 2.63 3.513(12) 153.8
    C19 H19 O40 7_545 0.93 2.43 3.331(19) 163.9
    C21 H21B O11 7 0.96 2.59 3.478(14) 154.3
    C21 H21C O33 . 0.96 2.50 3.375(14) 151.3
    C24 H24C O26 3_445 0.96 2.43 3.369(14) 164.2
    C25 H25 O12 5_655 0.93 2.56 3.358(19) 143.7
    C26 H26C O1 1_545 0.96 2.55 3.453(17) 155.9
_shelx_hkl_file
;
   0   0   6 20435.7 877.233   6
   0   0  -6 19155.5 845.379   4
   0   0  -6 19118.8 799.067   3
   0   0   6 20027.4 867.140   8
   0   0  -7 556.070 137.930   3
   0   0   7 440.985 149.302   8
   0   0   8 509591. 11374.7   6
   0   0   8 490875. 11311.7   8
   0   0   9 1326.80 345.474   6
   0   0   9 2444.51 430.891   8
   0   0 -10 603130. 15265.1   3
   0   0  10 717883. 15536.4   6
   0   0 -10 601825. 15576.9   9
   0   0  10 645521. 15215.0   3
   0   0  10 702699. 15494.3   8
   0   0  11 625.552 326.645   8
   0   0 -11 399.823 241.139   9
   0   0  11 592.677 294.281   3
   0   0 -11 1338.10 372.187   8
   0   0 -11 221.358 235.625   3
   0   0 -12 478.204 159.853   3
   0   0  12 487.053 184.909   6
   0   0  12 873.149 222.049   8
   0   0  12 639.209 180.618   3
   0   0 -12 954.975 249.480   9
   0   0 -12 613.940 197.614   8
   0   0  13 1018.03 284.891   3
   0   0 -13 693.773 231.769   3
   0   0 -13 869.909 283.224   9
   0   0  13 722.941 267.997   8
   0   0  13 1314.73 360.883   6
   0   0 -13 1269.81 418.092   8
   0   0  14 168463. 4623.17   3
   0   0 -14 164576. 5019.22   9
   0   0  14 166851. 4850.49   6
   0   0  14 160105. 4776.54   8
   0   0  15 1712.50 365.200   3
   0   0 -15 1607.85 434.967   3
   0   0  15 932.516 355.475   6
   0   0  15 1172.07 374.066   8
   0   0 -15 801.666 330.948   9
   0   0  16 157810. 4532.88   3
   0   0  16 150803. 4723.68   6
   0   0 -16 155548. 4929.12   9
   0   0 -16 146008. 4683.92   3
   0   0  16 147237. 4668.44   8
   0   0  17 3065.50 652.968   6
   0   0  17 4064.79 608.587   8
   0   0  17 5281.11 641.267   3
   0   0 -17 2893.65 581.181   9
   0   0 -17 3432.97 650.445   3
   0   0 -18 384069. 10399.8   9
   0   0  18 385108. 10172.9   8
   0   0  18 401920. 9975.55   3
   0   0 -18 362605. 10208.9   3
   0   0  18 390244. 10288.6   6
   0   0 -19 2890.05 618.206   9
   0   0  19 4033.84 581.542   3
   0   0  19 5018.02 783.519   6
   0   0  19 3251.54 627.887   8
   0   0 -19 3736.18 684.746   3
   0   0 -20 154838. 5380.66   3
   0   0  20 166587. 5361.81   6
   0   0  20 174481. 5133.85   3
   0   0 -20 172225. 5533.39   9
   0   0  20 156765. 5214.30   8
   0   0  21 2363.45 574.537   6
   0   0  21 2639.98 511.898   3
   0   0 -21 1683.05 515.319   9
   0   0 -21 1684.79 538.448   3
   0   0  22 109182. 4167.14   6
   0   0  22 117386. 3986.48   3
   0   0 -22 107507. 4311.31   3
   0   0 -23 3600.72 792.164   3
   0   0  23 2965.62 663.015   6
   0   0  24 123031. 4618.91   6
   0   0 -24 123122. 4887.96   3
   0   0  25 1305.81 477.150   6
   0   0 -25 844.290 463.768   3
   0   0 -26 3744.59 762.453   3
   0   0  26 3700.03 679.488   6
   0   0  27 1422.37 482.266   6
   0   0 -27 1603.97 577.237   3
   0   0 -28 50900.4 3146.91   3
   0   0  28 46856.4 2707.63   6
   0   0  29 987.925 451.504   6
   0   0 -29 1278.88 586.860   3
   0   0 -30 8018.15 1275.41   3
   0   0  30 9551.28 1193.16   6
   0   0 -31 2683.32 869.306   3
   0   0  31 2856.79 706.960   6
   0   0  31 2592.14 725.562   7
   0   0 -32 90828.3 4959.40   3
   0   0  32 88039.5 4197.85   6
   0   0  32 82248.4 4347.41   7
   0   0 -33 2382.41 856.585   3
   0   0  33 1677.05 640.621   6
   0   0  33 2465.28 782.824   7
   0   0 -33 2297.27 1253.70   1
   0   0  34 19520.4 1872.56   6
   0   0  34 17427.5 1903.95   7
   0   0 -34 21146.8 3160.66   1
   0   0 -34 20470.1 2345.93   3
   0   0  35-188.741 383.606   7
   0   0 -35 80.8547 217.881   1
   0   0  35 210.762 236.345   6
   0   0 -36 435.435 342.744   3
   0   0 -36 1224.91 816.513   1
   0   0  36 505.795 339.994   6
   0   0  36 193.551 360.698   7
   0   0  37-543.490 507.098   7
   0   0  37 423.093 254.487   6
   0   0 -37 385.246 336.846   3
   0   0 -37-62.3110 308.403   1
   0   0  38 8382.65 1297.66   6
   0   0 -38 9398.61 1771.46   3
   0   0  38 7480.80 1287.64   7
   0   0 -39 901.625 704.954   1
   0   0  39 253.778 311.485   6
   0   0  39 0.94860 253.831   7
   0   0 -39-210.258 338.602   3
   0   0 -40 619.332 476.957   3
   0   0 -41 650.057 399.876   3
   0   0 -42 40207.8 4247.03   3
   0  -2  -3 17927.4 786.003   4
   0  -2   3 19517.3 810.675   8
   0   2   3 21504.9 1076.81   5
   0   2   4 30772.6 1101.75   7
   0  -2   4 33432.5 1167.95   6
   0  -2  -4 31320.5 1110.21   3
   0   2   4 36072.9 1558.76   5
   0  -2  -4 31316.6 1135.28   4
   0   2  -4 27003.6 1447.13   1
   0  -2   4 31764.8 1184.69   8
   0   2   4 32124.0 1050.04   6
   0  -2   5 4049.86 351.821   6
   0   2  -5 3075.13 470.724   1
   0  -2   5 3971.15 364.790   8
   0  -2  -5 3471.81 317.910   3
   0   2   5 3462.35 297.207   6
   0   2   5 3417.75 318.106   7
   0  -2  -5 3729.25 340.361   4
   0   2   6 42849.8 1416.31   6
   0  -2  -6 41457.8 1442.54   3
   0   2  -6 34304.2 1943.77   1
   0   2  -6 41117.0 1527.26   9
   0  -2   6 42009.3 1873.62   3
   0  -2   6 42422.4 1560.63   8
   0  -2   6 41905.7 1499.61   6
   0   2   6 40946.5 1492.58   7
   0  -2  -6 40723.3 1256.02   2
   0  -2  -6 40253.9 1450.86   4
   0  -2   6 42570.7 1283.63   2
   0   2  -7 31188.8 1308.84   9
   0  -2   7 30059.9 1267.49   6
   0  -2  -7 29786.3 998.773   2
   0  -2   7 32498.6 1577.44   3
   0  -2   7 31287.5 1335.01   8
   0  -2  -7 29030.2 1198.34   3
   0   2   7 32534.6 1307.87   7
   0   2  -7 30447.2 1644.00   3
   0   2   7 30461.8 1191.67   6
   0  -2  -7 30533.4 1237.55   4
   0  -2   7 31580.8 1028.46   2
   0   2  -7 24138.8 1703.78   1
   0   2  -8 32760.5 1406.93   9
   0  -2   8 32639.4 1422.50   8
   0  -2  -8 32413.1 1043.40   2
   0  -2   8 32974.0 1070.39   2
   0   2  -8 28326.2 1790.98   3
   0  -2   8 31992.3 1359.55   6
   0  -2  -8 31967.2 1300.01   3
   0  -2  -8 31878.4 1314.52   4
   0  -2   8 35596.8 1588.66   3
   0   2  -8 27474.8 1925.28   1
   0   2   8 31902.5 1282.98   6
   0   2   8 33327.2 1394.42   7
   0  -2   9 5280.18 341.225   2
   0   2   9 4764.89 416.958   8
   0  -2   9 5049.71 520.763   8
   0  -2  -9 5008.46 473.649   4
   0  -2  -9 4909.88 318.259   2
   0  -2   9 4966.55 498.330   6
   0   2   9 4961.81 457.564   6
   0   2  -9 4255.04 757.480   1
   0   2  -9 5262.16 762.771   3
   0  -2  -9 4741.55 457.011   3
   0   2  -9 5382.77 518.150   9
   0  -2   9 5719.65 563.348   3
   0  -2  10 626.900 185.908   8
   0  -2 -10 704.175 112.440   2
   0  -2 -10 1542.89 261.431   3
   0   2 -10 860.238 216.306   9
   0   2 -10 562.125 297.843   1
   0  -2 -10 792.581 187.294   4
   0  -2  10 796.805 216.513   3
   0  -2  10 522.876 161.025   6
   0   2  10 736.185 186.458   6
   0   2  10 768.296 165.768   8
   0  -2  10 713.537 117.048   2
   0   2 -10 796.208 293.375   3
   0   2  11 4350.81 432.399   8
   0  -2  11 5018.85 513.475   3
   0  -2 -11 4699.49 500.060   4
   0  -2  11 4558.82 312.608   2
   0  -2 -11 4336.65 293.655   2
   0   2  11 4620.40 492.989   6
   0   2 -11 4734.67 534.105   9
   0   2 -11 3776.83 699.228   3
   0  -2  11 4678.31 512.801   6
   0  -2 -11 4580.10 480.180   3
   0  -2  11 4238.61 522.856   8
   0   2 -11 3737.55 791.098   1
   0   2 -12 6838.40 659.603   9
   0  -2 -12 6026.79 352.291   2
   0  -2 -12 5605.61 572.822   4
   0   2  12 5597.05 522.366   8
   0  -2 -12 5509.40 550.843   3
   0   2 -12 6157.52 892.288   3
   0  -2  12 5953.54 575.530   3
   0  -2  12 5852.19 601.409   6
   0   2  12 5716.15 571.230   6
   0  -2  12 5801.33 691.430   9
   0  -2  12 5332.38 608.499   8
   0   2 -12 4802.47 960.191   1
   0  -2  12 5792.92 356.328   2
   0  -2 -13 73.5148 107.807   4
   0  -2  13 13.8233 49.0326   6
   0  -2  13 135.249 56.2789   2
   0  -2  13 259.730 109.149   3
   0   2  13 162.407 115.407   6
   0  -2 -13 151.990 49.3695   2
   0   2  13 39.3724 80.8812   8
   0  -2  13 66.8323 116.308   9
   0  -2  13 90.9849 102.537   8
   0   2  13 206.790 117.916   3
   0   2 -13 113.390 107.921   9
   0   2 -13 22.7954 134.454   3
   0   2 -13 247.502 372.704   1
   0  -2 -13 123.476 121.285   3
   0   2 -14 8872.28 1098.71   3
   0  -2 -14 8950.98 436.065   2
   0   2  14 9038.02 759.339   3
   0   2 -14 6799.94 1249.92   1
   0  -2  14 8847.75 978.681   9
   0   2  14 8507.90 763.969   6
   0   2  14 8050.78 686.410   8
   0   2 -14 8735.19 810.396   9
   0  -2 -14 8153.70 734.922   3
   0  -2  14 8384.09 778.956   6
   0  -2  14 8731.62 440.160   2
   0  -2 -14 9084.01 786.126   4
   0  -2  14 8431.24 720.435   3
   0  -2  14 7963.78 788.084   8
   0  -2  15 20849.0 1364.69   8
   0  -2  15 20056.1 1296.01   6
   0   2 -15 21058.0 2296.57   1
   0  -2 -15 22429.5 769.208   2
   0   2 -15 21245.6 1364.11   9
   0   2  15 22835.9 1344.00   6
   0  -2  15 20870.5 763.376   2
   0   2  15 19169.5 1167.88   8
   0   2  15 22570.0 1282.73   3
   0  -2  15 22164.4 1239.56   3
   0   2 -15 24248.1 1880.98   3
   0  -2 -15 21813.5 1275.67   3
   0  -2 -15 20635.0 1290.65   4
   0   2  16 72868.3 2800.67   6
   0   2 -16 65880.0 4348.36   1
   0   2 -16 71419.0 2879.68   9
   0  -2 -16 65000.2 2640.03   3
   0  -2 -16 76783.3 1917.46   2
   0  -2  16 71150.0 2894.76   8
   0  -2  16 73174.6 2626.11   3
   0   2  16 72642.9 2716.15   3
   0  -2  16 68181.7 2765.49   6
   0  -2 -16 70685.9 2791.59   4
   0  -2  16 69930.8 1904.74   2
   0   2  16 66353.4 2575.41   8
   0   2 -16 76958.7 3685.43   3
   0  -2 -17 24874.1 1502.70   4
   0  -2  17 21607.1 782.005   2
   0   2  17 23794.8 1462.42   6
   0  -2  17 23021.5 1521.45   8
   0   2  17 25243.3 1444.61   3
   0   2 -17 24819.4 1662.21   8
   0  -2  17 23970.5 1488.32   6
   0  -2  17 24205.6 1342.63   3
   0  -2 -17 24938.4 784.518   2
   0  -2 -17 22777.1 1405.96   3
   0   2 -17 24985.2 2643.37   1
   0   2 -17 26210.8 1575.18   9
   0   2 -17 25697.2 2041.76   3
   0   2  17 23550.9 1358.27   8
   0   2  18 9703.26 859.915   8
   0   2  18 12582.5 1000.75   3
   0  -2  18 10919.8 1034.74   8
   0   2 -18 10650.7 1095.73   8
   0  -2  18 9677.29 435.110   2
   0   2 -18 11435.1 1031.28   9
   0  -2  18 9910.76 952.724   6
   0   2 -18 11848.8 1828.96   1
   0   2  18 13182.9 1067.66   6
   0  -2  18 13595.5 978.944   3
   0  -2 -18 10416.8 950.642   3
   0   2 -18 11351.5 1361.31   3
   0  -2 -18 11430.8 1011.00   4
   0   2 -19 632.655 197.477   9
   0  -2 -19 616.844 229.875   3
   0   2  19 879.851 294.102   3
   0  -2 -19 653.979 262.820   4
   0   2 -19 879.519 292.410   8
   0  -2  19 845.157 268.665   6
   0   2 -19 993.756 367.181   3
   0  -2  19 743.155 230.425   3
   0   2 -19 1180.71 563.706   1
   0   2  19 988.999 293.917   6
   0   2  19 845.495 272.396   8
   0  -2 -20 10053.9 999.554   4
   0  -2  20 9168.09 935.509   6
   0  -2 -20 9339.48 931.757   3
   0   2 -20 8850.88 1670.84   1
   0  -2  20 8895.25 840.192   3
   0   2  20 9889.03 977.856   6
   0   2 -20 9391.80 1082.12   8
   0   2  20 8670.33 854.679   8
   0   2 -20 11197.4 1393.50   3
   0  -2  21-33.7219 16.3375   6
   0   2 -21 489.337 336.269   3
   0  -2  21 163.403 104.188   3
   0  -2 -21 147.056 111.094   3
   0   2  21 103.172 68.1240   6
   0   2  21 105.452 133.265   8
   0   2 -21-66.4698 312.430   1
   0   2 -21-17.9239 139.292   8
   0  -2 -21 33.8983 116.761   4
   0  -2 -22 1095.06 316.736   3
   0   2 -22 1143.21 393.650   8
   0  -2  22 737.076 292.746   6
   0  -2  22 1039.35 293.883   3
   0   2 -22 954.342 543.799   1
   0   2  22 1137.05 328.206   8
   0   2 -22 1146.21 479.832   3
   0   2  22 740.331 276.590   6
   0   2 -23 3117.48 793.660   3
   0   2  23 3195.09 543.732   8
   0  -2 -23 3260.71 613.978   3
   0   2 -23 3721.88 1125.78   1
   0  -2  23 3116.54 502.459   3
   0   2  23 3544.81 665.567   7
   0   2  23 3147.74 557.758   6
   0  -2  23 2840.45 565.273   6
   0   2  24 8650.94 1010.95   6
   0   2  24 7300.47 996.460   7
   0  -2 -24 8345.25 1004.99   3
   0   2 -24 10544.9 1509.15   3
   0   2 -24 8505.54 1728.59   1
   0  -2  24 7507.38 932.269   6
   0   2  25 22626.3 1702.50   6
   0   2 -25 22797.0 2353.25   3
   0   2  25 21742.0 1808.34   7
   0  -2  25 22055.2 1682.25   6
   0   2 -25 24675.0 3039.39   1
   0  -2 -25 21789.4 1708.42   3
   0  -2 -26 29918.2 2073.87   3
   0  -2  26 28217.7 1986.21   6
   0   2  26 29453.1 2026.28   6
   0   2  26 27125.6 2066.15   7
   0   2 -26 31512.9 3544.40   1
   0   2 -26 34591.8 2976.68   3
   0   2  27 12080.3 1381.94   7
   0   2 -27 13959.3 1921.33   3
   0  -2  27 14116.9 1384.42   6
   0   2  27 13195.7 1340.42   6
   0  -2 -27 13403.4 1385.69   3
   0   2 -27 17482.0 2638.09   1
   0  -2 -28 3109.67 644.943   3
   0  -2  28 3438.90 708.721   6
   0   2  28 2378.32 617.275   7
   0   2 -28 3290.60 1124.47   1
   0   2 -28 1967.41 596.919   3
   0   2  28 3644.93 723.946   6
   0  -2  29 118.483 72.2405   6
   0   2  29 324.065 248.072   6
   0   2  29 185.067 38.0990   7
   0   2 -29-81.7411 286.387   3
   0   2 -29-80.9751 536.096   1
   0  -2 -29 147.957 82.4096   3
   0  -2  30 2634.79 602.542   6
   0  -2 -30 2210.57 591.211   3
   0   2 -30 3538.00 992.794   3
   0   2  30 3374.30 748.912   7
   0   2 -30 2728.37 1084.16   1
   0   2  30 3459.62 723.918   6
   0  -2 -31 5178.00 993.872   3
   0  -2  31 4851.81 874.898   6
   0   2  31 3808.16 821.550   7
   0   2 -31 5647.31 1580.63   1
   0   2  31 4999.37 886.155   6
   0   2 -31 3363.49 982.431   3
   0   2 -32 1817.62 475.907   3
   0   2 -32 3103.18 1175.94   1
   0   2  32 2992.07 699.840   6
   0  -2  32 3073.80 709.742   6
   0   2  32 3157.84 782.366   7
   0  -2 -32 2670.91 808.206   3
   0   2 -33 9348.86 1724.45   3
   0  -2 -33 10070.8 1465.84   3
   0  -2  33 8704.21 1251.41   6
   0   2  33 7925.98 1171.57   6
   0   2 -33 11405.8 2334.80   1
   0   2  33 8899.41 1320.67   7
   0   2 -34 16423.1 2471.91   3
   0  -2  34 15176.6 1647.15   6
   0   2 -34 18668.6 3048.87   1
   0  -2 -34 16220.2 1870.60   3
   0   2  34 13309.4 1694.65   7
   0   2  34 15087.0 1646.30   6
   0   2 -35 24261.9 3455.50   1
   0  -2  35 15985.1 1798.55   7
   0   2 -35 21105.0 2872.60   3
   0  -2 -35 18299.7 2069.99   3
   0  -2  35 18117.7 1852.98   6
   0   2  35 17494.4 1942.70   7
   0   2  35 18927.4 1913.41   6
   0   2  36 9215.09 1336.01   6
   0   2  36 6982.09 1206.46   7
   0   2 -36 8251.40 2003.72   1
   0  -2  36 6464.59 1164.87   7
   0   2 -36 8589.42 1816.00   3
   0  -2  36 8683.04 1266.57   6
   0  -2 -36 8698.79 1442.34   3
   0   2 -37 2361.12 979.677   1
   0  -2 -37 2914.51 853.056   3
   0  -2  37 2453.15 673.386   6
   0   2  37 1586.14 493.528   7
   0   2 -37 1791.62 653.149   3
   0  -2  37 1770.12 565.081   7
   0   2  37 3434.28 832.649   6
   0   2 -38 1228.68 524.627   3
   0   2  38 443.326 253.434   7
   0   2  38 838.511 464.642   6
   0  -2 -38 765.788 464.588   3
   0  -2  38 558.826 353.988   7
   0   2 -38 1644.15 853.382   1
   0  -2  38 1255.46 546.874   6
   0   2 -39 4202.96 1419.51   3
   0  -2  39 2690.64 755.455   7
   0  -2 -39 4629.48 1138.93   3
   0   2  39 3422.80 876.217   6
   0   2 -39 3371.59 1407.00   1
   0   2  39 3481.66 958.816   7
   0  -2  39 4557.09 938.466   6
   0  -2 -40 4597.25 1138.69   3
   0  -2 -41 5090.29 1293.06   3
   0  -2 -42 2365.36 899.602   3
   0  -2 -43 6170.56 1532.29   3
   0   4   0 47405.3 1558.95   8
   0   4   0 49726.9 2137.82   1
   0  -4   0 43547.8 1643.60   7
   0   4   0 51765.5 2130.86   5
   0   4   0 47792.5 1547.54   7
   0  -4   0 50372.9 1596.98   8
   0  -4   0 50288.4 1979.51   4
   0  -4   1 268351. 6686.29   8
   0  -4  -1 285006. 6693.00   7
   0  -4  -1 263372. 7058.83   4
   0   4  -1 256118. 6524.00   7
   0   4   1 288310. 7455.19   5
   0   4   1 269228. 6569.31   8
   0   4  -1 268536. 6688.06   8
   0  -4   1 282149. 7395.94   4
   0   4  -1 285391. 7431.39   5
   0   4  -1 269160. 7454.38   1
   0  -4   1 279955. 6782.53   7
   0   4   1 258111. 6758.02   7
   0  -4  -1 273585. 6624.40   8
   0  -4  -1 279450. 6766.46   3
   0   4   2 39868.9 1862.11   5
   0   4  -2 38109.3 1891.35   1
   0   4  -2 37476.1 1409.93   8
   0   4   2 36648.8 1227.99   8
   0   4  -2 38661.7 1225.53   7
   0  -4   2 37323.2 1400.13   8
   0  -4  -2 40856.7 1323.23   7
   0  -4  -2 36634.0 1548.50   4
   0   4  -2 38035.7 1796.78   5
   0  -4  -2 37981.3 1331.08   8
   0  -4   2 43026.0 1614.64   6
   0  -4   2 38271.8 1346.13   7
   0   4   2 33773.9 1437.83   7
   0  -4   2 35564.9 1828.87   4
   0   4  -2 38907.3 1917.71   6
   0  -4  -2 38846.5 1425.12   3
   0  -4  -3 176612. 4547.77   7
   0   4   3 175801. 4429.60   8
   0  -4   3 169322. 4560.31   7
   0   4  -3 172985. 5458.72   1
   0  -4  -3 173435. 4696.68   3
   0  -4   3 207501. 4913.38   6
   0   4  -3 206532. 5527.21   6
   0   4   3 186143. 4777.70   7
   0  -4  -3 178543. 4888.47   4
   0  -4   3 180262. 4755.53   8
   0  -4  -3 173291. 4637.00   8
   0   4  -3 189912. 5398.94   5
   0   4   3 186524. 5419.58   5
   0  -4   4 60128.2 2089.43   8
   0  -4   4 66636.8 2123.45   6
   0   4   4 65964.3 2621.94   5
   0  -4  -4 59196.6 2135.09   4
   0  -4  -4 63051.1 2009.34   8
   0   4  -4 70916.0 2571.87   6
   0  -4  -4 57858.1 1905.31   7
   0  -4  -4 59578.3 2021.50   3
   0   4   4 63818.7 2043.90   7
   0   4  -4 61722.2 2543.06   5
   0   4  -4 59198.6 2663.33   1
   0   4   4 62062.6 1804.54   8
   0  -4  -4 62521.8 1831.03   6
   0  -4   4 61281.3 1894.68   7
   0  -4   5 24163.5 1185.49   8
   0  -4  -5 25353.2 977.431   6
   0  -4  -5 23857.0 1120.93   3
   0   4   5 28372.7 1622.66   5
   0   4   5 25339.7 1117.32   7
   0   4  -5 28735.7 1470.83   6
   0   4  -5 22397.5 1555.22   1
   0  -4   5 24852.1 1003.89   7
   0  -4  -5 23409.3 1172.78   4
   0  -4   5 25819.5 1164.30   6
   0  -4  -5 25597.7 1075.43   7
   0   4   5 23955.2 981.109   8
   0  -4  -6 84591.7 2665.60   3
   0  -4   6 88342.2 2649.12   2
   0   4   6 86088.4 2646.79   7
   0   4   6 79630.1 2540.66   8
   0   4  -6 99302.8 3167.89   6
   0  -4   6 87271.5 2718.24   6
   0  -4  -6 85228.0 2590.35   2
   0  -4  -6 85758.3 2469.70   6
   0   4  -6 74957.3 3370.78   1
   0  -4  -6 81764.3 2724.95   4
   0   4   6 94222.1 3460.72   5
   0  -4  -6 82266.4 2595.50   7
   0  -4   6 86311.9 2797.64   8
   0   4  -7 194676. 7061.59   1
   0  -4  -7 234345. 6002.94   2
   0   4   7 229921. 6122.99   7
   0  -4   7 242547. 6370.63   8
   0  -4   7 242283. 6209.08   6
   0  -4  -7 238271. 5964.14   6
   0   4   7 244678. 7156.84   5
   0  -4  -7 227549. 6183.57   4
   0   4   7 225329. 6129.51   8
   0  -4  -7 243807. 6203.17   3
   0   4  -7 277077. 6807.75   6
   0  -4   7 240595. 6074.30   2
   0   4   8 12560.8 834.014   7
   0  -4   8 13001.1 850.162   6
   0  -4  -8 13333.7 860.227   3
   0   4  -8 11049.8 1206.33   1
   0  -4   8 12743.3 766.713   2
   0  -4  -8 12158.5 835.298   4
   0   4  -8 15448.7 1088.46   6
   0  -4   8 13200.1 924.297   8
   0   4   8 14346.3 1238.72   5
   0  -4  -8 12428.7 740.993   2
   0   4   8 13024.5 773.170   6
   0  -4  -8 13867.9 787.677   6
   0   4  -9 98450.0 3304.01   6
   0   4  -9 65112.3 3507.89   1
   0  -4   9 80883.8 2601.03   2
   0  -4  -9 82072.2 2771.32   3
   0   4   9 87836.3 3664.79   5
   0   4   9 85535.0 2681.41   6
   0   4   9 83177.1 2811.89   7
   0  -4  -9 83535.9 2550.51   2
   0  -4   9 82231.5 2808.30   6
   0  -4   9 84480.0 2971.17   8
   0  -4   9 93556.5 3465.90   3
   0  -4  -9 80889.6 2797.95   4
   0  -4  -9 92281.5 2738.44   6
   0   4  10 24727.6 1215.46   6
   0  -4 -10 24239.2 1094.92   2
   0   4  10 23428.7 1302.63   7
   0   4 -10 20674.4 1847.54   1
   0  -4  10 24317.8 1298.18   6
   0   4 -10 28692.4 1616.47   6
   0  -4  10 25347.2 1425.69   8
   0   4  10 26609.1 1864.59   5
   0  -4  10 25725.3 1155.09   2
   0  -4  10 29770.4 1867.41   3
   0  -4 -10 23769.8 1282.40   4
   0  -4 -10 25457.1 1307.10   3
   0  -4 -10 27217.5 1279.13   6
   0  -4  11 57277.3 2771.69   3
   0   4  11 50812.8 2114.30   7
   0  -4 -11 49697.0 1751.09   2
   0   4 -11 40607.9 2807.62   1
   0  -4  11 47858.7 2054.67   6
   0  -4 -11 50128.0 2043.98   3
   0   4  11 56309.2 2929.20   5
   0   4  11 49323.5 1972.90   6
   0  -4 -11 55677.4 2069.94   6
   0  -4  11 50150.1 1821.12   2
   0  -4  11 50656.2 2229.62   8
   0   4 -11 61034.1 2567.98   6
   0  -4 -11 51730.7 2092.31   4
   0   4  12 30436.1 1451.63   6
   0  -4 -12 28499.2 1199.99   2
   0   4 -12 34801.7 1907.91   6
   0   4 -12 22024.7 2086.03   1
   0  -4  12 29362.0 1646.67   8
   0  -4 -12 31782.2 1515.08   6
   0  -4 -12 30320.2 1529.02   4
   0  -4  12 28035.9 1484.39   6
   0  -4  12 29579.9 1261.28   2
   0  -4  12 33651.1 2025.88   3
   0  -4 -12 29063.7 1487.73   3
   0   4  12 27884.3 1518.09   7
   0   4  13 1293.27 321.149   7
   0  -4 -13 1047.56 275.883   6
   0   4 -13 1181.41 478.741   1
   0  -4 -13 1275.76 281.726   3
   0  -4  13 933.902 194.972   2
   0  -4 -13 977.780 246.153   4
   0  -4  13 825.671 231.921   6
   0   4  13 934.252 241.351   6
   0  -4  13 1053.74 296.100   8
   0  -4 -13 697.058 153.747   2
   0   4 -13 1148.82 354.366   6
   0  -4  13 1115.37 340.884   3
   0  -4 -14 2753.45 436.531   4
   0  -4 -14 2366.17 408.308   3
   0  -4  14 2553.07 484.777   8
   0   4  14 2409.39 345.792   8
   0   4 -14 2618.24 460.421   9
   0  -4 -14 2559.53 308.311   2
   0  -4  14 2579.30 445.115   6
   0  -4  14 2620.33 506.038   3
   0   4 -14 3271.84 585.539   6
   0  -4  14 2475.28 316.272   2
   0   4  14 2686.41 451.380   6
   0   4  14 2778.29 488.718   7
   0  -4 -14 2274.96 410.911   6
   0   4 -14 2767.72 818.803   1
   0   4 -15 109269. 3891.81   9
   0  -4 -15 105524. 3659.09   3
   0   4  15 107660. 3848.34   7
   0   4  15 96174.3 3274.98   8
   0  -4 -15 111060. 3121.38   2
   0   4  15 106572. 3631.79   6
   0  -4 -15 122777. 3901.83   6
   0  -4  15 109699. 3164.21   2
   0  -4  15 122323. 4054.13   3
   0  -4  15 105443. 3689.09   6
   0  -4 -15 108244. 3708.23   4
   0   4 -15 98349.5 5276.03   1
   0  -4  15 106100. 3932.44   8
   0  -4 -16 78140.1 2375.54   2
   0  -4 -16 76680.2 2971.88   4
   0  -4  16 73109.8 2963.24   6
   0   4 -16 78584.3 3154.40   9
   0   4  16 74816.1 3099.04   7
   0   4  16 78022.0 2965.03   6
   0   4 -16 70068.0 4487.17   1
   0  -4  16 87605.4 3203.78   3
   0  -4 -16 74639.9 2947.71   3
   0  -4  16 75253.3 2411.81   2
   0   4  16 69317.7 2577.60   8
   0  -4 -16 84975.8 3185.78   6
   0   4  17 160754. 4163.11   8
   0  -4  17 169320. 4716.44   6
   0   4  17 168814. 4903.59   7
   0  -4 -17 174477. 4741.05   4
   0   4 -17 179046. 5021.14   9
   0  -4 -17 181249. 3821.68   2
   0  -4  17 178147. 3865.10   2
   0  -4  17 190213. 4865.96   3
   0  -4 -17 204714. 5150.45   6
   0  -4 -17 166513. 4641.59   3
   0   4 -17 160982. 7060.67   1
   0   4  17 175623. 4688.67   6
   0  -4  18 412.201 134.095   2
   0   4 -18 877.033 642.860   1
   0  -4  18 568.758 204.383   3
   0  -4  18 845.200 313.259   6
   0   4  18 1137.64 380.164   6
   0  -4 -18 258.335 162.605   4
   0  -4 -18 692.878 311.667   3
   0  -4  18 391.371 324.859   9
   0   4  18 1294.69 436.250   7
   0   4  18 623.908 211.208   8
   0  -4 -18 416.937 132.225   2
   0   4  19 28727.6 1877.62   7
   0  -4  19 29033.4 1225.67   2
   0   4  19 26550.8 1466.23   8
   0   4  19 28944.5 1732.90   6
   0   4 -19 24629.2 2380.74   3
   0  -4 -19 29542.4 1770.52   3
   0  -4  19 32089.9 2228.90   9
   0  -4 -19 32543.0 1246.47   2
   0  -4  19 31172.5 1735.87   3
   0   4 -19 27470.3 2899.67   1
   0  -4 -19 30509.1 1797.83   4
   0  -4  19 28607.6 1741.16   6
   0  -4 -20 34702.4 1294.30   2
   0   4  20 29911.0 1965.81   7
   0  -4  20 31462.6 1276.15   2
   0   4  20 28076.6 1572.66   8
   0  -4  20 35489.4 2423.87   9
   0   4 -20 32693.6 2201.83   8
   0  -4 -20 31654.6 1886.08   4
   0  -4  20 33836.4 1810.43   3
   0   4 -20 34655.1 3337.86   1
   0  -4  20 29775.5 1832.54   6
   0  -4 -20 32165.0 1904.93   3
   0   4  20 32542.6 1881.75   6
   0   4 -20 24609.3 2488.38   3
   0   4  21 1299.08 334.984   8
   0   4  21 2198.19 498.727   6
   0  -4 -21 1419.04 413.632   3
   0  -4  21 2046.86 434.699   3
   0  -4 -21 1414.83 221.930   2
   0  -4  21 1384.06 226.025   2
   0   4 -21 2926.06 1068.93   1
   0  -4  21 1180.71 413.098   9
   0  -4  21 1368.65 386.060   6
   0   4 -21 1070.47 606.867   3
   0   4  21 1469.06 465.986   7
   0  -4 -21 1473.98 401.768   4
   0   4 -21 1156.40 429.778   8
   0   4  22 29226.4 2002.02   7
   0  -4  22 28822.2 1186.88   2
   0  -4 -22 29111.0 1868.77   3
   0   4  22 29885.0 1884.91   6
   0   4 -22 32177.9 3311.94   1
   0  -4  22 31047.1 1748.27   3
   0  -4 -22 33732.5 1220.04   2
   0   4 -22 22611.0 2536.38   3
   0  -4  22 29188.0 1870.26   6
   0   4 -22 30997.7 2231.40   8
   0  -4 -22 30743.6 1931.74   4
   0   4  22 25864.7 1557.49   8
   0   4  23 9626.56 1047.00   6
   0  -4 -23 9250.77 1040.87   4
   0  -4 -23 9970.32 582.937   2
   0  -4  23 9283.73 937.046   3
   0   4  23 9478.48 1121.37   7
   0   4 -23 9284.56 1215.48   8
   0  -4  23 8743.13 570.193   2
   0   4  23 8072.31 823.116   8
   0  -4  23 8808.29 998.939   6
   0  -4 -23 9514.18 1045.41   3
   0   4 -23 9291.22 1772.47   1
   0   4 -23 7676.91 1480.77   3
   0   4  24 562.631 278.653   8
   0   4 -24 831.291 582.639   8
   0   4  24 1002.02 427.486   6
   0  -4  24 535.207 292.892   6
   0   4  24 2352.14 631.430   7
   0  -4 -24 312.455 93.1974   2
   0   4 -24 1123.67 769.639   3
   0  -4  24 299.264 103.467   2
   0  -4 -24 834.873 443.239   3
   0  -4 -24 1267.93 466.136   4
   0  -4  24 676.484 382.544   3
   0   4 -24 1395.54 1041.34   1
   0   4  25 62639.5 2749.94   8
   0  -4  25 66933.5 3179.43   6
   0   4 -25 77002.6 5591.42   1
   0   4  25 65500.9 3378.11   7
   0  -4 -25 66884.8 3225.54   3
   0   4 -25 62324.1 4654.55   3
   0  -4  25 56354.6 1981.97   2
   0   4 -25 73060.0 3769.41   8
   0  -4 -25 72320.8 3331.76   4
   0   4  25 68701.6 3223.51   6
   0  -4 -25 75453.9 2020.04   2
   0   4 -26 33409.1 2532.69   8
   0   4 -26 32437.3 3332.92   3
   0   4  26 31718.7 2115.49   6
   0  -4 -26 33799.3 2252.46   4
   0  -4 -26 32321.5 2163.39   3
   0   4  26 31597.8 2286.18   7
   0  -4  26 30539.3 2081.28   6
   0   4 -26 34298.1 3722.82   1
   0   4  27 21270.9 1864.65   7
   0  -4 -27 19931.2 1706.53   3
   0   4 -27 26100.1 3243.66   1
   0  -4 -27 22304.9 1801.27   4
   0  -4  27 18470.3 1625.21   6
   0   4  27 21314.1 1738.17   6
   0   4 -27 19859.4 2619.08   3
   0   4 -28 2343.32 911.847   3
   0   4  28 2112.05 545.802   6
   0   4  28 2412.47 645.018   7
   0  -4  28 1821.86 484.873   6
   0   4 -28 1773.26 831.128   1
   0  -4 -28 2205.15 546.419   3
   0  -4 -29 1747.63 515.126   3
   0   4  29 1329.01 488.600   7
   0   4 -29 1984.74 955.281   1
   0   4 -29 1829.99 851.059   3
   0   4  29 1987.79 564.584   6
   0  -4  29 1990.03 536.597   6
   0   4  30 7450.74 1071.93   6
   0   4 -30 7515.48 1636.37   3
   0  -4 -30 7425.99 1086.47   3
   0   4 -30 7932.30 1877.38   1
   0  -4  30 6672.48 986.689   6
   0   4  30 6558.52 1074.81   7
   0   4  31 1901.29 542.982   6
   0   4 -31 1920.29 801.475   3
   0   4 -31 1395.75 729.620   1
   0  -4  31 1258.49 437.244   6
   0   4  31 1439.64 594.720   7
   0  -4 -31 1188.92 434.959   3
   0  -4  32 8903.82 1217.02   6
   0  -4 -32 9859.82 1337.93   3
   0   4 -32 11883.3 2148.18   3
   0   4  32 10040.3 1284.00   6
   0   4  32 11043.9 1470.21   7
   0   4 -32 15055.3 2648.19   1
   0   4  33 3818.60 806.891   6
   0  -4 -33 3917.77 856.875   3
   0   4 -33 4930.23 1494.67   1
   0   4  33 3036.48 760.035   7
   0   4 -33 4390.44 1254.19   3
   0  -4  33 3247.58 727.405   6
   0   4  34 1667.88 593.791   7
   0   4 -34 2611.28 1074.55   3
   0   4  34 2167.51 676.772   6
   0   4 -34 3245.05 1273.17   1
   0  -4  34 1911.52 586.012   6
   0  -4 -34 2168.16 657.299   3
   0   4 -35 18426.3 2811.80   3
   0   4  35 13733.1 1617.35   6
   0  -4  35 14370.5 1609.33   6
   0  -4 -35 14729.0 1746.68   3
   0   4  35 12283.1 1620.90   7
   0   4 -35 18672.0 3097.09   1
   0   4  36 7115.94 1198.52   6
   0   4 -36 10863.9 2222.63   3
   0   4 -36 9542.21 2235.07   1
   0  -4 -36 6674.52 1181.82   3
   0  -4  36 6742.46 1101.25   6
   0   4  36 5711.64 1135.26   7
   0   4  37 726.929 397.957   7
   0  -4 -37 1153.09 609.671   3
   0   4  37 772.159 468.094   6
   0   4 -37 1075.47 776.921   1
   0  -4  37 1001.71 571.993   6
   0  -4 -38 6528.64 1288.87   3
   0   4 -38 5357.32 1645.49   1
   0  -4  38 5734.38 1091.08   6
   0  -4  38 5018.02 990.189   7
   0   4  38 5001.30 1089.87   7
   0   4  38 5317.43 1081.30   6
   0   4  39 3306.30 898.264   7
   0  -4  39 2588.95 798.487   7
   0   4  39 4142.98 908.840   6
   0  -4 -39 4113.91 1038.57   3
   0  -4 -40 1620.28 641.341   3
   0  -4 -41 20.7938 384.361   3
   0  -4 -42 6938.50 1452.95   3
   0  -6   0 334.942 102.029   7
   0   6   0 198.931 84.3340   4
   0   6   0 189.409 96.1329   5
   0  -6   0 518.562 159.727   3
   0   6   0 244.344 84.8838   7
   0   6   0 301.509 107.060   8
   0  -6   0 443.330 186.545   6
   0  -6   0 266.117 111.422   8
   0   6   0 278.138 168.978   1
   0  -6   0 500.046 168.765   4
   0   6   1 10370.5 702.398   7
   0  -6   1 10214.3 778.612   7
   0   6  -1 12241.4 1113.24   5
   0   6  -1 10608.9 1086.65   1
   0  -6   1 12863.1 1005.17   6
   0  -6  -1 10536.1 755.586   3
   0   6   1 10895.9 1045.56   4
   0   6   1 11478.6 1103.68   5
   0  -6  -1 11533.4 717.433   7
   0  -6   1 11943.8 1058.32   4
   0   6  -1 10486.4 720.416   8
   0   6  -1 11104.6 650.122   7
   0   6   1 10388.4 681.545   8
   0  -6   1 10243.1 727.753   8
   0  -6  -1 10968.5 721.736   8
   0  -6  -1 10905.6 929.473   4
   0  -6   2 80777.0 2669.40   8
   0   6  -2 78916.1 2655.60   8
   0   6   2 79349.8 2726.02   7
   0  -6  -2 83806.2 2517.92   7
   0  -6  -2 77748.1 2961.57   4
   0   6  -2 84134.2 3417.49   5
   0  -6   2 91922.5 2998.90   6
   0  -6  -2 79487.1 2696.31   3
   0  -6   2 87211.9 2798.83   7
   0  -6  -2 80907.7 2593.15   8
   0   6   2 81720.8 3283.86   4
   0   6   2 78391.4 2446.31   8
   0   6  -2 76000.6 3449.51   1
   0  -6   2 82782.8 3370.60   4
   0   6  -2 79488.2 2373.45   7
   0   6   2 81193.6 3407.08   5
   0  -6   3 14396.1 887.266   7
   0  -6  -3 13060.8 873.736   3
   0   6   3 14441.9 1286.61   5
   0  -6   3 13618.6 884.378   8
   0  -6   3 15194.0 972.222   6
   0   6   3 13417.7 1142.72   4
   0   6  -3 13333.6 883.643   8
   0   6  -3 13273.1 1202.78   5
   0  -6  -3 13235.7 754.916   7
   0   6  -3 12176.2 1240.22   1
   0  -6  -3 12744.9 977.603   4
   0   6   3 13075.6 724.447   8
   0  -6  -3 13144.1 836.989   8
   0  -6   3 14259.0 1284.60   4
   0   6   3 12993.1 945.644   7
   0  -6   4 20163.7 1064.22   7
   0  -6  -4 20910.2 1270.27   4
   0   6   4 18881.3 1214.73   7
   0   6   4 21830.9 1456.87   4
   0   6  -4 19866.5 1618.54   1
   0  -6   4 23793.0 1207.74   6
   0  -6  -4 19322.2 991.885   7
   0  -6  -4 20292.8 1116.05   8
   0  -6   4 20185.8 1148.01   8
   0   6  -4 22180.7 1592.56   5
   0   6  -4 20073.1 1621.22   6
   0  -6  -4 22029.7 1165.25   3
   0   6   4 19370.4 905.379   8
   0   6   4 22418.9 1623.05   5
   0   6  -4 20991.4 1176.87   8
   0  -6   4 18983.0 1593.39   4
   0   6   5 12799.2 1095.79   4
   0   6  -5 12203.5 902.107   8
   0   6  -5 11698.4 1226.17   6
   0  -6  -5 12166.6 677.316   6
   0  -6  -5 12102.0 839.463   8
   0  -6  -5 11737.0 920.233   4
   0  -6   5 12342.2 799.865   7
   0   6   5 13148.1 949.966   7
   0  -6  -5 11930.9 752.355   7
   0   6  -5 12996.8 1228.00   5
   0   6  -5 11719.2 1249.36   1
   0  -6   5 11332.4 1229.17   4
   0  -6  -5 12081.4 851.447   3
   0  -6   5 11069.0 851.238   8
   0   6   5 11531.0 646.242   8
   0   6   5 12396.5 1212.55   5
   0  -6   5 13301.9 880.872   6
   0   6   6 97105.6 3610.65   4
   0   6  -6 97704.6 3270.86   8
   0  -6  -6 94323.4 2769.09   6
   0  -6  -6 97220.5 3150.33   2
   0  -6   6 101004. 3134.43   6
   0   6   6 90923.5 2678.94   8
   0  -6  -6 90815.8 3228.35   4
   0   6  -6 87682.8 4018.82   1
   0   6   6 99117.3 3232.10   7
   0   6   6 97032.6 3954.05   5
   0  -6   6 91085.5 2929.04   7
   0  -6  -6 92768.8 3114.09   3
   0  -6  -6 95821.4 2938.61   7
   0  -6   6 92907.0 3205.26   8
   0   6  -6 99529.7 4007.00   5
   0   6  -6 103880. 4073.55   6
   0  -6   6 97000.2 3205.42   2
   0  -6   7 3595.67 483.297   2
   0  -6  -7 2985.75 391.365   7
   0  -6  -7 3640.16 466.853   2
   0   6   7 3207.98 452.183   7
   0  -6  -7 3181.67 475.880   4
   0   6  -7 2383.19 580.345   1
   0   6   7 3195.79 544.945   4
   0  -6   7 3398.64 405.493   7
   0  -6  -7 2892.45 433.979   3
   0  -6  -7 3163.61 350.643   6
   0  -6   7 3336.11 434.240   6
   0   6   7 3282.99 632.623   5
   0   6   7 3133.14 328.887   8
   0   6  -7 2999.00 472.456   8
   0   6  -7 3348.34 646.623   6
   0  -6   7 2960.54 454.597   8
   0   6  -8 26166.5 1524.69   8
   0   6   8 26691.1 1673.59   4
   0   6   8 27202.3 1946.52   5
   0  -6   8 29046.9 1453.11   2
   0   6   8 27831.5 1436.59   7
   0  -6  -8 26245.0 1464.22   4
   0  -6   8 26751.9 1283.20   7
   0   6  -8 24126.6 2016.69   1
   0  -6  -8 28298.8 1393.06   2
   0   6   8 28216.4 1157.76   8
   0  -6   8 25913.6 1498.63   8
   0   6  -8 30894.8 1967.88   6
   0  -6   8 28841.6 1420.44   6
   0  -6  -8 25516.4 1408.71   3
   0  -6  -8 28192.7 1232.21   6
   0  -6  -9 216.030 102.612   6
   0  -6  -9 311.898 156.696   4
   0  -6  -9 470.019 172.075   2
   0  -6   9 262.045 111.252   7
   0   6   9 248.190 110.441   8
   0   6   9 169.547 158.589   5
   0  -6   9 209.043 128.564   8
   0  -6   9 192.578 137.813   2
   0   6  -9 251.619 158.192   6
   0   6   9 312.772 156.368   4
   0   6  -9 173.257 143.149   1
   0  -6  -9 206.030 94.1578   3
   0  -6   9 120.183 80.1292   6
   0   6   9 212.828 141.807   7
   0   6 -10 11097.8 1402.25   1
   0   6  10 11009.8 796.151   8
   0   6  10 13669.5 1185.16   4
   0  -6  10 11310.6 988.064   8
   0   6  10 13157.7 1382.13   5
   0  -6 -10 13027.0 995.778   4
   0  -6 -10 11521.7 931.329   3
   0  -6 -10 12978.6 849.744   6
   0   6 -10 14645.4 1314.91   6
   0  -6 -10 12767.6 884.568   2
   0   6  10 10960.6 904.315   7
   0  -6  10 12360.1 912.155   2
   0  -6  10 11863.7 903.335   6
   0  -6 -11 3567.51 443.660   6
   0  -6 -11 3269.64 487.828   4
   0   6 -11 4004.72 676.064   6
   0  -6  11 2891.42 497.702   8
   0   6  11 2859.00 418.504   8
   0   6  11 3036.26 650.301   5
   0   6  11 3568.22 607.548   4
   0   6 -11 2465.71 667.067   1
   0   6  11 3081.56 463.588   7
   0  -6  11 2968.60 452.001   6
   0  -6 -11 3363.66 492.681   3
   0  -6  11 3025.75 442.728   2
   0  -6 -11 2970.84 414.220   2
   0  -6  12 25946.2 1392.23   2
   0  -6  12 24834.3 1442.75   6
   0   6  12 28195.1 2154.71   5
   0  -6 -12 26947.3 1354.75   2
   0   6 -12 31316.8 2034.29   6
   0  -6 -12 26793.3 1527.20   3
   0  -6 -12 26820.3 1403.55   6
   0  -6  12 29344.2 2092.10   5
   0   6 -12 22219.5 2176.74   1
   0  -6 -12 26740.9 1540.58   4
   0  -6  12 24606.6 1604.50   8
   0  -6  12 29977.3 2047.57   3
   0   6  12 25455.1 1496.60   7
   0   6  12 23794.1 1441.59   8
   0  -6 -13 16833.1 1107.71   6
   0  -6  13 16599.4 1066.92   2
   0  -6 -13 14694.2 972.209   2
   0   6  13 17482.5 1701.63   5
   0   6 -13 17462.2 1534.20   6
   0   6 -13 12476.4 1637.88   1
   0  -6 -13 15128.5 1138.50   4
   0  -6  13 17324.2 1608.39   5
   0  -6 -13 16049.2 1173.72   3
   0  -6  13 16008.5 1129.73   6
   0  -6  13 18277.9 1647.09   3
   0   6  13 15961.9 1180.94   7
   0   6  14 21.6309 130.838   4
   0  -6 -14 370.330 156.099   4
   0  -6  14 124.680 337.299   3
   0  -6 -14 594.335 199.033   3
   0  -6  14 452.388 183.519   2
   0   6  14 484.910 204.101   7
   0  -6 -14 575.244 197.642   6
   0  -6 -14 580.454 195.663   2
   0  -6  14 393.538 146.656   9
   0   6  14 500.255 258.946   5
   0  -6  14 591.707 213.092   6
   0   6 -14 285.536 280.604   1
   0  -6 -15 1581.85 360.247   6
   0  -6  15 1473.05 380.956   9
   0  -6  15 1227.29 341.552   6
   0   6  15 1034.45 281.251   6
   0  -6 -15 1446.43 293.279   2
   0  -6  15 1707.03 423.505   3
   0   6  15 1793.38 643.672   5
   0  -6 -15 1401.22 339.176   4
   0   6  15 1715.20 411.490   7
   0   6 -15 1691.44 645.826   1
   0  -6  15 1581.31 311.402   2
   0  -6 -15 1586.31 366.069   3
   0  -6 -16 75894.3 2561.68   6
   0  -6 -16 71435.5 2559.78   3
   0  -6  16 80911.1 3429.25   3
   0   6  16 62852.5 1817.37   8
   0  -6 -16 70148.9 2524.39   4
   0  -6  16 72373.7 2993.18   9
   0   6  16 71748.5 2628.48   7
   0   6  16 76473.8 3681.09   5
   0  -6 -16 73311.3 2046.53   2
   0  -6  16 70893.4 2109.46   2
   0  -6  16 67531.6 2421.19   6
   0   6  16 68386.0 2351.06   6
   0   6 -16 54765.8 3779.29   1
   0  -6  17 3638.60 476.464   2
   0   6 -17 4301.05 1111.01   1
   0  -6 -17 4012.50 620.884   3
   0   6  17 3609.87 836.185   5
   0  -6  17 5077.80 810.920   3
   0  -6 -17 4179.90 629.621   6
   0  -6 -17 4165.73 642.153   4
   0  -6 -17 4086.19 481.164   2
   0   6  17 4437.33 676.039   7
   0  -6  17 3767.31 583.575   6
   0  -6  17 3783.23 686.727   9
   0   6  17 3361.85 416.885   8
   0   6  17 3712.00 565.688   6
   0  -6  18 3526.83 674.422   3
   0   6  18 2840.93 548.171   7
   0   6 -18 3584.98 1069.63   1
   0  -6 -18 2781.21 397.864   2
   0  -6  18 2631.44 503.661   6
   0   6  18 3428.46 809.720   5
   0  -6 -18 2623.99 507.134   3
   0   6 -18 2912.48 616.374   8
   0  -6  18 2866.32 420.169   2
   0   6  18 2384.76 364.880   8
   0  -6 -18 3382.58 577.789   4
   0  -6  18 2873.47 604.980   9
   0   6  18 2988.16 503.550   6
   0   6  19 10544.8 1101.29   7
   0   6 -19 11245.6 1276.94   8
   0  -6  19 12612.4 1246.30   3
   0  -6  19 11531.0 1307.34   9
   0  -6 -19 10768.4 1074.48   3
   0  -6  19 10562.5 1044.16   6
   0   6  19 9433.29 778.569   8
   0   6 -19 11183.5 1857.31   1
   0   6  19 11533.1 1522.83   5
   0  -6 -19 11945.5 845.413   2
   0  -6  19 11427.2 863.786   2
   0   6  19 10322.8 996.916   6
   0  -6 -19 11529.4 1101.39   4
   0   6 -20 13888.8 2114.73   1
   0  -6  20 15505.7 1580.67   9
   0  -6  20 15800.7 1310.65   6
   0  -6 -20 15799.8 983.711   2
   0   6  20 14952.3 1253.69   6
   0  -6 -20 16083.9 1321.99   4
   0   6  20 14575.9 1338.37   7
   0   6  20 13502.4 974.809   8
   0  -6  20 18093.4 1478.17   3
   0  -6  20 15878.9 1026.17   2
   0   6 -20 16368.6 1574.94   8
   0  -6 -20 15145.1 1300.14   3
   0   6  20 15415.5 1817.21   5
   0  -6  21 986.609 334.985   6
   0  -6 -21 1062.54 343.873   4
   0   6  21 1209.79 359.358   6
   0   6  21 1475.82 538.445   5
   0   6 -21 1216.43 361.860   8
   0  -6  21 1217.24 358.421   3
   0   6  21 1046.89 370.120   7
   0   6  21 1107.15 266.995   8
   0  -6 -21 1534.14 426.645   3
   0   6 -21 1253.25 572.935   1
   0  -6  21 1224.04 411.864   9
   0  -6 -21 1243.23 255.154   2
   0  -6  21 1514.99 298.440   2
   0   6  22 4239.81 544.425   8
   0  -6  22 5712.18 768.597   3
   0  -6 -22 5434.37 799.496   4
   0  -6  22 4940.72 942.906   9
   0  -6  22 4244.77 514.826   2
   0  -6 -22 5675.57 567.334   2
   0   6  22 4665.56 786.525   7
   0   6 -22 5032.51 1354.88   1
   0  -6 -22 5371.75 789.323   3
   0   6 -22 4459.02 859.586   8
   0  -6  22 4492.83 709.334   6
   0   6  22 4865.39 1043.03   5
   0   6  22 4917.30 719.626   6
   0  -6  23 11285.0 1155.09   6
   0  -6 -23 12217.9 1247.73   3
   0   6  23 10680.1 913.004   8
   0   6 -23 12652.6 2158.14   1
   0  -6  23 12720.1 901.420   2
   0  -6 -23 14201.5 1322.90   4
   0  -6 -23 13344.8 909.868   2
   0   6  23 12395.4 1711.43   5
   0   6 -23 14223.9 1561.33   8
   0   6  23 12946.3 1231.86   6
   0   6  23 12548.3 1315.92   7
   0  -6  23 14063.3 1233.01   3
   0  -6  23 13815.1 1635.18   9
   0   6 -24-101.986 215.060   8
   0   6 -24 490.694 627.790   1
   0  -6  24 326.791 192.923   6
   0  -6 -24 247.439 181.781   3
   0   6  24 280.488 188.426   5
   0   6  24 450.535 205.357   8
   0  -6  24 123.421 81.6837   2
   0  -6  24 330.183 255.259   9
   0   6  24 237.507 46.4729   7
   0  -6  24 291.591 32.8865   3
   0   6  24 269.779 129.124   6
   0  -6 -24 396.846 151.679   2
   0  -6 -24 694.182 347.868   4
   0  -6 -25 2735.63 616.802   4
   0  -6  25 2680.16 579.599   6
   0  -6  25 3149.03 820.921   9
   0   6 -25 2416.80 629.895   8
   0   6  25 2453.41 449.612   8
   0  -6  25 2247.09 353.304   2
   0   6 -25 5198.12 1444.91   1
   0   6  25 2124.19 504.013   6
   0  -6 -25 3183.38 679.283   3
   0   6  25 3341.67 932.855   5
   0   6  25 2775.75 613.991   7
   0   6  26 8294.40 1121.75   7
   0   6 -26 8826.23 1962.48   1
   0   6 -26 8787.63 1283.10   8
   0  -6 -26 10653.0 1217.68   4
   0  -6  26 7606.19 996.727   6
   0   6  26 7704.38 1020.75   6
   0   6  26 7769.34 815.200   8
   0   6  26 8916.35 1550.45   5
   0  -6 -26 8370.26 1092.47   3
   0   6  27 3068.69 699.827   7
   0  -6 -27 3660.69 743.210   3
   0  -6  27 3602.78 691.251   6
   0   6  27 3082.77 649.933   6
   0   6 -27 5003.61 1405.27   1
   0   6  27 4067.96 1043.79   5
   0  -6 -27 3944.45 750.815   4
   0   6 -27 1853.53 562.901   8
   0  -6 -28 4352.76 838.421   3
   0  -6 -28 3822.73 716.887   4
   0   6 -28 4124.99 1271.55   1
   0   6  28 4763.84 810.180   6
   0   6  28 4298.93 1042.42   5
   0   6  28 3709.26 791.640   7
   0   6 -28 4247.73 946.471   8
   0  -6  28 3603.76 694.690   6
   0   6  29 3357.78 755.880   7
   0   6  29 2963.58 886.345   5
   0  -6 -29 3295.90 725.635   3
   0  -6  29 2979.79 651.577   6
   0   6 -29 4341.76 970.922   8
   0  -6 -29 3509.34 731.937   4
   0   6 -29 4989.71 1465.80   1
   0   6  29 3264.72 692.353   6
   0   6  30 2640.28 635.733   6
   0  -6 -30 2811.68 696.900   3
   0   6 -30 3267.96 1180.54   1
   0  -6  30 2725.27 647.665   6
   0  -6 -30 2861.58 678.614   4
   0   6  30 2074.62 719.187   5
   0   6  30 2528.21 673.200   7
   0   6 -31 871.593 681.619   1
   0  -6 -31 278.545 193.173   4
   0   6  31 501.589 432.321   5
   0   6  31 226.729 222.046   6
   0   6  31 591.533 297.499   7
   0  -6 -31 612.287 355.293   3
   0  -6  31 658.802 366.975   6
   0   6  32 12870.7 1468.91   6
   0   6  32 10202.5 1436.31   7
   0  -6  32 10649.2 1335.49   6
   0   6 -32 14522.0 2657.53   1
   0   6  32 10566.2 1795.93   5
   0  -6 -32 10959.2 1435.70   3
   0  -6 -33 1100.37 398.683   3
   0  -6  33 1827.20 577.123   6
   0   6  33 2196.82 812.378   5
   0   6 -33 1939.25 1026.84   1
   0   6  33 855.339 329.581   7
   0   6  33 1473.06 422.362   6
   0  -6  34 205.889 151.307   6
   0   6  34 14.3773 197.552   7
   0   6  34 245.096 473.717   5
   0   6  34 317.914 183.029   6
   0   6 -34 616.099 668.146   1
   0  -6 -34 338.952 205.036   3
   0   6 -35 3508.54 1421.65   1
   0   6  35 1802.20 571.142   6
   0   6  35 2020.94 858.078   5
   0  -6 -35 1559.25 566.146   3
   0   6  35 2216.04 699.395   7
   0  -6  35 2225.70 649.390   6
   0   6 -36 508.782 40.9039   1
   0   6  36 1022.08 482.432   6
   0   6  36 1271.11 630.027   5
   0  -6 -36 830.990 399.763   3
   0   6  36 811.198 485.339   7
   0  -6  36 1315.37 525.855   6
   0   6  37 412.842 421.526   6
   0   6 -37 395.492 638.438   1
   0   6  37 381.768 255.777   5
   0  -6  37-42.8464 135.244   6
   0   6  37 236.537 388.183   7
   0  -6 -37 92.0432 194.877   3
   0  -6 -38 5994.57 1177.92   3
   0  -6  38 5212.91 1023.60   6
   0   6  38 6566.85 1153.86   6
   0   6  38 5111.68 1083.33   7
   0   6  38 5925.33 1468.26   5
   0   6  39 1975.70 650.692   6
   0  -6 -39 1800.98 655.952   3
   0   6  39 1898.06 868.801   5
   0  -6 -40-222.002 325.038   3
   0   6  40 243.926 350.680   5
   0  -8   0 7119.17 853.067   6
   0  -8   0 7702.76 724.862   3
   0   8   0 6809.64 972.635   5
   0  -8   0 7116.09 895.556   4
   0   8   0 6546.57 578.470   7
   0   8   0 5699.72 599.476   8
   0  -8   0 6718.83 666.516   8
   0  -8   1 17249.3 1246.16   6
   0   8  -1 14253.4 835.085   7
   0   8   1 14856.3 952.924   8
   0  -8   1 15236.2 1035.38   8
   0   8   1 13954.9 889.236   7
   0   8   1 17010.0 1570.98   4
   0  -8  -1 15263.3 1336.40   6
   0   8  -1 15256.8 1012.44   8
   0  -8   1 16031.7 1401.18   4
   0  -8   1 14982.1 1036.67   3
   0  -8  -1 16900.0 1347.91   4
   0  -8  -1 16461.0 948.600   7
   0  -8   1 15228.5 1032.03   7
   0   8  -1 15262.7 1474.14   5
   0  -8  -1 14941.9 1020.18   8
   0   8  -1 15156.0 1510.39   1
   0  -8  -1 15503.3 1060.55   3
   0   8   1 14749.2 1450.41   5
   0  -8  -2 13572.6 994.811   3
   0  -8   2 13085.1 967.458   8
   0   8   2 12355.6 881.435   7
   0  -8   2 12655.1 1282.21   4
   0  -8  -2 14322.3 999.503   8
   0   8  -2 13518.5 785.810   7
   0  -8   2 12816.4 1011.00   7
   0  -8   2 13516.9 978.356   3
   0  -8  -2 14600.2 1209.43   4
   0  -8   2 14932.2 1086.38   6
   0   8   2 13852.8 886.059   8
   0   8  -2 12176.3 1395.95   1
   0   8   2 14676.7 1457.66   5
   0   8  -2 14649.1 1432.99   5
   0  -8  -2 14179.3 856.146   7
   0   8   2 14133.1 1416.27   4
   0   8  -2 12999.3 964.587   8
   0  -8   3 63.1860 34.2565   6
   0  -8   3 283.082 139.338   7
   0   8   3 86.2502 77.3722   8
   0   8   3 117.233 113.341   7
   0  -8   3-4.91159 57.1900   8
   0   8   3-142.246 157.155   4
   0  -8   3 177.838 141.164   4
   0   8   3 169.745 189.841   5
   0  -8  -3 79.9874 34.6554   8
   0  -8  -3 118.261 139.743   4
   0  -8  -3 21.1747 37.9211   3
   0   8  -3 265.534 191.982   5
   0  -8  -3 227.413 104.510   7
   0   8  -3 42.8834 34.2454   8
   0   8  -3-58.4370 122.223   1
   0  -8   4 15252.4 1107.30   7
   0   8  -4 15431.8 1499.96   5
   0  -8  -4 14441.0 1054.61   8
   0   8  -4 13863.2 1058.53   8
   0  -8   4 15193.3 1038.90   6
   0  -8  -4 13675.8 868.935   7
   0   8   4 15607.9 1466.29   4
   0   8   4 14943.1 1144.72   7
   0  -8  -4 13484.3 1149.69   4
   0   8  -4 13138.6 1496.84   1
   0   8   4 15783.7 1527.94   5
   0  -8   4 13240.2 1024.98   8
   0  -8  -4 14186.2 1029.35   3
   0   8   4 14288.0 850.252   8
   0  -8   4 13861.7 1451.57   4
   0  -8  -5 3342.87 362.613   6
   0  -8   5 3914.35 545.910   8
   0  -8  -5 2979.69 459.390   3
   0   8   5 3039.08 510.444   7
   0   8   5 3669.62 396.121   8
   0  -8  -5 2808.04 464.342   8
   0  -8   5 3728.87 488.940   6
   0  -8   5 3929.81 533.929   7
   0   8   5 3393.47 697.055   5
   0  -8  -5 3273.19 539.533   4
   0  -8  -5 2935.08 380.996   7
   0   8  -5 3327.02 746.767   1
   0   8  -5 3658.49 740.288   5
   0  -8   5 3099.23 686.650   4
   0  -8  -6 12413.9 1052.32   4
   0  -8  -6 11251.5 916.210   3
   0  -8  -6 12627.7 822.793   7
   0  -8   6 12228.6 1424.78   4
   0  -8   6 12481.3 1000.96   8
   0  -8   6 12679.8 933.459   7
   0  -8   6 12284.5 902.928   6
   0  -8  -6 13002.0 968.293   8
   0   8  -6 12371.6 1378.88   5
   0   8  -6 10785.7 1380.57   1
   0   8   6 13085.8 1389.32   5
   0   8   6 12823.9 724.130   8
   0  -8  -6 11788.1 976.049   2
   0  -8  -6 12885.7 716.467   6
   0   8   6 10898.8 1032.21   7
   0  -8  -7 867.405 263.662   4
   0  -8   7 814.078 294.660   4
   0   8   7 798.232 183.112   8
   0  -8   7 818.870 246.184   8
   0  -8  -7 919.140 271.449   3
   0  -8   7 1076.69 270.132   6
   0  -8  -7 1284.26 265.077   7
   0   8  -7 1169.38 437.927   5
   0  -8   7 2113.55 366.617   7
   0   8   7 1513.50 499.453   5
   0  -8  -7 715.089 177.155   6
   0  -8  -7 1152.26 306.155   2
   0   8  -7 889.983 381.305   6
   0   8   7 1065.76 306.312   7
   0   8  -7 1360.84 481.145   1
   0  -8   7 16.0588 79.0879   2
   0  -8  -8 4952.56 478.742   6
   0  -8   8 4825.31 563.435   6
   0   8   8 4048.24 621.746   7
   0   8  -8 4659.36 893.074   6
   0  -8  -8 4690.49 528.810   7
   0  -8  -8 4715.59 642.005   4
   0   8  -8 4189.72 864.570   1
   0  -8   8 5248.02 681.398   8
   0  -8   8 4467.72 550.166   7
   0   8   8 5087.60 445.701   8
   0  -8  -8 4574.99 605.724   3
   0  -8  -8 4705.97 605.876   2
   0   8   8 5247.81 903.495   5
   0   8   9 23095.1 1952.53   5
   0   8   9 23624.7 965.210   8
   0  -8  -9 25890.4 1141.41   6
   0  -8  -9 23643.3 1454.35   4
   0  -8  -9 22896.4 1377.46   3
   0  -8   9 23373.4 1287.02   7
   0   8  -9 25331.0 2115.42   6
   0   8  -9 23085.6 2138.86   1
   0  -8  -9 24212.4 1385.87   2
   0   8   9 24466.1 1529.86   7
   0  -8   9 25238.7 1324.16   6
   0   8  10 9738.86 1282.10   5
   0  -8 -10 9637.41 869.742   2
   0   8 -10 8629.88 1291.82   1
   0   8 -10 10544.0 1344.03   6
   0  -8  10 8975.98 813.364   6
   0   8  10 8676.63 578.463   8
   0   8  10 8943.48 917.487   7
   0  -8  10 9471.17 814.901   7
   0   8 -10 10810.2 1052.11   8
   0  -8 -10 9763.43 721.907   6
   0  -8 -10 9605.63 885.514   3
   0  -8 -10 9118.70 888.125   4
   0   8  11 5052.10 443.463   8
   0  -8 -11 5756.48 673.728   2
   0  -8  11 5074.05 600.461   7
   0   8 -11 5503.85 761.907   8
   0   8 -11 3638.23 835.114   1
   0   8  11 6113.02 1025.75   5
   0   8 -11 6457.49 1074.18   6
   0   8  11 6416.71 781.189   7
   0  -8  11 5500.42 645.968   6
   0  -8 -11 5043.94 670.415   3
   0  -8 -11 5809.87 584.358   6
   0  -8 -11 5868.64 717.228   4
   0   8  12 10722.3 1407.63   5
   0  -8  12 11304.0 931.443   7
   0   8  12 11155.5 1056.45   7
   0   8 -12 12022.3 1487.47   6
   0  -8 -12 11402.8 885.469   6
   0  -8 -12 11735.9 1036.60   3
   0  -8  12 11146.9 1169.79   9
   0   8 -12 10017.7 1502.53   1
   0  -8  12 10764.2 938.480   6
   0  -8 -12 11133.4 1043.24   4
   0   8  12 10977.0 718.025   8
   0   8 -12 11136.2 1134.27   8
   0  -8 -12 11093.7 949.125   2
   0   8 -13 7053.96 921.157   8
   0   8  13 6074.23 1055.83   5
   0   8  13 7020.82 834.952   7
   0   8 -13 4348.49 1015.55   1
   0  -8  13 6052.58 875.575   9
   0   8  13 6599.39 571.093   8
   0  -8 -13 6235.65 770.040   4
   0  -8 -13 7215.90 719.549   6
   0  -8  13 6058.22 686.777   7
   0  -8 -13 6461.60 713.385   2
   0  -8  13 7282.06 776.755   6
   0  -8 -13 6842.91 803.378   3
   0   8  14 1258.80 368.077   7
   0  -8  14 1302.25 386.584   9
   0   8  14 1995.78 600.587   5
   0  -8  14 1265.42 305.571   7
   0  -8  14 1551.38 374.774   6
   0  -8 -14 1075.76 304.565   3
   0   8  14 1247.83 247.420   8
   0   8 -14 1323.05 576.708   1
   0   8 -14 1529.24 419.241   8
   0  -8 -14 1397.24 315.838   6
   0  -8  14 1901.27 540.548   3
   0  -8 -14 1351.27 320.236   2
   0  -8 -14 1107.47 305.432   4
   0   8 -15-245.801 208.511   6
   0  -8 -15 83.7351 176.363   4
   0  -8 -15 481.882 200.462   6
   0  -8  15 546.590 252.454   9
   0   8  15 616.095 440.128   5
   0   8 -15 399.311 240.147   1
   0  -8  15 139.026 82.6732   3
   0   8 -15 225.607 120.926   8
   0   8  15 526.819 153.647   8
   0  -8 -15 483.406 233.951   3
   0  -8 -15 564.981 202.481   2
   0   8  15 609.084 295.969   7
   0  -8  15 742.606 253.484   6
   0  -8 -16 7744.10 783.592   2
   0  -8 -16 9660.62 936.317   6
   0  -8 -16 8610.69 971.154   3
   0   8  16 8757.30 978.896   7
   0   8  16 9396.72 1355.68   5
   0   8 -16 8325.59 1085.92   8
   0  -8 -16 9400.49 981.457   4
   0  -8  16 9595.63 955.027   6
   0  -8  16 9546.78 1165.86   9
   0  -8  16 10839.0 1428.54   3
   0   8  16 9003.57 806.031   8
   0   8 -16 6109.05 1302.40   1
   0   8  17 1280.52 294.652   8
   0   8  17 2258.78 492.920   7
   0  -8 -17 1677.76 413.068   3
   0  -8  17 1590.84 395.575   6
   0   8 -17 1608.88 680.920   1
   0   8  17 1451.64 519.322   5
   0   8 -17 1569.58 483.167   8
   0  -8  17 1901.33 588.652   3
   0  -8  17 1702.29 533.699   9
   0  -8 -17 1745.73 368.003   2
   0  -8 -17 1836.52 454.352   4
   0  -8  18 276.591 230.679   9
   0   8 -18 605.533 273.830   8
   0  -8 -18 263.866 171.699   4
   0  -8  18 446.206 226.902   3
   0   8  18 150.874 130.608   8
   0   8 -18 66.4766 79.8925   1
   0   8  18 81.0942 177.079   5
   0   8  18 261.636 114.838   8
   0   8  18 666.940 293.221   7
   0  -8 -18 101.640 65.2524   2
   0  -8  18 397.114 166.193   6
   0  -8 -18 344.155 212.813   3
   0   8  19 5885.59 1099.65   5
   0  -8  19 5049.18 715.412   6
   0  -8 -19 5665.14 799.655   4
   0   8  19 4287.06 475.763   8
   0   8  19 4320.13 665.128   8
   0  -8 -19 4449.96 713.157   3
   0   8  19 5073.42 785.856   7
   0   8 -19 5929.86 968.598   8
   0   8 -19 4410.69 1181.59   1
   0  -8 -19 5325.30 636.332   2
   0  -8  19 4432.06 849.072   9
   0  -8  19 6119.68 1029.99   3
   0   8  20 2402.20 513.240   8
   0  -8  20 2680.22 520.558   6
   0  -8  20 3283.60 724.096   3
   0   8 -20 2768.51 680.641   8
   0  -8 -20 2944.22 476.429   2
   0  -8 -20 3075.21 610.668   4
   0   8  20 2682.36 379.282   8
   0  -8 -20 2885.49 569.518   3
   0   8  20 2991.56 618.125   7
   0   8  20 2762.36 757.708   5
   0  -8  20 3542.25 764.379   9
   0   8 -20 1684.67 690.783   1
   0  -8  21 82.9968 81.0147   6
   0   8  21-6.38479 107.881   5
   0  -8 -21-49.7176 132.953   4
   0  -8 -21-240.093 233.164   3
   0  -8  21 205.453 148.938   9
   0   8  21 201.478 125.678   7
   0   8 -21 235.687 178.194   8
   0   8  21 66.8831 52.3701   8
   0  -8  21 106.637 79.4186   3
   0  -8 -21 72.5920 54.3852   2
   0   8 -21 282.720 374.860   1
   0  -8  22 4298.10 905.957   9
   0  -8 -22 4940.15 807.058   3
   0   8  22 5877.68 1155.25   5
   0   8 -22 4450.56 1273.44   1
   0   8  22 4363.55 760.130   7
   0  -8  22 4682.81 740.453   6
   0  -8 -22 5310.62 640.321   2
   0   8 -22 4760.09 939.146   8
   0   8  22 4175.15 496.858   8
   0  -8 -22 5691.92 848.922   4
   0  -8 -23 595.511 266.083   4
   0  -8  23 875.030 471.833   9
   0   8 -23 861.357 612.836   1
   0   8  23 641.133 212.193   8
   0  -8  23 177.102 19.4975   6
   0   8  23 287.446 252.273   7
   0  -8 -23 603.342 354.843   3
   0   8 -23 500.540 241.166   8
   0   8  23 1330.56 501.225   5
   0  -8 -24 2074.46 529.536   4
   0   8 -24 1928.50 651.526   8
   0  -8  24 1148.66 271.146   6
   0  -8 -24 1962.23 513.555   3
   0  -8  24 2324.12 710.211   9
   0   8  24 2235.09 773.160   5
   0   8 -24 1673.85 1129.85   1
   0   8  24 1510.62 495.943   7
   0   8 -25 945.131 774.512   1
   0  -8  25 548.815 402.971   9
   0  -8 -25 277.493 164.625   4
   0   8 -25 633.058 364.100   8
   0  -8  25 177.916 120.467   6
   0  -8 -25 570.722 349.601   3
   0   8  25-14.2897 214.452   5
   0   8  25 14.3262 132.398   7
   0  -8 -26 681.704 334.754   3
   0   8  26 195.959 90.7730   5
   0  -8 -26 775.351 370.849   4
   0   8 -26 353.810 249.065   8
   0   8  26 995.110 416.997   7
   0   8 -26 442.837 200.571   1
   0  -8  26 428.239 210.279   6
   0  -8  26 354.874 376.063   9
   0   8 -27 48.0198 298.240   1
   0   8 -27-155.685 284.068   8
   0  -8 -27 272.954 261.883   3
   0   8  27-87.3092 426.028   5
   0  -8  27-96.6869 215.811   6
   0  -8  27 476.309 410.414   9
   0   8  27 26.9459 246.318   7
   0  -8 -27-3.61440 89.4528   4
   0  -8 -28 147.533 176.251   3
   0  -8  28 604.902 293.625   9
   0  -8 -28 359.308 211.399   4
   0   8  28 587.681 387.695   7
   0   8 -28-1.83011 268.869   8
   0  -8  28 215.533 126.976   6
   0   8 -28 270.019 395.629   1
   0   8  28 76.4744 220.613   5
   0  -8 -29 2723.00 649.365   4
   0   8  29 2662.63 835.227   5
   0   8 -29 3134.78 801.294   8
   0   8 -29 3088.04 1207.95   1
   0  -8  29 2887.49 850.690   9
   0   8  29 2477.67 694.092   7
   0  -8 -29 2578.59 650.210   3
   0  -8  29 2670.81 581.331   6
   0   8  30 1164.09 552.825   5
   0  -8  30 1221.17 381.316   6
   0   8 -30 1376.19 499.715   8
   0  -8 -30 1430.77 419.489   4
   0  -8 -30 1387.31 463.470   3
   0   8 -30 1645.66 850.551   1
   0   8  30 1324.34 512.885   7
   0  -8 -31 652.318 459.418   3
   0  -8 -31 551.803 245.637   4
   0   8 -31 6.31122 317.508   1
   0   8  31 492.832 388.263   5
   0  -8  31 116.062 232.618   6
   0   8  31 600.626 322.183   7
   0  -8  32 4834.95 901.588   6
   0   8  32 6430.34 1415.50   5
   0  -8 -32 7286.01 1162.09   4
   0  -8 -32 5664.71 1077.52   3
   0   8  32 5593.87 1062.09   7
   0   8 -32 6865.54 1941.66   1
   0  -8 -33 949.420 462.693   4
   0   8  33 1722.62 602.037   7
   0  -8 -33 945.839 345.730   3
   0   8 -33 2419.02 1341.18   1
   0   8  33 2109.20 824.042   5
   0  -8  33 439.437 214.697   6
   0  -8 -34 2031.45 665.911   3
   0   8  34 2289.49 763.214   7
   0   8  34 3020.53 1068.51   5
   0  -8  34 1733.10 578.116   6
   0  -8 -34 2322.55 689.690   4
   0   8 -34 2162.58 1115.30   1
   0   8  35 1933.07 755.339   7
   0   8 -35 2191.39 969.287   1
   0  -8  35 1018.22 478.408   6
   0  -8 -35 1495.21 556.096   3
   0   8  35 1751.16 818.613   5
   0  -8 -36 67.0634 258.115   3
   0  -8  36-65.9586 118.887   6
   0   8  36 205.308 437.979   7
   0   8  36 146.888 362.700   5
   0   8  37 488.537 470.879   7
   0  -8  37 169.909 106.924   6
   0  -8 -37-36.4845 285.134   3
   0   8  37-250.647 493.580   5
   0   8  38 407.483 249.311   5
   0   8  39 2209.54 946.946   5
   0 -10   0 9328.46 771.965   7
   0  10   0 9751.61 1320.17   5
   0 -10   0 10790.5 1017.39   6
   0  10   0 9363.00 884.018   8
   0  10   0 8651.60 690.990   7
   0 -10   0 8886.74 906.123   8
   0 -10   0 9842.87 1140.54   4
   0 -10   0 9602.83 906.380   3
   0  10   1 115194. 3912.45   8
   0 -10  -1 119669. 4708.52   4
   0 -10   1 132221. 4268.32   6
   0  10   1 111396. 3628.68   7
   0 -10   1 115689. 4824.89   4
   0 -10  -1 121691. 3670.51   7
   0 -10   1 118352. 4156.91   8
   0 -10  -1 117502. 4096.23   3
   0 -10   1 126244. 3901.55   7
   0 -10   1 122822. 4140.21   3
   0  10  -1 123760. 5377.47   5
   0 -10  -1 129621. 4616.89   6
   0  10   1 124456. 5382.35   5
   0  10  -1 119962. 3555.69   7
   0 -10  -1 118918. 4158.90   8
   0 -10  -2 38063.9 2329.72   6
   0  10   2 37734.4 1775.40   8
   0 -10   2 35985.9 1888.29   3
   0  10  -2 36012.9 2656.40   5
   0 -10   2 41267.5 1944.04   6
   0  10  -2 33709.1 2665.05   1
   0 -10  -2 35451.3 2213.91   4
   0  10   2 38378.5 2749.89   5
   0  10   2 32677.5 1611.94   7
   0 -10  -2 36326.7 1956.97   8
   0 -10  -2 35810.0 1577.81   7
   0 -10   2 33829.6 1901.78   8
   0 -10   2 35808.2 2426.53   4
   0 -10  -2 32959.2 1848.51   3
   0 -10   2 36609.5 1837.26   7
   0 -10   3 52401.3 2446.28   8
   0 -10   3 52847.9 3116.99   4
   0 -10   3 54991.3 2480.14   7
   0  10  -3 55493.7 3372.57   5
   0  10   3 52276.6 2227.58   7
   0  10  -3 49609.9 3332.21   1
   0 -10  -3 54770.1 2061.18   7
   0  10   3 51602.4 2195.76   8
   0 -10  -3 52065.9 2751.94   4
   0 -10  -3 53373.4 2528.14   8
   0 -10   3 58808.8 2381.84   6
   0  10   3 51627.3 3283.46   5
   0 -10   3 56158.8 2435.56   3
   0 -10  -3 51997.1 2966.05   6
   0 -10  -3 54050.5 2451.89   3
   0  10  -4 28356.4 2461.75   1
   0 -10   4 27250.0 1725.24   7
   0 -10   4 29667.4 1673.23   3
   0 -10  -4 28470.8 1392.14   7
   0 -10   4 29052.6 2292.21   4
   0 -10  -4 30102.1 1302.30   6
   0  10   4 27444.9 2324.78   5
   0 -10  -4 27072.5 1880.81   4
   0  10  -4 29637.2 2398.26   5
   0 -10   4 31567.2 1617.89   6
   0 -10  -4 28813.2 1774.76   8
   0  10   4 29040.8 1646.15   7
   0 -10   4 26890.9 1700.57   8
   0  10   4 29884.6 1473.56   8
   0 -10  -4 28759.4 1701.64   3
   0 -10  -5 10735.9 1094.35   4
   0 -10   5 12000.2 924.967   6
   0  10  -5 11421.1 1443.11   5
   0  10   5 10663.4 1419.74   5
   0 -10   5 11937.8 1093.25   7
   0 -10   5 11320.0 1406.75   4
   0 -10  -5 10406.5 967.558   3
   0 -10  -5 10459.1 681.319   6
   0  10   5 9768.43 962.495   7
   0 -10  -5 9369.51 972.817   8
   0 -10  -5 9934.61 766.640   7
   0  10   5 10606.0 780.395   8
   0 -10   5 11948.0 989.904   3
   0  10  -5 8998.08 1364.16   1
   0 -10   6 74836.1 2804.48   6
   0  10  -6 65440.5 4074.68   1
   0 -10   6 75421.3 3174.15   7
   0 -10  -6 70234.3 3212.92   4
   0 -10  -6 69105.3 2977.77   3
   0 -10  -6 72854.0 2623.64   7
   0  10   6 73040.9 2534.55   8
   0  10   6 69630.7 3186.52   7
   0 -10  -6 72909.9 3055.52   8
   0  10  -6 73042.1 4075.16   5
   0  10   6 77321.0 4115.12   5
   0  10  -6 71224.1 3102.42   8
   0 -10  -6 72057.3 2401.90   6
   0 -10   6 70885.8 4010.65   4
   0 -10  -7 132799. 4550.40   3
   0  10  -7 116274. 5866.47   1
   0 -10  -7 123829. 4690.35   4
   0 -10   7 138912. 4269.90   6
   0 -10  -7 129906. 4062.37   7
   0  10   7 123333. 4828.89   7
   0  10  -7 136179. 5910.10   5
   0 -10  -7 130178. 3790.48   6
   0 -10   7 129873. 5899.88   4
   0  10   7 129198. 3850.79   8
   0  10   7 134644. 5788.58   5
   0  10  -7 129489. 4661.08   8
   0 -10   7 133537. 4628.08   7
   0  10  -8 24586.4 1725.19   8
   0 -10   8 24605.3 1426.68   6
   0 -10  -8 21984.1 1165.27   6
   0  10   8 22577.5 1167.19   8
   0 -10   8 22469.5 2262.63   4
   0 -10   8 24543.9 1607.36   7
   0 -10  -8 21998.5 1315.16   7
   0  10   8 19707.4 1688.09   7
   0 -10  -8 22566.7 1656.94   4
   0  10  -8 18566.3 2142.96   1
   0  10   8 23606.8 2202.84   5
   0 -10  -8 22468.2 1560.27   3
   0 -10  -9 94551.8 3737.94   3
   0 -10   9 103063. 3514.07   6
   0  10   9 106345. 5040.25   5
   0 -10   9 97956.3 3720.61   7
   0  10   9 100599. 3038.45   8
   0 -10  -9 95846.3 3125.12   6
   0 -10   9 92637.8 5133.73   4
   0  10   9 90043.0 4141.99   7
   0  10  -9 92431.1 5168.24   1
   0  10  -9 100433. 4025.73   8
   0 -10  -9 93459.8 3880.88   4
   0 -10  10 12164.2 1737.15   4
   0 -10  10 12967.6 1130.55   7
   0  10  10 14537.4 1719.61   5
   0  10 -10 14237.6 1366.92   8
   0 -10 -10 14235.1 1236.50   3
   0  10 -10 11753.5 1770.67   6
   0  10  10 14698.9 1460.25   7
   0 -10 -10 13144.9 917.130   6
   0  10  10 12398.6 800.904   8
   0 -10  10 13859.9 1081.20   6
   0  10 -10 12472.4 1786.71   1
   0 -10 -10 13475.7 1252.79   4
   0 -10  11 29614.1 1670.84   6
   0  10  11 30730.1 2136.66   7
   0 -10  11 27482.7 1744.05   7
   0  10 -11 25753.6 2649.02   1
   0 -10  11 28552.9 2061.61   9
   0 -10 -11 28988.4 1487.29   6
   0 -10  11 24508.4 2610.49   4
   0  10 -11 29262.7 2020.44   8
   0 -10 -11 29088.3 1838.30   3
   0  10  11 30887.6 2569.42   5
   0 -10 -11 27349.4 1846.17   4
   0  10  11 28336.1 1270.62   8
   0  10 -12 40446.7 2462.33   8
   0 -10 -12 36972.7 2153.54   3
   0  10 -12 32195.8 3069.94   1
   0  10  12 41043.8 3038.74   5
   0 -10  12 38773.7 1979.08   6
   0  10  12 39083.6 2457.61   7
   0 -10  12 38052.5 2476.66   9
   0 -10 -12 37700.9 2213.23   4
   0 -10  12 36792.3 2073.61   7
   0 -10 -12 40519.7 1845.02   6
   0  10  12 37999.3 1511.49   8
   0 -10 -13 421.551 261.495   4
   0  10  13 506.980 247.283   7
   0 -10  13 486.578 215.442   6
   0  10 -13 231.447 358.834   1
   0  10  13 512.864 129.338   8
   0 -10  13 783.560 316.318   7
   0 -10  13 98.6749 131.597   9
   0 -10 -13 683.922 253.455   6
   0  10  13 618.636 391.081   5
   0  10 -13 686.061 343.748   8
   0 -10 -13 608.527 278.813   3
   0  10 -14 2942.78 877.349   1
   0  10  14 2939.08 355.463   8
   0 -10  14 3115.40 678.274   9
   0  10 -14 2923.17 662.367   8
   0 -10 -14 3762.68 575.611   6
   0 -10 -14 2979.76 588.766   3
   0 -10 -14 3298.89 628.118   4
   0  10  14 3315.74 850.689   5
   0 -10  14 2929.96 527.896   6
   0  10  14 3043.55 631.293   7
   0 -10  14 2334.46 486.003   7
   0 -10  15 64713.5 2853.64   6
   0  10 -15 68481.0 3524.31   8
   0 -10 -15 65424.5 3108.60   3
   0 -10  15 67924.2 3585.43   9
   0  10 -15 57045.8 4440.42   1
   0 -10 -15 68780.1 2824.17   6
   0 -10  15 76396.7 3957.45   3
   0  10  15 62976.4 3245.96   7
   0  10  15 63688.2 2163.04   8
   0 -10  15 63094.1 2917.12   7
   0  10  15 70703.2 4173.11   5
   0 -10 -15 67098.3 3164.61   4
   0 -10  16 84209.1 4141.03   9
   0  10  16 82044.6 3781.68   7
   0  10 -16 85427.6 4106.41   8
   0 -10 -16 80829.6 3595.77   4
   0  10  16 81748.4 2585.02   8
   0 -10 -16 89005.5 3366.21   6
   0 -10  16 81314.2 3350.25   6
   0 -10 -16 81041.0 3641.37   3
   0  10  16 89454.4 4852.52   5
   0  10  17 88957.6 4903.89   5
   0 -10 -17 83087.0 3710.06   3
   0  10 -17 87836.1 4244.27   8
   0 -10 -17 88297.2 3774.44   4
   0 -10  17 80604.3 3396.85   6
   0  10 -17 72389.1 5217.03   1
   0 -10  17 91811.6 4383.57   9
   0  10  17 84279.6 2652.27   8
   0  10  17 85083.9 3896.12   7
   0  10 -18 5619.01 1016.13   8
   0  10 -18 3960.26 1375.44   1
   0  10  18 5190.34 1226.18   5
   0  10  18 4864.05 861.968   7
   0 -10  18 4564.24 736.732   6
   0  10  18 4424.38 457.059   8
   0 -10 -18 5476.64 863.371   4
   0 -10 -18 5466.17 850.268   3
   0 -10  18 6017.08 1047.27   9
   0  10  19 13252.1 841.134   8
   0  10 -19 10578.4 1989.34   1
   0  10  19 14432.3 1897.58   5
   0 -10  19 14224.2 1623.77   9
   0 -10 -19 13715.4 1396.89   3
   0 -10 -19 13450.7 1346.58   4
   0 -10  19 13680.2 1256.58   6
   0  10  19 12834.5 1389.50   7
   0  10 -19 13704.0 1601.37   8
   0  10  20 7917.27 1097.14   7
   0  10 -20 6503.15 1618.13   1
   0  10  20 7899.21 658.093   8
   0 -10  20 8502.18 1262.04   9
   0  10 -20 8402.65 1288.86   8
   0  10  20 10006.9 1553.97   5
   0 -10 -20 8765.19 1114.46   3
   0 -10  20 7991.36 973.595   6
   0 -10 -20 8004.94 1039.13   4
   0  10 -21 472.137 517.527   1
   0 -10  21 305.530 232.356   9
   0 -10 -21 450.782 302.140   3
   0  10  21 299.535 151.360   8
   0 -10 -21 597.972 254.393   4
   0 -10  21 427.429 262.426   6
   0  10  21 198.370 235.080   5
   0  10 -21 336.580 185.399   8
   0  10  21 304.916 249.567   7
   0  10  22 15255.6 1581.97   7
   0  10  22 19208.6 2222.00   5
   0 -10  22 18810.1 1986.36   9
   0 -10 -22 16861.6 1581.06   4
   0  10 -22 17470.2 1909.32   8
   0 -10  22 16444.5 1447.51   6
   0  10 -22 17471.0 2682.01   1
   0 -10 -22 17354.8 1633.94   3
   0 -10  23 7929.08 1317.68   9
   0  10 -23 7722.16 1852.13   1
   0  10  23 9045.12 1231.22   7
   0  10 -23 9149.37 1383.93   8
   0 -10 -23 9258.69 1160.21   4
   0 -10  23 8202.53 1053.01   6
   0  10  23 9824.99 1626.23   5
   0 -10 -23 8689.10 1180.74   3
   0 -10 -24 2373.19 650.064   3
   0 -10  24 1269.16 548.920   9
   0 -10 -24 2348.34 651.110   4
   0  10  24 1974.70 625.988   7
   0 -10  24 1912.08 539.202   6
   0  10 -24 2012.36 1077.47   1
   0  10  24 3678.38 1056.17   5
   0  10 -24 2933.29 842.146   8
   0 -10  25 23554.2 1882.63   6
   0  10 -25 24008.7 3384.19   1
   0 -10  25 26167.4 2511.24   9
   0  10 -25 24882.4 2397.91   8
   0 -10 -25 27223.7 2186.22   3
   0 -10 -25 24695.8 2023.96   4
   0  10  25 23551.5 2097.22   7
   0  10  25 28167.1 2865.25   5
   0 -10 -26 50535.9 3017.48   4
   0 -10  26 44352.7 2720.57   6
   0 -10  26 50302.2 3660.77   9
   0 -10 -26 49004.2 3071.59   3
   0  10 -26 47755.5 4910.71   1
   0  10  26 50097.9 3892.90   5
   0  10  26 44238.5 3007.83   7
   0  10 -26 49639.8 3532.24   8
   0 -10 -27 17844.9 1833.58   3
   0  10 -27 16524.2 2022.17   8
   0  10 -27 17669.0 3020.07   1
   0  10  27 15775.7 1739.33   7
   0  10  27 18504.0 2391.10   5
   0 -10 -27 17836.1 1742.14   4
   0 -10  27 18438.0 2223.83   9
   0 -10  27 16195.6 1589.67   6
   0 -10 -28 490.962 334.198   4
   0 -10  28 375.170 170.839   6
   0  10 -28 759.178 432.530   8
   0  10  28 300.962 250.536   7
   0 -10 -28 573.333 343.393   3
   0  10 -28 522.290 417.461   1
   0 -10  28-98.8243 239.609   9
   0  10  28 858.121 540.664   5
   0 -10 -29 120.554 175.116   3
   0  10 -29 507.373 369.406   8
   0  10 -29-211.645 474.919   1
   0  10  29-338.579 349.738   7
   0 -10  29 158.089 132.803   6
   0 -10 -29 175.824 230.405   4
   0  10  29 293.757 283.000   5
   0 -10  29 230.944 235.009   9
   0  10 -30 6096.01 1235.36   8
   0  10 -30 6939.59 1921.62   1
   0 -10  30 6106.84 1361.59   9
   0 -10 -30 6214.86 1072.05   4
   0 -10  30 5471.85 926.275   6
   0 -10 -30 6286.84 1110.57   3
   0  10  30 6526.93 1417.88   5
   0  10  30 5144.14 1012.95   7
   0 -10 -31 4297.70 911.757   4
   0 -10 -31 3691.96 833.451   3
   0 -10  31 4543.06 1168.91   9
   0  10 -31 4457.36 1057.00   8
   0  10  31 3663.93 1030.19   5
   0 -10  31 4309.81 850.276   6
   0  10 -31 6728.15 1982.16   1
   0  10  31 4105.07 931.422   7
   0  10 -32 4647.78 1656.95   1
   0  10  32 4952.63 1034.93   7
   0 -10  32 5148.25 1300.11   9
   0 -10  32 3808.77 797.364   6
   0 -10 -32 4208.81 934.780   3
   0  10  32 5252.70 1267.47   5
   0 -10 -32 6254.21 1120.98   4
   0 -10 -33 5377.46 1113.61   3
   0  10  33 5537.37 1357.23   5
   0  10  33 4464.28 1012.76   7
   0 -10  33 2967.66 729.593   6
   0  10 -33 4079.96 1648.28   1
   0 -10 -33 5057.82 1033.06   4
   0  10  34 7890.01 1617.08   5
   0 -10  34 8625.06 1292.55   6
   0  10  34 7736.55 1361.97   7
   0 -10 -34 8533.06 1343.44   4
   0 -10  35 4772.97 985.616   6
   0  10  35 4557.42 1067.98   7
   0  10  35 7199.44 1614.41   5
   0 -10  36 16667.7 1854.32   6
   0  10  36 15499.3 1976.05   7
   0  10  36 18852.0 2598.58   5
   0  10  37 1304.91 796.946   5
   0 -12   0 6652.54 1034.07   4
   0  12   0 6416.26 1201.80   5
   0 -12   0 6824.01 785.455   6
   0  12   0 6721.88 608.680   7
   0 -12   0 6352.84 638.190   7
   0 -12   0 6549.76 894.174   8
   0 -12   0 5935.69 792.466   3
   0 -12   1 30878.2 1848.25   3
   0 -12   1 37122.9 1803.53   6
   0 -12  -1 32378.4 2032.23   8
   0  12  -1 33215.5 2788.02   5
   0 -12  -1 29796.0 1829.31   3
   0 -12  -1 37010.9 1949.76   6
   0  12   1 32145.0 2722.02   5
   0  12   1 31294.8 1438.07   7
   0 -12  -1 32687.3 1481.89   7
   0 -12   1 34966.2 1567.18   7
   0 -12  -1 31736.9 2273.61   4
   0 -12   1 33610.4 2439.19   4
   0  12   2-59.9739 255.855   5
   0 -12  -2 78.1151 111.325   3
   0  12  -2-79.1518 153.096   5
   0 -12   2 29.8080 89.9442   4
   0 -12   2 61.4897 78.4690   6
   0 -12  -2 107.900 56.2883   4
   0 -12  -2-92.0146 242.742   8
   0 -12   2 108.904 105.962   7
   0  12  -2 21.9920 50.1853   8
   0  12   2 140.191 143.091   7
   0 -12  -2 249.732 202.484   6
   0 -12   2-0.39976 109.941   3
   0 -12  -2 21.4531 6.27100   7
   0 -12  -3 3004.82 424.566   7
   0  12   3 3003.30 440.052   7
   0 -12  -3 3343.08 684.881   4
   0 -12   3 3484.87 762.205   4
   0 -12   3 3425.70 506.004   6
   0 -12  -3 2932.44 605.767   8
   0  12  -3 3589.27 611.996   8
   0 -12  -3 2857.84 597.122   6
   0 -12  -3 3057.99 556.410   3
   0 -12   3 3361.99 516.811   7
   0  12  -3 3663.78 918.009   5
   0 -12   3 3296.25 554.153   3
   0  12   3 3274.76 844.655   5
   0 -12  -3 3448.68 393.471   6
   0  12   4 1301.89 471.256   5
   0 -12   4 1036.75 282.304   3
   0  12   4 1891.15 371.900   7
   0 -12  -4 1453.53 443.205   6
   0 -12   4 1291.14 320.946   7
   0  12  -4 1302.16 387.482   8
   0  12  -4 1250.01 506.451   5
   0 -12  -4 1620.31 412.896   3
   0 -12  -4 1445.82 291.982   7
   0 -12  -4 1368.72 244.501   6
   0 -12   4 1276.08 441.099   4
   0 -12   4 1632.51 336.408   6
   0 -12  -4 1385.50 425.250   4
   0  12  -4 1285.55 538.908   1
   0 -12  -4 1643.33 400.473   8
   0 -12   5 770.344 266.072   3
   0 -12  -5 841.755 273.757   6
   0 -12  -5 787.601 271.242   8
   0 -12   5 1069.80 294.079   6
   0  12  -5 225.499 183.705   1
   0  12  -5 1334.61 383.173   8
   0 -12  -5 1166.74 390.429   4
   0 -12  -5 1016.70 207.064   6
   0  12  -5 1192.67 524.655   5
   0  12   5 1174.51 526.976   5
   0  12   5 1087.92 266.623   8
   0 -12  -5 816.895 255.729   3
   0  12   5 1096.92 283.744   7
   0 -12   5 1931.05 655.039   4
   0 -12  -5 1063.14 269.797   7
   0 -12   5 1037.25 300.272   7
   0  12   6 597.360 219.407   7
   0 -12   6 709.627 237.458   3
   0 -12  -6 1502.27 430.611   3
   0  12  -6 1116.69 374.377   8
   0  12   6 350.888 160.467   5
   0 -12  -6 1088.82 401.291   8
   0 -12   6 536.247 197.904   6
   0 -12  -6 727.219 169.404   6
   0 -12  -6 189.857 168.482   4
   0  12   6 810.698 235.284   8
   0 -12   6 420.142 144.728   7
   0 -12   6 1165.56 494.124   4
   0  12  -6 848.146 437.057   5
   0 -12  -6 810.450 246.942   7
   0  12  -6 515.623 337.367   1
   0  12  -7 18362.6 2114.95   5
   0  12  -7 16832.2 2148.64   1
   0 -12   7 17542.2 2030.38   4
   0  12   7 19159.8 2125.48   5
   0  12   7 17354.9 1472.38   7
   0 -12   7 17378.8 1516.67   7
   0 -12   7 18421.4 1388.95   3
   0 -12   7 19325.4 1254.22   6
   0  12   7 17736.4 1135.31   8
   0  12  -7 17920.6 1541.47   8
   0 -12  -7 17376.5 1575.81   4
   0 -12  -7 18471.7 1039.82   6
   0 -12  -7 16138.3 1410.03   3
   0 -12   8 1830.59 477.001   7
   0  12   8 1894.66 372.168   8
   0  12  -8 1390.25 629.371   1
   0  12   8 1527.72 470.600   7
   0 -12   8 1918.09 459.253   3
   0  12   8 1913.25 744.325   5
   0 -12  -8 1611.55 488.723   3
   0 -12   8 2134.58 732.294   4
   0 -12  -8 1581.34 448.363   4
   0  12  -8 1513.80 465.530   8
   0 -12  -8 1655.77 292.528   6
   0 -12   8 1541.61 341.292   6
   0  12   9 37647.7 2505.94   7
   0  12  -9 40417.6 2500.36   8
   0 -12  -9 40480.9 2475.71   4
   0  12  -9 33193.1 3213.83   1
   0 -12  -9 36980.9 2234.93   3
   0 -12   9 34475.0 3063.38   4
   0 -12  -9 37352.8 1682.76   6
   0 -12   9 39189.2 1940.72   6
   0  12   9 39618.0 3146.79   5
   0  12   9 36398.1 1676.69   8
   0 -12   9 39867.9 2409.26   7
   0 -12  10 4620.17 785.173   7
   0  12 -10 3593.59 736.913   8
   0 -12  10 3995.37 1046.72   4
   0 -12 -10 3654.81 691.279   4
   0  12  10 3862.41 479.814   8
   0  12 -10 3861.88 1078.38   1
   0  12  10 2971.54 834.475   5
   0  12  10 3590.71 774.275   7
   0 -12 -10 3937.32 684.273   3
   0 -12  10 3567.12 536.120   6
   0  12  11 7892.92 1410.13   5
   0  12 -11 6988.03 1480.35   1
   0  12  11 8087.10 665.156   8
   0  12  11 8297.44 1229.40   7
   0 -12  11 8166.23 1169.68   9
   0 -12  11 8098.30 1511.87   4
   0 -12  11 8607.15 873.897   6
   0  12 -11 8436.04 1144.88   8
   0 -12 -11 8151.90 1029.08   3
   0 -12 -11 7595.34 1008.95   4
   0 -12 -12 1549.76 424.988   3
   0  12 -12 1237.43 410.164   8
   0  12  12 1732.06 627.202   5
   0 -12  12 1189.37 321.880   6
   0 -12  12 781.976 477.924   4
   0 -12 -12 1257.41 431.907   4
   0  12 -12 1169.74 555.913   1
   0 -12  12 1401.82 464.098   9
   0  12  12 1565.51 524.258   7
   0  12  12 1351.82 250.659   8
   0 -12  13 2929.32 973.081   4
   0 -12 -13 3314.97 649.349   3
   0  12 -13 3973.46 787.406   8
   0 -12  13 3762.49 807.779   9
   0  12 -13 3946.05 1182.40   1
   0  12  13 3815.20 416.470   8
   0  12  13 3594.70 916.289   5
   0  12  13 2542.32 740.207   7
   0 -12 -13 2820.69 621.806   4
   0 -12  13 3385.02 561.526   6
   0 -12 -14 1847.86 533.434   4
   0  12  14 1747.94 272.403   8
   0  12 -14 2413.74 630.530   8
   0 -12 -14 1931.00 503.519   3
   0 -12  14 2279.18 654.194   9
   0  12  14 2103.21 722.692   5
   0 -12  14 2108.83 472.382   6
   0  12 -14 1246.29 644.834   1
   0  12  14 1671.79 565.618   7
   0 -12  14 1541.58 666.451   4
   0 -12 -15 11416.0 1279.44   3
   0 -12  15 13249.1 1179.18   6
   0 -12  15 8869.13 1749.91   4
   0  12 -15 13998.7 1574.29   8
   0 -12 -15 14184.1 1413.96   4
   0 -12  15 12511.7 1559.82   9
   0  12 -15 11084.8 1992.47   1
   0  12  15 11034.3 1690.73   5
   0  12  15 13660.8 777.363   8
   0  12  15 13450.3 1622.35   7
   0 -12  16 693.827 359.411   9
   0 -12  16 571.069 308.842   6
   0 -12 -16 659.313 357.467   3
   0  12 -16 292.557 667.837   1
   0 -12  16-29.9206 445.623   4
   0 -12 -16 484.776 281.694   4
   0  12  16 233.639 116.672   7
   0  12 -16 756.945 428.154   8
   0  12  16 1358.12 630.471   5
   0 -12 -17 19918.2 1763.90   3
   0 -12  17 21553.0 2087.99   9
   0  12 -17 17343.9 2579.53   1
   0 -12  17 19389.3 1488.90   6
   0 -12 -17 18982.9 1677.29   4
   0  12  17 17211.2 1838.34   7
   0  12 -17 18630.0 1911.65   8
   0  12  17 18408.4 2265.84   5
   0 -12  18 802.609 339.719   6
   0 -12 -18 516.668 308.492   4
   0  12 -18 965.786 469.561   8
   0 -12  18 679.212 446.923   9
   0  12  18 884.472 639.530   5
   0 -12 -18 385.294 257.392   3
   0  12  18 485.807 362.932   7
   0  12 -18 889.698 727.963   1
   0  12 -19 15231.8 2497.19   1
   0 -12 -19 20153.8 1814.60   3
   0 -12  19 21138.4 1612.48   6
   0  12  19 19473.1 1962.16   7
   0  12  19 21053.8 2421.51   5
   0 -12 -19 20952.9 1782.50   4
   0 -12  19 20084.5 2074.55   9
   0  12 -19 20267.7 2067.19   8
   0  12  20 1338.79 617.059   5
   0  12 -20 117.894 175.163   1
   0 -12  20 906.838 329.586   6
   0  12  20 368.154 239.019   7
   0 -12 -20 659.249 297.178   4
   0 -12  20 529.563 153.993   9
   0  12 -20 825.499 466.102   8
   0 -12 -20 637.344 346.370   3
   0 -12  21 646.056 297.257   6
   0 -12  21 493.991 238.241   9
   0  12  21 339.774 168.853   7
   0  12  21 1172.54 495.979   5
   0 -12 -21 533.048 135.655   4
   0  12 -21 677.427 291.562   8
   0  12 -21 19.6159 126.494   1
   0 -12 -21 734.896 274.941   3
   0 -12  22 2724.10 606.423   6
   0  12 -22 1432.28 821.733   1
   0 -12 -22 2719.27 658.157   3
   0 -12 -22 2876.37 654.650   4
   0  12 -22 2779.36 786.624   8
   0  12  22 2968.79 779.157   7
   0  12  22 3696.19 1112.48   5
   0 -12  22 3001.16 818.283   9
   0 -12 -23 15200.7 1593.95   4
   0 -12  23 14220.7 1908.26   9
   0 -12 -23 14915.5 1640.84   3
   0  12 -23 11237.5 2394.84   1
   0  12  23 15937.1 1799.35   7
   0  12 -23 16731.7 2002.60   8
   0 -12  23 14214.2 1410.32   6
   0  12  23 16985.7 2217.96   5
   0 -12 -24 317.615 368.880   3
   0  12 -24 611.134 563.377   8
   0  12  24 314.502 590.147   5
   0  12  24 494.884 389.798   7
   0 -12 -24 206.399 208.685   4
   0 -12  24 386.361 204.222   6
   0 -12  24 765.215 561.312   9
   0  12 -24 171.685 446.563   1
   0  12 -25 21609.3 2378.89   8
   0 -12  25 22643.1 2478.16   9
   0  12 -25 16908.9 2977.45   1
   0 -12 -25 22109.4 2067.75   3
   0 -12  25 19449.2 1714.80   6
   0 -12 -25 21852.7 1969.07   4
   0  12  25 21750.0 2544.33   5
   0  12  25 18792.2 2011.79   7
   0 -12 -26 2657.72 676.168   4
   0  12 -26 2870.69 1388.76   1
   0  12  26 3594.11 1021.17   5
   0 -12  26 4747.88 1170.04   9
   0  12  26 3198.59 814.848   7
   0 -12  26 2603.25 624.322   6
   0 -12 -26 2866.14 782.893   3
   0  12 -26 2890.77 910.129   8
   0  12 -27 8578.50 2206.53   1
   0  12  27 11908.2 1925.31   5
   0 -12  27 7550.28 1094.02   6
   0 -12 -27 10499.2 1435.24   3
   0  12 -27 10823.6 1706.16   8
   0 -12  27 9445.92 1652.26   9
   0  12  27 7708.45 1292.89   7
   0 -12 -27 9165.25 1266.52   4
   0  12 -28-459.652 432.264   8
   0 -12 -28 628.900 403.024   3
   0  12  28 526.924 394.242   7
   0  12  28-270.088 284.280   5
   0 -12  28 317.882 232.007   6
   0 -12  28 354.309 286.223   9
   0 -12 -28-25.0565 154.834   4
   0  12 -28-126.523 567.818   1
   0 -12  29 343.012 161.185   6
   0  12 -29 352.797 84.2916   8
   0  12 -29 106.819 378.154   1
   0 -12 -29 565.917 404.265   3
   0 -12  29 437.233 343.628   9
   0  12  29 625.636 403.123   7
   0 -12 -29 512.164 259.928   4
   0  12  29-241.090 482.047   5
   0 -12  30-48.8986 233.345   6
   0 -12 -30 280.245 181.988   4
   0  12  30-65.0634 467.531   5
   0 -12  30 205.857 316.816   9
   0  12  30-211.204 243.892   7
   0  12  31 4872.10 1205.20   5
   0  12  31 5161.89 1089.85   7
   0 -12  31 5108.29 952.881   6
   0 -12 -31 6463.26 1146.94   4
   0 -12 -32 872.506 553.934   4
   0 -12  32 374.353 279.175   6
   0  12  32 269.610 312.531   7
   0  12  32 1149.77 718.028   5
   0  12  33 15156.4 2311.74   5
   0 -12  33 13402.4 1607.45   6
   0  12  33 12267.0 1809.38   7
   0  12  34 1816.67 739.623   7
   0 -14   0 232519. 8406.90   4
   0  14   0 239792. 9596.17   5
   0  14   0 243267. 7409.69   8
   0 -14   0 232918. 7431.68   3
   0  14  -1 12396.3 2055.11   5
   0  14   1 13730.1 1301.43   8
   0 -14  -1 14206.4 1655.77   4
   0  14  -1 12776.3 1349.64   8
   0 -14   1 14412.0 1397.98   3
   0 -14  -1 13427.7 1490.49   3
   0 -14   1 13362.8 1747.86   4
   0  14   1 13910.7 2081.36   5
   0 -14  -2 36066.7 2293.25   3
   0  14   2 37123.4 1713.96   7
   0  14   2 42297.1 3465.72   5
   0  14  -2 39228.1 3404.99   5
   0  14   2 38347.7 2159.05   8
   0  14  -2 41246.3 2410.10   8
   0 -14  -2 39958.2 2779.95   4
   0 -14   2 37119.6 2276.35   3
   0 -14   2 38308.4 2902.37   4
   0  14   3 83.7501 124.871   8
   0 -14  -3 227.380 183.975   3
   0 -14   3 154.803 230.206   3
   0 -14  -3 292.710 239.507   4
   0 -14   3-191.647 371.114   4
   0  14   3 182.721 161.012   7
   0  14  -3 547.255 313.986   8
   0  14  -3 132.142 271.434   5
   0  14   3 438.939 395.876   5
   0 -14   4 3410.83 629.803   3
   0  14  -4 3318.36 658.270   8
   0  14   4 2979.47 459.771   7
   0 -14  -4 3731.53 777.140   4
   0  14  -4 3321.95 879.763   5
   0 -14   4 1935.12 576.654   4
   0  14   4 2856.58 837.477   5
   0 -14  -4 3177.10 612.769   3
   0 -14   5 2.83326 123.824   3
   0  14   5 424.060 148.488   7
   0  14  -5 61.6171 278.892   5
   0  14  -5-5.02395 71.9324   8
   0 -14   5-455.603 496.796   4
   0 -14  -5 39.0078 47.3623   3
   0  14   5-105.167 349.756   5
   0 -14  -5-298.494 321.990   4
   0 -14   6 4292.98 702.351   3
   0  14   6 5103.73 652.527   7
   0  14  -6 5313.75 1219.96   5
   0  14  -6 6127.86 922.886   8
   0  14   6 3928.29 982.658   5
   0 -14   6 4825.01 995.633   4
   0 -14  -6 4753.59 833.378   4
   0 -14  -6 4797.02 796.794   3
   0 -14  -7 2103.77 585.960   4
   0 -14   7 3056.69 911.950   4
   0  14  -7 3218.07 1068.89   5
   0  14   7 2045.54 477.728   7
   0 -14  -7 2301.75 619.110   3
   0  14   7 2027.65 787.398   5
   0  14  -7 3016.25 1062.06   1
   0  14  -7 2793.36 712.485   8
   0 -14   7 2352.20 572.594   3
   0  14  -8 98274.0 4445.09   8
   0 -14   8 93219.9 5371.47   4
   0 -14  -8 97611.2 4490.45   4
   0  14  -8 90963.4 5910.55   1
   0 -14   8 93859.6 3921.02   3
   0 -14  -8 95824.0 4199.52   3
   0  14   8 96903.3 5615.37   5
   0  14   8 90479.0 3837.82   7
   0  14  -9 19827.2 1935.17   8
   0  14   9 14978.5 1519.67   7
   0 -14  -9 16633.9 1700.45   4
   0  14  -9 17920.6 2566.32   1
   0  14   9 20402.4 2535.91   5
   0 -14   9 16967.6 2249.64   4
   0 -14   9 17413.0 1643.35   3
   0 -14  -9 16300.2 1627.36   3
   0  14  10 158905. 6098.58   7
   0 -14 -10 168054. 6181.79   3
   0 -14  10 161318. 7783.29   4
   0  14 -10 151795. 8221.75   1
   0 -14  10 167696. 5739.75   3
   0  14  10 177382. 8027.20   5
   0  14 -10 165984. 6460.41   8
   0 -14 -10 172244. 6390.13   4
   0  14 -11 4447.33 1384.08   1
   0 -14 -11 4226.77 969.644   4
   0  14 -11 5474.63 1054.84   8
   0 -14  11 4969.51 1068.90   9
   0 -14  11 3967.58 1274.98   4
   0  14  11 3226.64 854.410   7
   0 -14 -11 3943.64 808.975   3
   0  14  11 6447.28 1592.36   5
   0 -14  11 3299.36 719.577   3
   0 -14 -12 1347.00 477.686   3
   0 -14  12 691.477 440.879   9
   0  14  12 1081.81 528.526   7
   0  14 -12 1476.29 778.833   1
   0  14 -12 1406.89 507.007   8
   0 -14  12 955.056 664.846   4
   0 -14 -12 996.461 393.554   4
   0 -14  12 1034.96 290.577   3
   0  14  12 524.648 500.771   5
   0 -14 -13 1731.67 551.238   3
   0  14 -13 2164.10 709.809   8
   0 -14  13 1464.61 553.880   9
   0  14 -13 2588.38 1674.16   1
   0  14  13 1222.46 579.035   7
   0  14  13 2255.51 954.798   5
   0 -14  13 1487.84 460.421   3
   0 -14  13 1484.27 917.930   4
   0 -14 -13 1307.17 514.090   4
   0  14  14 39066.4 3113.55   7
   0 -14 -14 45443.3 2858.73   4
   0 -14  14 35757.7 3714.73   4
   0 -14  14 45409.1 3271.11   9
   0  14 -14 37922.2 3960.07   1
   0 -14  14 42736.8 2417.63   3
   0  14 -14 43136.7 3041.30   8
   0 -14 -14 42717.0 2749.71   3
   0  14  14 48850.2 3974.51   5
   0 -14  15 1514.57 641.623   9
   0  14  15 2177.08 987.643   5
   0 -14 -15 1532.57 597.780   4
   0  14 -15 2846.41 784.075   8
   0 -14  15 1118.22 806.143   4
   0  14 -15 2460.44 1072.07   1
   0 -14 -15 1623.31 577.529   3
   0  14  15 998.109 452.621   7
   0  14  16 13890.3 1873.07   7
   0  14 -16 12898.8 2343.35   1
   0  14 -16 16387.2 1876.74   8
   0  14  16 14573.6 2130.35   5
   0 -14  16 14842.7 1856.73   9
   0 -14  16 11013.5 2099.97   4
   0 -14 -16 15360.4 1607.37   3
   0 -14 -16 14588.2 1581.64   4
   0  14 -17 6055.65 1727.20   1
   0 -14 -17 6529.05 1059.79   3
   0 -14  17 7392.38 1328.20   9
   0 -14 -17 6477.95 1085.68   4
   0  14  17 6507.28 1300.95   7
   0 -14  17 4989.90 1431.80   4
   0  14 -17 6834.99 1288.13   8
   0  14  17 8583.42 1669.64   5
   0  14 -18 59943.7 3840.15   8
   0 -14 -18 57993.4 3334.93   4
   0 -14  18 60166.0 3968.05   9
   0  14 -18 47636.2 4785.29   1
   0  14  18 50985.4 3830.77   7
   0  14  18 61367.8 4551.21   5
   0 -14  18 43299.5 4575.12   4
   0 -14 -18 57165.7 3378.11   3
   0 -14  19 7498.04 1451.57   9
   0  14  19 7392.39 1490.93   7
   0  14  19 8708.64 1825.16   5
   0 -14  19 4627.81 1727.90   4
   0  14 -19 8272.52 1436.76   8
   0 -14 -19 7205.46 1200.05   3
   0  14 -19 4615.78 1852.68   1
   0 -14 -19 7326.03 1161.54   4
   0 -14  20 26406.6 3669.98   4
   0 -14  20 34877.9 3035.70   9
   0  14 -20 26216.6 3662.00   1
   0  14 -20 38209.4 3109.70   8
   0  14  20 32119.3 3006.94   7
   0  14  20 36529.1 3526.66   5
   0 -14 -20 35031.0 2564.46   4
   0 -14 -20 36383.9 2706.71   3
   0  14 -21 310.554 432.959   8
   0  14  21 109.373 300.772   7
   0 -14 -21-67.1892 316.944   4
   0 -14  21 394.777 411.398   9
   0  14 -21 96.0582 723.257   1
   0  14  21 247.916 482.129   5
   0 -14 -21 322.120 257.914   3
   0 -14  21-438.244 294.422   4
   0  14  22 22079.3 2458.45   7
   0 -14 -22 24612.0 2159.63   4
   0 -14  22 27520.0 2777.69   9
   0 -14 -22 26261.6 2303.99   3
   0  14  22 24907.5 2920.59   5
   0  14 -22 19040.9 3163.26   1
   0  14 -22 27232.4 2662.99   8
   0 -14  22 17688.6 3059.03   4
   0  14 -23 3337.95 1055.72   8
   0 -14 -23 2692.09 707.579   4
   0  14 -23 2915.70 1556.34   1
   0 -14  23 2910.98 1064.94   9
   0 -14 -23 3415.81 890.142   3
   0 -14  23 191.571 372.812   4
   0  14  23 3606.43 1297.64   5
   0  14  23 1455.10 679.349   7
   0 -14  24 22066.6 3578.08   4
   0 -14 -24 32462.3 2665.22   3
   0 -14 -24 34817.7 2631.47   4
   0  14 -24 25551.1 3857.30   1
   0 -14  24 34383.4 3197.25   9
   0  14 -24 35331.0 3176.38   8
   0  14  24 34063.5 3456.00   5
   0  14  25 2726.55 1013.87   5
   0 -14 -25 1710.30 570.043   4
   0 -14  25 2086.94 812.269   9
   0  14 -25 2220.07 899.235   8
   0  14 -26 5144.48 1245.12   8
   0  14  26 3498.60 1112.99   5
   0 -14 -26 5061.47 990.653   4
   0 -14 -27 3139.20 868.734   4
   0  14  27 2583.72 1095.02   5
   0  14  28 15270.6 2352.38   5
   0 -14 -28 15160.5 1772.78   4
   0  16   0 4388.03 769.339   8
   0 -16   0 3695.53 878.414   4
   0 -16   0 3823.32 753.422   3
   0  16   0 4530.24 1191.33   5
   0  16   1 9412.89 1110.46   8
   0  16   1 9509.30 1805.06   5
   0  16  -1 9682.59 1801.78   5
   0 -16  -1 8892.41 1168.98   3
   0  16  -1 7824.62 1067.41   8
   0 -16   1 9446.61 1433.70   4
   0 -16   1 8571.82 1130.80   3
   0 -16  -1 8910.83 1396.25   4
   0 -16  -2 16446.0 1874.16   4
   0 -16  -2 17621.6 1667.73   3
   0  16  -2 18534.0 1683.79   8
   0 -16   2 16160.9 1929.99   4
   0  16  -2 18511.8 2505.65   5
   0  16   2 17051.0 2377.64   5
   0 -16   2 16645.3 1564.83   3
   0  16  -3 1332.41 615.441   5
   0 -16   3 1434.70 495.863   3
   0 -16  -3 2121.27 589.577   3
   0 -16   3 1775.58 601.730   4
   0  16   3 2418.77 895.217   5
   0  16  -3 1367.97 442.993   8
   0 -16  -3 1635.91 572.060   4
   0  16  -4 4385.29 1311.57   5
   0 -16  -4 3048.67 702.752   4
   0 -16  -4 3295.72 716.066   3
   0 -16   4 2019.31 622.039   4
   0 -16   4 4001.11 731.608   3
   0  16  -4 2491.31 596.120   8
   0  16   4 3865.17 1126.75   5
   0 -16  -5 468.804 274.408   3
   0  16  -5 227.609 304.052   5
   0  16  -5 215.552 203.360   8
   0 -16  -5 234.090 103.028   4
   0  16   5-91.2090 88.7413   5
   0 -16   5-39.6288 121.248   3
   0 -16  -6 19273.1 1796.51   3
   0  16  -6 19720.0 1876.05   8
   0 -16   6 18469.3 1637.14   3
   0 -16  -6 18438.7 1925.73   4
   0 -16   6 18018.1 2165.76   4
   0  16   6 18613.8 2498.18   5
   0 -16  -7 1347.06 563.411   3
   0 -16   7 1114.02 458.195   3
   0  16  -7 729.038 504.319   8
   0  16   7 1194.15 682.306   5
   0 -16  -7 552.968 456.688   4
   0 -16   7 646.268 443.611   4
   0  16  -8 19453.3 1910.47   8
   0 -16   8 16029.2 2168.98   4
   0 -16  -8 18752.1 1909.16   4
   0 -16   8 15607.3 1506.69   3
   0 -16  -8 17670.6 1731.46   3
   0  16   8 17774.9 2431.45   5
   0 -16  -9 6196.68 1075.60   4
   0 -16   9 4577.36 1123.65   4
   0  16   9 6492.31 1477.97   5
   0 -16  -9 6219.28 1019.13   3
   0  16  -9 6981.44 1181.18   8
   0 -16   9 6178.58 934.331   3
   0  16 -10 1053.80 473.255   8
   0 -16  10 398.577 342.890   4
   0 -16 -10 236.384 101.392   4
   0 -16  10 713.440 403.936   9
   0  16 -10 1028.13 835.442   1
   0  16  10 1065.88 586.311   5
   0 -16  10 598.431 293.184   3
   0 -16 -10 1069.33 453.228   3
   0 -16 -11 316.329 271.290   4
   0  16  11 330.407 158.085   5
   0 -16  11 574.667 527.160   4
   0 -16  11 95.2672 262.813   9
   0 -16 -11-78.0788 192.928   3
   0 -16  11 118.827 250.916   3
   0  16 -11 173.719 234.559   1
   0  16 -11-95.7895 178.294   8
   0  16 -12 4826.34 1016.09   8
   0 -16 -12 4129.42 837.013   3
   0 -16  12 4432.64 768.499   3
   0 -16  12 5943.31 1244.48   9
   0 -16  12 5394.91 1338.13   4
   0  16 -12 3342.01 1110.03   1
   0 -16 -12 4694.10 949.090   4
   0  16  12 5493.60 1373.26   5
   0  16 -13 5307.42 1061.79   8
   0 -16 -13 4810.83 905.043   3
   0 -16  13 5439.92 1134.96   9
   0 -16  13 4301.21 1243.93   4
   0 -16 -13 6269.39 1059.84   4
   0  16  13 6388.08 1476.30   5
   0 -16  13 4440.21 779.946   3
   0  16 -13 4391.33 1373.61   1
   0  16 -14 1573.35 979.992   1
   0  16  14 2757.41 1011.61   5
   0 -16 -14 1237.49 445.231   4
   0 -16 -14 1529.10 495.843   3
   0 -16  14 1612.80 852.449   4
   0  16 -14 2059.18 649.051   8
   0 -16  14 1963.38 689.497   9
   0 -16 -15 209.709 339.026   3
   0 -16 -15 467.994 365.198   4
   0 -16  15 968.548 836.673   4
   0  16  15 574.101 487.492   5
   0  16 -15 1044.66 1123.73   1
   0 -16  15 620.586 566.742   9
   0  16 -15 542.320 436.665   8
   0  16 -16 33971.5 2940.53   8
   0 -16  16 25417.3 3350.42   4
   0 -16 -16 31719.4 2550.40   3
   0  16  16 30015.9 3302.64   5
   0 -16 -16 27974.5 2384.34   4
   0  16 -16 25178.5 3555.33   1
   0 -16  16 30107.6 2877.29   9
   0  16  17 1220.13 772.239   5
   0  16 -17 734.924 966.465   1
   0 -16  17 2689.06 1296.10   4
   0 -16  17 1277.20 774.500   9
   0 -16 -17 1099.48 667.709   4
   0  16 -17 1308.86 655.798   8
   0 -16 -17 1559.62 659.261   3
   0 -16  18 6489.37 1817.07   4
   0  16 -18 8665.43 1476.98   8
   0  16 -18 6483.18 1792.35   1
   0 -16 -18 8114.93 1278.78   4
   0 -16 -18 7903.41 1287.59   3
   0  16  18 6808.44 1556.51   5
   0 -16  18 8522.34 1510.07   9
   0 -16  19 1921.98 1042.10   4
   0  16  19 2872.47 1003.63   5
   0 -16 -19 2556.07 665.248   4
   0  16 -19 1654.15 626.653   8
   0 -16 -20-280.671 413.880   4
   0  16  20 483.004 462.656   5
   0 -16  20-73.7439 682.309   4
   0  16 -20-923.358 491.131   8
   0 -16 -21-100.812 284.811   4
   0 -16  21-232.011 624.947   4
   0  16 -21-193.440 406.747   8
   0 -16 -22 134.530 113.003   4
   0 -16  22-193.705 611.564   4
   0 -16  23 684.161 131.218   4
   0 -16 -23 3110.84 845.046   4
   0 -16 -24 8026.07 1296.87   4
   0 -18   0 3347.56 1139.85   4
   0 -18   0 2549.66 778.933   3
   0  18   0 4781.93 1430.49   5
   0 -18   1 23505.1 2439.15   4
   0 -18  -1 22486.2 2359.23   4
   0 -18  -1 20352.4 1962.20   3
   0  18   1 23879.4 3121.87   5
   0 -18   1 21644.0 2011.53   3
   0  18   2 2108.65 1283.26   5
   0 -18   2 1770.96 637.859   3
   0 -18   2 1325.10 595.604   4
   0 -18  -2 1553.79 631.130   4
   0 -18  -2 2212.52 653.892   3
   0 -18   3 7460.42 1123.83   3
   0 -18   3 7562.21 1378.84   4
   0 -18  -3 7068.16 1132.86   3
   0 -18  -3 7910.87 1328.22   4
   0 -18   4 1051.58 467.041   4
   0 -18  -4 1215.20 516.564   4
   0 -18   4 1674.12 544.345   3
   0 -18  -4 830.917 398.477   3
   0 -18   5 995.018 471.331   4
   0 -18  -5 1885.02 605.726   4
   0 -18  -5 2440.92 656.517   3
   0 -18   5 2135.54 627.216   3
   0 -18  -6 3883.96 874.566   3
   0 -18   6 3757.14 1108.43   4
   0 -18  -6 6447.63 1523.99   4
   0 -18   6 4190.22 894.317   3
   0 -18   7 21744.3 1927.78   3
   0 -18  -7 21787.2 2240.05   4
   0 -18   7 21119.6 2541.52   4
   0 -18  -7 22833.5 2140.09   3
   0 -18  -8 2055.52 1117.31   4
   0  18  -8 736.943 554.304   8
   0 -18  -8 817.258 516.071   3
   0 -18   8 1183.55 550.129   3
   0 -18   8-314.960 670.855   4
   0 -18  -9 12733.9 1596.30   3
   0  18  -9 14417.8 1810.53   8
   0 -18   9 14418.5 2131.05   4
   0 -18  -9 13806.2 1726.56   4
   0  18 -10 2953.02 855.974   8
   0 -18 -10 2947.16 804.963   4
   0 -18 -10 1762.15 606.133   3
   0 -18  10 799.669 521.333   4
   0 -18 -11 5471.40 1052.98   4
   0  18 -11 6953.51 1274.81   8
   0 -18  11 4267.82 1073.67   4
   0 -18 -12 1005.53 460.688   4
   0  18 -12 1699.46 693.499   8
   0 -18  12 1025.00 427.994   4
   0 -18 -13 1163.12 275.152   4
   0  18 -13 1736.13 556.521   8
   0  18 -14 720.758 451.904   8
   0 -18  14 439.074 105.287   4
   0 -18 -14 1317.36 783.452   4
   0  18 -15 9279.44 1586.59   8
   0 -18 -15 10111.1 1468.34   4
   0 -18  15 8756.28 1990.88   4
   0  18 -16 1739.89 727.023   8
   0 -18  16 2720.33 1569.48   4
   0 -18 -16 2758.45 991.243   4
   0 -18  17 19662.8 3050.77   4
   1  -1 -42 5405.07 1394.39   3
   1  -1 -41 6266.64 1489.58   3
   1   1 -40 1100.02 841.058   1
   1   1 -40 193.712 60.3170   3
  -1  -1  40 202.503 197.769   7
  -1   1  40 248.926 215.613   7
  -1   1  40 881.631 442.323   6
   1  -1 -40-107.753 379.895   3
   1  -1 -40 330.772 565.425   1
  -1  -1  40 570.123 402.392   6
  -1   1  39 9852.80 1457.72   6
   1   1 -39 11809.3 2558.26   1
   1   1 -39 10346.3 2058.83   3
  -1  -1  39 8760.50 1371.75   6
  -1   1  39 8796.67 1473.61   7
   1  -1 -39 11541.8 1877.16   3
   1  -1 -39 13902.7 2759.64   1
  -1  -1  39 10225.4 1558.38   7
  -1  -1  38 896.538 453.067   6
  -1   1  38 1514.91 567.150   6
   1   1 -38 1051.24 665.880   3
  -1   1  38 776.013 325.701   7
   1  -1 -38 2733.61 1196.45   1
   1   1 -38 2503.81 1198.67   1
  -1  -1  38 768.124 286.319   7
   1  -1 -38 1217.72 631.809   3
   1   1 -37-179.585 593.280   1
  -1   1  37 780.594 351.880   6
   1   1 -37 763.736 325.790   3
  -1  -1  37 432.120 105.259   7
   1  -1 -37 1230.63 630.979   3
  -1  -1  37 835.306 429.979   6
  -1   1  37-85.2312 492.858   7
  -1  -1  36 225.719 101.581   6
  -1   1  36-501.010 501.592   7
   1   1 -36 52.7661 422.451   1
   1   1 -36-35.2061 46.6173   3
  -1  -1  36-351.248 462.940   7
   1  -1 -36 155.883 316.256   3
  -1   1  36 234.692 120.411   6
  -1  -1  35 572.239 306.663   6
  -1   1  35 261.218 102.750   6
  -1   1  35 104.094 350.096   7
   1   1 -35 491.273 115.009   3
   1  -1 -35 698.091 390.241   3
   1   1 -35 1138.09 761.196   1
  -1   1  34 4558.22 899.769   6
  -1  -1  34 5227.66 1005.80   6
   1   1 -34 6411.09 1902.23   1
  -1   1  34 5924.18 1079.07   7
   1  -1 -34 5780.61 1186.56   3
   1   1 -34 5196.68 1245.09   3
  -1   1  33 63950.5 3747.85   7
   1  -1 -33 68479.9 3998.69   3
  -1  -1  33 66873.7 3637.40   6
   1   1 -33 76531.1 6245.80   1
  -1   1  33 69926.0 3683.14   6
   1   1 -33 70943.9 4695.65   3
  -1   1  32 9471.03 1280.83   6
   1   1 -32 13780.2 2616.11   1
   1  -1 -32 11285.1 1495.44   3
   1   1 -32 11599.4 1779.23   3
  -1   1  32 10523.4 1409.93   7
  -1  -1  32 10678.6 1332.28   6
  -1  -1  31 1817.51 564.806   6
   1   1 -31 2155.33 914.192   1
  -1   1  31 2129.37 581.974   6
   1   1 -31 1678.40 666.319   3
   1  -1 -31 1768.46 585.334   3
   1  -1 -30 6170.04 1030.00   3
   1   1 -30 5960.74 1646.03   1
   1   1 -30 5976.29 1189.53   3
  -1   1  30 4421.78 797.780   6
  -1  -1  30 4845.59 841.807   6
  -1  -1  29 42268.6 2621.55   6
  -1   1  29 43720.1 2642.93   6
   1   1 -29 44887.8 3217.03   3
   1  -1 -29 43746.7 2781.26   3
   1   1 -29 44253.9 4483.90   1
   1   1 -28 5393.43 1558.13   1
  -1   1  28 3943.25 722.706   6
   1   1 -28 5419.41 1065.65   3
   1  -1 -28 4553.13 835.341   3
  -1  -1  28 3962.39 773.022   6
  -1   1  27 326.466 151.571   6
  -1  -1  27 441.019 240.332   6
   1   1 -27 753.184 362.142   3
   1   1 -27 149.741 209.854   1
   1  -1 -27 235.692 124.634   3
   1   1 -26-84.9696 445.421   1
   1  -1 -26 304.390 77.5861   3
   1   1 -26 529.848 309.576   3
  -1  -1  26-21.8610 106.099   6
  -1   1  26 180.545 157.251   6
   1  -1 -25 18454.1 1540.87   3
   1   1 -25 19709.7 1802.45   3
  -1   1  25 18806.0 1534.35   6
  -1  -1  25 17519.6 1482.29   6
  -1  -1  24 16405.4 1218.85   3
  -1   1  24 16768.2 1413.61   6
  -1  -1  24 16418.6 1431.42   6
   1  -1 -24 14772.5 1342.32   3
   1   1 -24 17134.0 1641.58   3
   1   1 -23 81540.4 3736.85   3
  -1  -1  23 78671.6 2984.69   3
   1  -1 -23 71596.5 3201.97   3
  -1  -1  23 74165.6 3299.39   6
  -1   1  23 75414.8 3300.14   6
  -1   1  22 6526.63 854.267   6
   1   1 -22 7484.87 1019.23   3
  -1   1  22 6847.80 850.530   8
  -1  -1  22 6594.13 734.866   3
  -1  -1  22 6535.94 862.838   6
  -1   1  22 6804.01 774.209   3
   1  -1 -22 6261.33 818.294   3
  -1  -1  21 20173.2 1260.90   3
   1  -1 -21 20819.6 1668.03   9
  -1  -1  21 18207.3 1413.98   6
  -1   1  21 19924.5 1441.93   6
   1   1 -21 17667.2 1517.50   3
  -1   1  21 18391.8 1360.24   8
   1  -1 -21 19357.6 1392.99   3
  -1   1  21 20653.1 1332.94   3
  -1  -1  20 28087.6 1755.23   6
   1  -1 -20 26774.0 1657.73   3
  -1   1  20 30274.0 1623.78   3
  -1   1  20 29525.6 1776.91   6
   1   1 -20 31518.8 1924.70   9
   1   1 -20 30734.0 1958.79   3
  -1  -1  20 30216.5 1558.23   3
  -1   1  20 27221.2 1679.13   8
  -1   1  19 177030. 5468.55   6
  -1  -1  19 172892. 5026.48   3
  -1   1  19 186586. 5241.58   3
   1  -1 -19 167772. 5250.83   3
  -1  -1  19 174956. 5487.60   6
   1   1 -19 170402. 5634.03   3
  -1   1  19 161800. 5282.16   8
  -1  -1  19 163519. 5437.12   8
   1   1 -19 179106. 5697.81   9
  -1  -1  18 23498.4 1275.04   3
   1   1 -18 25023.1 1625.64   9
   1   1 -18 24701.7 1613.29   3
  -1   1  18 24605.0 1382.14   3
  -1   1  18 21999.0 1416.49   8
   1  -1 -18 21557.3 1460.70   4
  -1  -1  18 23626.7 1538.42   8
   1  -1 -18 22512.3 1387.56   3
  -1  -1  18 23395.8 1516.92   6
  -1   1  18 21840.5 1453.65   6
   1   1 -17 8958.59 895.741   3
  -1  -1  17 9426.86 737.196   3
  -1   1  17 8344.78 829.717   6
   1  -1 -17 8895.25 858.521   4
   1  -1 -17 8427.42 784.052   3
  -1  -1  17 8890.25 885.153   8
  -1   1  17 7756.80 783.294   8
   1   1 -17 8964.71 923.379   9
  -1  -1  17 8418.58 855.116   6
  -1   1  17 9554.96 785.926   3
   1  -1 -16 1044.46 261.308   3
  -1  -1  16 1018.39 285.047   8
  -1  -1  16 935.545 228.941   3
   1   1 -16 1082.82 317.932   9
  -1   1  16 1043.95 287.043   8
   1   1 -16 1203.25 326.338   3
  -1   1  16 1238.28 305.065   6
  -1  -1  16 1331.26 326.124   6
  -1   1  16 1299.79 274.113   3
   1  -1 -16 790.214 227.596   4
   1  -1 -15 30903.5 1599.36   4
  -1  -1  15 32030.6 1407.09   3
   1  -1 -15 31599.1 1523.41   3
   1   1 -15 32028.8 1747.68   9
  -1   1  15 30118.7 1591.64   6
   1   1 -15 28932.1 1608.45   3
  -1  -1  15 30806.3 1654.32   8
  -1   1  15 32302.4 1480.14   3
  -1   1  15 29955.1 1557.33   8
  -1  -1  15 30429.8 1622.41   6
  -1   1  14 10063.2 834.307   6
  -1  -1  14 10065.2 704.034   3
   1   1 -14 10482.0 864.876   3
  -1   1  14 9895.51 806.837   8
   1   1 -14 10730.4 931.263   9
   1  -1 -14 9390.19 817.386   4
  -1  -1  14 9468.02 866.281   8
  -1   1  14 10433.0 755.751   3
   1  -1 -14 10276.8 775.333   3
  -1  -1  14 9771.48 839.179   6
  -1  -1  13 34983.5 1395.17   3
  -1  -1  13 31998.8 1628.12   8
  -1   1  13 36014.9 1485.22   3
  -1   1  13 32933.7 1557.69   8
   1   1 -13 36089.7 1768.65   9
  -1  -1  13 33059.8 1633.14   6
   1  -1 -13 31699.1 1470.49   3
  -1   1  13 34372.9 1607.42   6
   1  -1 -13 31358.2 1563.76   4
   1   1 -13 38960.8 1705.17   3
   1   1 -12 2480.77 402.703   3
   1   1 -12 1997.81 380.607   9
  -1   1  12 1716.97 299.208   3
  -1   1  12 1888.23 346.863   6
  -1  -1  12 1600.08 246.948   3
   1  -1 -12 1461.56 292.661   4
   1  -1 -12 1285.72 239.196   3
  -1   1  12 1235.37 253.141   8
  -1  -1  12 1616.38 339.926   8
  -1  -1  12 1465.79 302.523   6
  -1   1  11 108719. 3467.57   8
  -1   1  11 120675. 3564.30   6
  -1   1  11 124105. 3392.96   3
  -1  -1  11 117924. 3633.08   6
  -1  -1  11 116505. 3638.77   8
   1   1 -11 116428. 3723.96   9
   1   1 -11 114314. 3523.08   3
   1  -1 -11 116991. 3526.99   4
  -1  -1  11 117070. 3252.74   3
   1  -1 -11 117231. 3371.65   3
   1   1 -10 37809.1 1550.22   3
  -1   1  10 35289.2 1484.02   8
  -1  -1  10 36995.2 1614.34   8
  -1   1  10 40545.9 1575.76   6
   1  -1 -10 36541.2 1511.85   4
   1  -1 -10 35094.1 1398.41   3
  -1  -1  10 35054.0 1319.85   3
  -1  -1  10 37521.1 1579.82   6
   1   1 -10 38201.5 1681.21   9
  -1  -1  10 36704.0 1033.21   2
   1  -1  -9 272721. 6822.53   3
   1   1  -9 269071. 6973.76   3
  -1  -1   9 266095. 6698.67   3
  -1  -1   9 284879. 6390.16   2
   1   1  -9 259079. 7144.01   9
   1  -1  -9 268165. 6968.25   4
  -1  -1   9 292674. 7180.69   8
  -1   1   9 292424. 7031.83   6
  -1  -1   9 292717. 7132.73   6
  -1   1   9 267341. 6964.61   8
   1   1  -8 34527.9 1351.49   3
   1  -1  -8 33779.4 1234.10   3
   1   1  -8 33281.2 1439.43   9
  -1  -1   8 33842.7 968.746   2
  -1  -1   8 32646.2 1402.50   8
   1  -1  -8 31464.9 1292.06   4
  -1   1   8 33857.3 1326.74   6
   1   1  -8 34100.0 951.578   2
  -1  -1   8 33456.5 1154.89   3
  -1  -1   8 33868.2 1390.55   6
  -1  -1   7 968.932 199.783   8
   1  -1  -7 955.528 178.774   4
  -1  -1   7 940.899 182.968   6
   1   1  -7 1035.98 105.448   2
   1   1  -7 1042.11 189.887   3
  -1  -1   7 967.835 105.808   2
   1   1  -7 785.681 170.471   9
   1  -1  -7 867.387 148.453   3
  -1  -1   7 837.438 131.304   3
  -1   1   7 1060.45 188.598   6
   1   1  -7 843.796 331.501   1
  -1  -1   6 1140.42 195.156   6
   1  -1  -6 854.304 141.939   3
  -1  -1   6 1161.62 195.781   8
   1   1  -6 1120.47 200.380   9
  -1   1   6 1208.85 187.430   6
   1   1  -6 1059.51 108.347   2
   1   1  -6 871.163 284.876   1
  -1  -1   6 1024.69 110.145   2
   1  -1  -6 1140.97 178.811   4
   1   1  -6 1194.64 185.549   3
   1   1  -5 24944.6 1028.09   3
  -1   1   5 24065.0 892.655   6
   1  -1  -5 22508.7 849.181   3
   1   1  -5 25769.7 759.275   2
   1   1   4 8960.66 372.857   2
   1   1   4 7909.70 453.922   6
   1   1   4 8963.41 395.624   8
   1   1   5 1961.54 192.772   8
  -1   1  -5 1987.85 409.369   1
   1   1   5 1837.31 150.607   2
   1  -1   5 1604.21 212.676   8
   1   1   5 1616.52 207.360   6
   1   1   5 1846.12 238.264   7
  -1  -1  -5 1777.90 216.624   3
  -1   1  -5 1661.26 209.064   9
  -1  -1  -5 2069.68 157.269   2
  -1   1  -5 1886.79 353.070   3
   1  -1   5 1931.73 229.079   6
  -1  -1  -5 1795.83 211.801   4
   1   1   6 9024.84 495.145   8
  -1  -1  -6 9027.67 557.173   3
   1  -1   6 8923.98 581.239   8
   1   1   6 9411.16 386.406   2
   1   1   6 9027.18 559.254   6
  -1  -1  -6 9392.12 552.538   4
  -1   1  -6 9548.29 567.199   9
  -1   1  -6 9779.12 819.977   3
  -1  -1  -6 9629.44 388.719   2
   1   1   6 9431.28 608.919   7
   1  -1   6 9909.38 589.953   6
  -1   1  -6 9445.35 979.118   1
  -1   1  -7 2642.45 301.230   9
   1   1   7 2738.81 180.790   2
  -1  -1  -7 2979.68 196.196   2
   1  -1   7 3069.40 334.709   6
  -1  -1  -7 2771.98 304.714   4
  -1   1  -7 2555.84 554.244   1
  -1  -1  -7 3142.94 332.972   3
  -1  -1  -7 2824.25 305.205   8
   1  -1   7 2718.00 328.703   8
   1   1   7 3210.42 337.192   6
   1   1   7 2775.90 277.663   8
  -1   1  -7 2455.47 406.367   3
   1   1   7 2780.56 332.362   7
  -1  -1  -8 12667.2 454.963   2
   1  -1   8 12241.1 755.227   6
   1   1   8 11234.1 430.806   2
   1   1   8 10990.5 644.959   8
  -1  -1  -8 10909.1 709.998   3
  -1  -1  -8 11265.8 696.992   4
  -1  -1  -8 12214.1 721.514   8
   1   1   8 12037.0 737.778   6
  -1   1  -8 11970.8 935.765   3
  -1   1  -8 11942.6 726.232   9
  -1   1  -8 11484.8 1255.34   1
   1  -1   8 10985.8 725.939   8
  -1   1  -9 151126. 4694.96   3
  -1   1  -9 154941. 4271.71   9
   1   1   9 153522. 4126.99   8
   1   1   9 156837. 4307.18   6
  -1  -1  -9 150219. 4243.67   4
  -1  -1  -9 159306. 4253.89   8
  -1  -1  -9 160497. 3662.55   2
  -1  -1  -9 140099. 4217.84   3
   1  -1   9 148390. 4303.47   8
   1  -1   9 149741. 4583.94   9
   1  -1   9 152764. 4327.61   3
   1  -1   9 156016. 4311.49   6
   1  -1  10 42169.3 1963.46   9
  -1   1 -10 40510.2 1635.30   9
   1  -1  10 39778.2 1664.85   8
   1   1  10 39146.0 1519.25   8
   1   1  10 41245.6 1662.17   6
   1  -1  10 41383.7 1666.03   3
  -1  -1 -10 39699.4 1614.39   4
  -1  -1 -10 38145.9 1593.64   3
  -1  -1 -10 39613.4 1619.53   8
  -1   1 -10 37540.6 1868.31   3
   1  -1  10 40411.4 1669.46   6
  -1  -1 -11 1857.29 312.685   4
  -1  -1 -11 1710.87 296.496   3
   1  -1  11 1732.02 323.389   6
  -1   1 -11 2155.39 418.905   3
   1  -1  11 1785.45 299.898   3
  -1   1 -11 2045.35 322.224   9
   1   1  11 2035.17 332.242   6
   1  -1  11 1678.71 312.215   8
   1   1  11 1877.33 288.611   8
   1   1  12 6358.92 590.408   3
   1  -1  12 5845.74 600.945   8
  -1  -1 -12 6193.36 607.553   4
   1  -1  12 5778.42 599.743   6
  -1  -1 -12 6213.81 596.193   3
   1  -1  12 6453.37 607.840   3
   1   1  12 5923.50 549.982   8
  -1   1 -12 6124.15 595.722   9
  -1   1 -12 6152.06 715.998   3
   1   1  12 5980.89 604.321   6
   1  -1  13 15527.4 1033.08   6
  -1  -1 -13 15428.9 1030.88   4
  -1   1 -13 16283.0 1134.85   8
  -1  -1 -13 15899.5 1032.56   3
  -1   1 -13 14780.3 1190.35   3
   1   1  13 15341.7 959.867   8
   1   1  13 16120.1 1013.84   3
   1  -1  13 15400.9 1048.19   8
  -1   1 -13 17194.8 1078.76   9
   1   1  13 16620.7 1065.29   6
   1  -1  13 16012.3 1016.15   3
   1  -1  14 554.720 192.446   3
   1   1  14 659.856 210.820   3
   1   1  14 552.889 201.087   6
  -1  -1 -14 438.412 178.502   3
  -1   1 -14 596.915 198.241   9
   1  -1  14 581.516 230.630   6
   1   1  14 549.933 180.445   8
  -1   1 -14 754.093 296.254   3
  -1   1 -14 657.764 228.955   8
   1  -1  14 433.834 180.131   8
  -1  -1 -15 6147.88 676.046   3
   1   1  15 6268.11 634.525   8
   1   1  15 6332.99 663.959   3
   1   1  15 6695.73 715.050   6
   1  -1  15 6992.74 676.083   3
   1  -1  15 6155.74 683.004   8
  -1   1 -15 7278.51 728.571   9
  -1   1 -15 6783.64 768.865   8
   1  -1  15 6482.80 699.267   6
  -1   1 -15 6851.47 836.765   3
  -1   1 -16 4952.63 619.276   9
  -1   1 -16 4621.12 654.982   8
  -1   1 -16 4912.47 725.180   3
  -1  -1 -16 3873.36 553.925   3
   1  -1  16 4463.06 594.198   6
   1   1  16 4168.95 522.351   8
   1  -1  16 5215.09 585.400   3
   1   1  16 5049.22 626.591   6
   1  -1  16 4981.80 628.815   8
   1   1  16 4873.81 576.749   3
  -1   1 -17 7840.63 948.152   3
   1   1  17 7698.27 797.379   6
   1  -1  17 7689.21 745.560   3
   1   1  17 7269.55 723.529   8
  -1   1 -17 7971.85 884.962   8
   1  -1  17 7355.61 782.416   6
  -1   1 -17 7946.01 796.684   9
   1  -1  17 7429.24 800.055   8
   1   1  17 8499.18 792.550   3
  -1  -1 -17 6787.43 762.546   3
  -1   1 -18 4290.64 729.155   3
   1   1  18 4053.70 593.236   6
   1   1  18 3591.62 523.528   8
  -1   1 -18 4366.63 680.631   8
  -1  -1 -18 4010.69 614.133   9
  -1  -1 -18 3942.63 599.475   3
   1   1  18 4253.17 571.596   3
  -1   1 -18 3680.38 564.770   9
   1  -1  18 3854.32 581.719   6
   1  -1  18 4092.04 598.317   8
   1  -1  18 3653.59 534.719   3
   1  -1  19 25384.9 1612.10   8
  -1   1 -19 31872.7 1962.24   8
   1  -1  19 29235.8 1615.86   3
   1   1  19 26936.7 1590.20   3
  -1  -1 -19 24481.9 1631.14   3
  -1  -1 -19 29273.2 1781.58   9
   1  -1  19 28307.4 1694.03   6
   1   1  19 25068.3 1514.84   8
   1   1  19 25574.6 1626.85   6
  -1   1 -19 28876.3 1698.51   9
  -1   1 -19 25629.3 1893.05   3
  -1   1 -20 3941.82 611.880   9
   1  -1  20 3041.75 512.357   3
  -1  -1 -20 2873.31 544.730   3
  -1  -1 -20 2870.84 533.458   9
  -1   1 -20 3458.71 643.797   8
   1   1  20 2911.65 523.827   6
   1  -1  20 2603.67 509.272   6
   1   1  20 2976.69 499.868   8
   1   1  20 3471.81 543.070   3
  -1   1 -21 7800.54 992.650   8
  -1  -1 -21 8682.05 950.680   9
   1   1  21 7548.07 876.274   6
   1   1  21 7315.55 811.534   8
   1  -1  21 7737.62 891.937   6
  -1  -1 -21 7328.64 898.203   3
   1  -1  21 8219.24 849.917   3
  -1   1 -21 8790.18 1135.09   3
  -1  -1 -22 3916.60 655.339   3
  -1   1 -22 5569.39 930.294   3
   1  -1  22 4642.53 709.208   6
   1   1  22 4925.56 715.605   6
   1   1  23 9779.74 1128.54   7
  -1   1 -23 12107.9 1997.49   1
  -1  -1 -23 10704.8 1150.97   3
   1   1  23 11006.0 1104.60   6
  -1   1 -23 11943.8 1407.12   3
   1  -1  23 11735.8 1160.46   6
   1  -1  24 1593.55 443.875   6
  -1   1 -24 2020.03 598.408   3
   1   1  24 2131.19 500.407   6
  -1  -1 -24 2295.44 569.821   3
  -1   1 -24 1953.78 864.482   1
   1   1  24 1641.63 459.821   7
   1  -1  25 16424.4 1437.83   6
  -1  -1 -25 15947.6 1523.51   3
   1   1  25 14908.6 1462.13   7
  -1   1 -25 17026.4 2462.31   1
  -1   1 -25 15183.5 1735.85   3
   1   1  25 15887.6 1407.57   6
   1   1  26 4828.25 796.128   7
   1   1  26 7008.51 944.656   6
  -1  -1 -26 7062.69 1033.54   3
  -1   1 -26 6145.10 1438.45   1
  -1   1 -26 6534.05 1138.40   3
   1  -1  26 7610.79 982.314   6
  -1   1 -27 307.436 301.386   3
  -1  -1 -27 276.608 307.612   3
   1   1  27 4.82673 237.040   7
  -1   1 -27 175.465 290.901   1
   1   1  27 243.803 186.764   6
   1  -1  27-9.39118 16.4666   6
  -1   1 -28 3199.36 861.805   3
  -1   1 -28 4221.55 1221.91   1
   1  -1  28 3614.09 682.331   6
   1   1  28 3089.18 649.825   6
   1   1  28 3405.78 726.799   7
  -1  -1 -28 3734.33 802.645   3
   1   1  29 7750.78 1049.20   6
   1   1  29 6902.05 1052.52   7
  -1   1 -29 8577.84 1447.02   3
   1  -1  29 8289.41 1102.36   6
  -1  -1 -29 8712.22 1287.03   3
  -1   1 -29 9347.46 1950.94   1
   1  -1  30 1076.27 363.053   7
  -1   1 -30 2219.42 732.234   3
  -1   1 -30 1091.35 586.569   1
   1   1  30 997.682 374.309   7
   1  -1  30 1802.82 522.049   6
  -1  -1 -30 1684.15 589.623   3
   1   1  30 1492.83 442.347   6
  -1   1 -31 71.4211 251.044   3
   1   1  31 89.2690 158.609   7
   1   1  31-210.740 262.080   6
   1  -1  31 145.932 220.895   6
   1  -1  31 71.1225 32.0540   7
  -1  -1 -31 292.946 337.925   3
  -1   1 -32-323.351 473.421   3
   1   1  32 303.954 217.498   7
   1   1  32 229.212 99.6898   6
   1  -1  32 99.3332 214.926   7
  -1  -1 -32 450.986 358.844   3
  -1   1 -32-126.325 224.417   1
   1  -1  32 65.2735 154.623   6
   1  -1  33 172.832 160.407   7
  -1   1 -33 338.786 370.207   1
   1   1  33 104.264 92.2055   6
  -1  -1 -33 900.601 501.287   3
   1  -1  33 196.034 209.852   6
   1   1  33 28.4509 17.6325   7
  -1   1 -33-110.738 389.005   3
  -1  -1 -34 5646.39 1142.28   3
   1   1  34 4447.24 926.099   7
  -1   1 -34 5589.45 1320.33   3
   1  -1  34 4500.89 918.398   7
   1   1  34 5390.63 978.995   6
   1  -1  34 5553.66 972.092   6
  -1   1 -34 6660.63 1727.68   1
  -1   1 -35 8014.35 1906.21   1
   1   1  35 8983.04 1293.47   6
  -1   1 -35 9802.22 1800.11   3
   1  -1  35 7156.85 1171.98   7
   1   1  35 7667.59 1260.83   7
  -1  -1 -35 8085.24 1450.43   3
   1  -1  35 8443.26 1239.65   6
  -1  -1 -36 2376.91 763.111   3
   1   1  36 2105.66 628.719   7
   1   1  36 3626.60 849.474   6
   1  -1  36 2639.76 664.620   6
  -1  -1 -36 3105.18 1166.15   1
  -1   1 -36 3064.71 1014.18   3
   1  -1  36 2872.55 755.902   7
  -1   1 -36 3071.53 1130.71   1
  -1   1 -37 253.926 270.609   3
   1  -1  37 246.899 249.489   6
   1   1  37-221.921 373.532   7
   1  -1  37-13.1521 204.318   7
  -1   1 -37 73.7823 118.962   1
  -1  -1 -37 598.095 588.904   1
  -1  -1 -37 237.631 355.104   3
   1   1  37 311.192 282.858   6
  -1   1 -38 3915.22 1126.35   3
   1   1  38 2947.44 796.883   7
  -1   1 -38 2427.22 1089.46   1
  -1  -1 -38 3034.92 1306.97   1
   1   1  38 3085.36 772.592   6
   1  -1  38 2213.87 726.721   7
   1  -1  38 3042.38 778.058   6
  -1  -1 -38 3906.87 1096.45   3
  -1   1 -39 1940.81 1048.85   1
   1  -1  39 2347.29 671.420   6
   1   1  39 1819.01 604.800   6
  -1  -1 -39 3663.31 1399.49   1
   1   1  39 1229.20 461.347   7
  -1  -1 -39 557.041 387.551   3
  -1   1 -39 1637.49 804.143   3
   1  -1  39 1244.32 538.498   7
  -1   1 -40-180.472 496.306   3
  -1  -1 -40 514.077 307.244   3
  -1   1 -41-1260.45 1196.91   3
  -1  -1 -41-371.428 457.372   3
  -1  -1 -42-714.922 702.891   3
  -1  -1 -43 3321.78 1168.57   3
   1  -3 -43 307.078 237.602   3
   1  -3 -42 5712.58 1322.38   3
   1  -3 -41 1174.90 587.109   3
  -1   3  40 319.218 304.657   6
   1  -3 -40 421.006 347.676   3
  -1  -3  39 4669.67 995.824   6
  -1   3  39 4494.92 1046.88   7
   1  -3 -39 5652.73 1258.52   3
   1   3 -39 7567.28 2031.78   1
  -1   3  39 4779.08 975.932   6
  -1  -3  39 3616.02 884.582   7
  -1   3  38 1015.21 467.927   6
   1  -3 -38 1475.45 646.117   3
   1   3 -38 1687.95 953.200   3
  -1   3  38 1280.08 502.020   7
   1   3 -38 2954.83 1238.05   1
  -1  -3  38 673.808 274.295   6
   1   3 -37 3490.54 1335.47   1
  -1   3  37 3315.75 803.738   6
  -1  -3  37 3278.55 776.562   6
   1   3 -37 5148.81 1550.68   3
  -1   3  37 2596.81 751.053   7
   1  -3 -37 4019.61 998.645   3
   1  -3 -36 1098.68 549.469   3
   1   3 -36 1436.50 953.525   3
  -1   3  36 1063.55 531.744   7
  -1  -3  36 355.117 172.305   6
   1   3 -36 6.40215 520.914   1
  -1   3  36 1077.16 476.483   6
  -1   3  35 7951.96 1199.56   6
   1   3 -35 8189.62 2129.62   1
   1  -3 -35 7639.87 1249.40   3
   1   3 -35 9115.00 1927.46   3
  -1   3  35 6243.23 1133.56   7
  -1  -3  35 6255.21 1060.43   6
   1   3 -34 3962.67 1267.22   3
   1   3 -34 4945.02 1545.38   1
  -1  -3  34 3987.73 819.144   6
   1  -3 -34 3804.07 834.204   3
  -1   3  34 3375.63 812.146   7
  -1   3  34 4382.85 869.171   6
  -1   3  33 665.460 337.224   7
   1  -3 -33 1054.27 418.354   3
  -1   3  33 1526.94 550.613   6
   1   3 -33 927.869 627.921   1
   1   3 -33 1195.17 556.487   3
  -1  -3  33 859.011 375.387   6
   1   3 -32 3400.77 1316.17   1
   1   3 -32 2497.03 977.780   3
  -1   3  32 1907.52 582.822   7
  -1   3  32 2166.52 578.812   6
   1  -3 -32 1797.25 537.828   3
  -1  -3  32 2276.94 617.709   6
  -1   3  31 389.103 283.027   6
   1   3 -31 523.743 697.043   1
  -1  -3  31 252.322 211.465   6
   1   3 -31-28.3868 382.852   3
  -1   3  31-130.432 215.674   7
   1  -3 -31-184.980 160.223   3
   1   3 -30 4917.42 1290.75   3
   1  -3 -30 4605.90 835.062   3
  -1   3  30 5643.55 907.390   6
   1   3 -30 6538.70 1761.56   1
  -1   3  30 4985.75 922.273   7
  -1  -3  30 5079.12 856.759   6
   1  -3 -29 9714.61 1207.76   3
   1   3 -29 10497.9 1877.99   3
   1   3 -29 12775.7 2345.12   1
  -1   3  29 9700.19 1192.14   6
  -1   3  29 9250.19 1242.68   7
  -1  -3  29 9362.57 1162.26   6
   1   3 -28 2231.07 908.434   1
  -1  -3  28 2190.65 555.788   6
  -1   3  28 2834.45 626.183   6
  -1   3  28 2527.27 623.158   7
   1  -3 -28 2713.98 580.521   3
   1   3 -28 2373.56 886.076   3
   1  -3 -27 10616.2 1169.48   3
  -1   3  27 9167.93 1175.61   7
  -1  -3  27 9878.30 1154.93   6
   1   3 -27 8875.50 1840.86   1
  -1   3  27 10630.9 1185.25   6
   1   3 -27 10985.0 1867.68   3
   1  -3 -26 1459.66 462.160   4
   1   3 -26 1119.15 578.827   3
  -1   3  26 1326.01 409.026   6
  -1  -3  26 1150.81 379.877   6
  -1   3  26 1871.43 530.652   7
   1   3 -26 1124.28 593.384   1
   1  -3 -26 1679.61 447.328   3
  -1  -3  25 3604.88 651.205   6
   1  -3 -25 4588.47 779.424   4
   1   3 -25 3818.44 975.098   3
   1   3 -25 5818.19 1492.58   1
  -1  -3  25 4432.70 612.668   3
  -1   3  25 4709.79 800.170   7
   1  -3 -25 4277.70 693.480   3
  -1   3  25 3947.81 687.943   6
  -1  -3  24 4161.21 580.064   3
   1  -3 -24 3423.43 634.874   4
   1  -3 -24 4176.00 661.631   3
  -1  -3  24 3158.08 594.864   6
  -1   3  24 3253.62 641.774   7
   1   3 -24 4633.01 1273.11   1
  -1   3  24 3449.35 620.727   6
   1   3 -24 3141.37 892.643   3
  -1   3  23 4817.20 717.443   6
   1  -3 -23 4184.51 653.755   3
   1   3 -23 4488.93 1075.59   3
  -1   3  23 4124.21 624.318   8
  -1  -3  23 3734.35 645.273   6
   1  -3 -23 5295.89 763.432   4
  -1   3  23 3912.39 685.760   7
  -1  -3  23 4807.66 606.282   3
   1   3 -23 5721.50 1417.72   1
  -1  -3  22 454.984 198.480   3
   1   3 -22 527.599 273.244   8
  -1   3  22 230.427 138.631   6
  -1   3  22 338.617 183.328   8
  -1  -3  22 308.253 170.595   6
  -1  -3  22 469.078 111.263   2
   1  -3 -22 537.427 99.3780   2
   1  -3 -22 784.245 278.329   4
   1   3 -22 251.525 201.075   3
   1   3 -22 899.443 603.122   1
  -1   3  22 370.861 177.835   7
   1  -3 -22 612.522 263.215   3
  -1  -3  21 2776.50 424.993   3
  -1   3  21 2386.20 439.366   8
   1   3 -21 2702.30 985.331   1
   1  -3 -21 2927.04 548.728   4
   1   3 -21 2596.38 593.315   8
  -1  -3  21 2409.86 259.792   2
  -1   3  21 3034.31 544.569   6
   1   3 -21 2307.29 723.819   3
  -1  -3  21 2491.66 503.905   6
   1  -3 -21 2776.11 245.375   2
   1  -3 -21 2049.88 449.616   3
   1  -3 -20 10210.9 1025.99   4
   1   3 -20 12245.9 1925.61   1
  -1  -3  20 10773.7 1041.00   6
   1  -3 -20 12506.7 592.860   2
   1   3 -20 11484.7 1641.16   3
  -1   3  20 11032.3 1042.90   6
   1  -3 -20 11550.4 1031.36   3
  -1  -3  20 10600.6 590.694   2
  -1   3  20 9651.15 908.771   8
  -1  -3  20 12328.3 928.886   3
   1   3 -20 11347.5 1219.78   8
  -1   3  19 2670.26 470.492   3
   1   3 -19 3072.83 930.595   1
  -1   3  19 2598.22 464.024   6
   1  -3 -19 2780.10 494.045   4
   1  -3 -19 2784.10 485.796   3
  -1   3  19 2451.64 432.988   8
  -1  -3  19 2877.66 425.432   3
   1  -3 -19 3090.53 282.159   2
  -1  -3  19 2515.09 268.364   2
   1   3 -19 2719.79 748.166   3
  -1  -3  19 3539.57 567.629   6
   1  -3 -18 260.794 182.889   6
  -1   3  18 389.735 182.292   6
   1  -3 -18 385.896 189.491   3
   1   3 -18 124.780 260.277   1
  -1  -3  18 360.265 99.1452   2
   1  -3 -18 255.976 105.164   4
  -1   3  18 276.967 153.375   3
   1   3 -18 656.861 273.414   9
   1  -3 -18 407.977 94.9581   2
  -1   3  18 376.151 170.366   8
   1   3 -18 262.160 180.851   3
  -1  -3  18 391.945 156.673   3
  -1  -3  18 544.038 258.667   6
   1   3 -17 47416.5 2333.68   9
   1   3 -17 45524.3 3177.68   3
  -1   3  17 47340.3 2122.95   3
   1  -3 -17 47726.9 1489.27   2
  -1   3  17 42524.1 1959.43   8
  -1   3  17 45565.1 2114.95   6
  -1  -3  17 46204.9 1928.56   3
  -1  -3  17 44768.2 2191.69   6
  -1  -3  17 45525.7 1533.37   2
  -1  -3  17 44879.7 2297.65   8
   1   3 -17 39699.1 3389.25   1
   1  -3 -17 53848.4 2442.10   6
   1  -3 -17 43367.4 2055.13   3
   1  -3 -17 45281.0 2154.77   4
  -1   3  16-42.7344 88.2514   8
   1   3 -16 221.294 131.499   9
   1   3 -16 275.371 355.772   1
   1   3 -16 13.2109 158.647   3
   1  -3 -16 65.0946 59.1079   2
   1  -3 -16 172.646 146.446   4
  -1  -3  16 262.104 164.526   6
  -1  -3  16 85.1476 48.8313   2
  -1   3  16 85.4063 101.482   3
  -1   3  16 314.955 173.009   6
  -1  -3  16 156.946 147.176   8
   1  -3 -16-72.8177 94.1057   3
  -1  -3  16 174.545 81.4435   3
  -1  -3  15 2844.97 405.409   3
  -1   3  15 3036.07 441.006   3
  -1  -3  15 3039.12 517.362   8
   1   3 -15 2683.67 464.851   9
  -1  -3  15 3047.56 481.300   6
  -1  -3  15 2993.25 299.359   2
   1  -3 -15 2979.37 461.209   4
  -1   3  15 2716.84 433.699   6
   1  -3 -15 3518.04 528.391   6
   1  -3 -15 2858.02 276.944   2
  -1  -3  15 2778.13 532.503   9
   1  -3 -15 3262.58 451.424   3
  -1   3  15 2974.06 429.801   8
   1   3 -15 3230.94 714.993   3
   1   3 -15 1788.89 621.213   1
  -1  -3  14 192.998 84.2354   2
   1   3 -14 188.256 159.674   3
   1   3 -14 179.671 83.7554   9
  -1   3  14 365.233 164.966   6
   1  -3 -14 231.082 144.081   3
   1  -3 -14 162.467 121.184   6
  -1  -3  14 155.513 92.0469   6
  -1   3  14 250.674 121.553   3
  -1  -3  14 17.5832 6.55910   8
   1  -3 -14 241.758 120.966   4
  -1  -3  14 205.802 110.811   3
   1   3 -14 143.230 285.019   1
   1  -3 -14 135.103 56.2704   2
  -1   3  14 334.802 123.740   8
   1  -3 -13 7971.17 697.759   3
   1  -3 -13 7179.52 467.088   2
   1  -3 -13 7375.70 709.637   4
   1   3 -13 8735.85 831.151   9
  -1  -3  13 7626.12 771.973   8
  -1  -3  13 7908.17 753.911   6
   1   3 -13 6059.64 1090.61   1
  -1   3  13 7279.31 665.673   6
   1  -3 -13 9028.63 789.047   6
   1   3 -13 6306.06 932.584   3
  -1  -3  13 7962.13 691.979   3
  -1  -3  13 7818.23 515.934   2
  -1  -3  12 4049.73 542.779   8
   1  -3 -12 4632.88 526.432   6
  -1  -3  12 4599.86 523.623   3
   1  -3 -12 3905.13 465.778   3
   1   3 -12 4300.05 559.296   9
  -1  -3  12 3972.45 355.307   2
  -1   3  12 3754.82 453.873   6
  -1  -3  12 4261.03 529.267   6
   1   3 -12 3328.14 612.227   3
   1  -3 -12 4093.34 498.740   4
   1  -3 -12 3822.12 330.212   2
   1   3 -12 3329.76 768.126   1
   1  -3 -11 1682.10 310.470   4
  -1  -3  11 1561.64 219.600   2
  -1  -3  11 1749.98 333.381   3
  -1  -3  11 1486.78 303.357   6
  -1  -3  11 1414.72 306.559   8
  -1   3  11 1319.10 256.223   6
   1  -3 -11 1663.97 284.521   3
   1  -3 -11 1462.27 279.498   6
   1   3 -11 1551.08 319.747   9
   1   3 -11 1528.81 498.995   1
  -1  -3  10 3872.10 349.418   2
   1   3 -10 2922.61 664.914   1
   1   3 -10 3802.10 493.062   9
  -1  -3  10 4274.89 541.032   3
   1  -3 -10 3312.02 402.392   3
  -1  -3  10 3382.72 459.376   8
  -1   3  10 3780.10 401.933   6
  -1  -3  10 3592.23 456.765   6
   1  -3 -10 4139.39 447.610   6
   1  -3 -10 3348.96 427.483   4
  -1  -3   9 219.898 117.440   6
  -1  -3   9 348.432 151.766   8
   1  -3  -9 377.973 137.868   6
   1   3  -9 318.358 128.517   9
  -1   3   9 188.638 92.0031   7
  -1  -3   9 383.077 109.258   2
   1   3  -9 240.000 195.835   1
   1  -3  -9 172.500 81.3521   4
  -1  -3   9 418.155 160.248   3
  -1   3   9 296.475 113.070   6
   1  -3  -9 344.711 121.326   3
   1   3  -8 2307.36 362.943   9
   1  -3  -8 2610.57 332.658   3
  -1  -3   8 2683.67 367.321   6
  -1   3   8 2673.96 331.063   7
  -1  -3   8 2890.92 389.954   8
   1  -3  -8 2323.88 339.231   4
   1   3  -8 2235.10 492.923   1
  -1  -3   8 2776.79 290.904   2
   1  -3  -8 2559.90 313.991   6
  -1   3   8 2819.51 308.613   6
  -1  -3   8 2913.52 454.166   3
  -1  -3   7 8625.84 656.471   8
  -1   3   7 9161.04 961.657   5
  -1   3   7 8688.30 528.575   6
  -1  -3   7 7749.40 515.802   2
   1  -3  -7 8136.35 579.840   3
   1   3  -7 7311.36 861.717   1
  -1   3   7 7839.84 565.468   7
   1  -3  -7 7439.91 603.722   4
  -1  -3   7 7932.16 640.906   6
   1  -3  -7 8502.76 541.568   6
  -1  -3   6 4992.19 397.782   2
   1  -3  -6 4639.49 446.365   4
  -1   3   6 4862.68 362.516   6
  -1   3   6 5329.15 673.916   5
  -1  -3   6 4916.88 482.408   6
  -1  -3   6 4731.96 456.579   8
   1  -3  -6 4863.17 424.818   3
   1  -3  -6 5119.78 379.620   6
   1   3  -6 4735.07 638.283   1
  -1   3   6 4563.56 396.413   7
  -1  -3   5 2447.39 341.468   6
   1  -3  -5 2966.73 345.533   4
  -1  -3   5 2938.45 334.101   8
  -1   3   5 3577.73 528.671   5
  -1   3   5 2929.69 356.437   8
  -1   3   5 2915.12 282.868   7
   1  -3  -5 2917.54 252.520   6
  -1   3   5 2902.41 251.447   6
   1   3  -5 3074.02 479.694   1
   1  -3  -5 2632.98 297.781   3
  -1   3   4 8463.92 589.493   8
   1  -3  -4 9919.43 455.498   6
   1  -3  -4 9565.95 637.705   4
   1  -3  -4 9146.65 571.825   3
   1   3  -4 9537.88 834.711   1
  -1  -3   4 9336.61 601.144   8
  -1   3   4 10036.3 514.215   7
  -1   3   4 10006.5 846.437   5
  -1  -3   4 11017.6 739.974   6
   1   3  -3 7855.86 721.768   1
   1  -3  -3 8197.50 360.506   6
  -1   3   3 8611.53 512.341   8
   1  -3  -3 7970.81 577.255   4
   1   3  -3 8010.81 460.888   7
  -1   3   3 9150.64 769.160   5
  -1   3   3 7956.99 427.528   7
  -1  -3   3 8893.98 687.334   6
   1  -3  -3 8247.09 410.439   7
  -1  -3   3 7627.15 501.135   8
   1  -3  -3 7742.40 508.344   3
   1   3  -3 8851.69 705.890   5
   1  -3  -3 6778.39 512.043   8
   1   3  -2 20286.3 839.821   7
  -1  -3   2 21264.8 861.496   8
   1  -3  -2 21177.5 1042.39   4
   1  -3  -2 21440.7 706.294   7
  -1  -3   2 22870.8 1254.61   6
   1  -3  -2 21635.4 916.515   3
   1   3  -2 20388.8 1158.82   1
   1  -3  -2 20121.0 898.899   8
  -1   3   2 22388.1 1207.18   5
   1   3  -2 22145.8 1147.28   5
  -1  -3   2 22328.5 1159.54   4
  -1   3   2 22262.9 795.110   7
   1  -3  -1 205.962 84.2498   8
  -1  -3   1 438.027 121.315   4
   1   3  -1 182.211 58.9243   7
  -1  -3   1 183.208 54.7523   3
   1   3  -1 224.363 89.7783   5
   1   3  -1 301.058 130.842   1
  -1  -3   1 126.802 55.7336   8
  -1   3   1 78.4902 28.1767   5
   1  -3  -1 375.175 141.658   4
   1   3   0 26793.0 1288.17   1
   1   3   0 25761.3 1257.86   5
  -1  -3   0 26891.9 965.425   3
   1  -3   0 26469.1 1291.92   4
   1   3   0 26987.6 1104.97   7
   1   3   0 26765.0 895.117   8
  -1  -3   0 26957.0 889.544   8
  -1   3   0 26516.6 1305.09   5
  -1  -3   0 25948.9 1112.67   4
   1  -3   0 25817.5 999.895   8
  -1   3   0 25718.8 1315.77   1
  -1  -3  -1 3219.94 286.702   3
  -1  -3  -1 4329.88 368.215   4
   1  -3   1 3474.34 234.644   7
   1   3   1 2899.17 339.113   7
  -1  -3  -1 3332.24 229.298   8
   1  -3   1 3354.03 309.779   8
   1  -3   1 3681.58 264.811   6
   1   3   1 3236.60 220.371   8
  -1   3  -1 4012.25 460.293   5
  -1   3  -1 3846.38 366.458   6
   1  -3   1 3257.38 444.476   4
  -1   3  -1 3402.65 448.911   1
   1   3   1 3351.21 402.453   5
   1   3   2 276.381 54.7497   8
   1  -3   2 293.004 89.7567   8
   1   3   2 516.922 165.989   5
  -1  -3  -2 313.296 87.5007   3
  -1   3  -2 322.691 146.768   1
   1  -3   2 441.955 83.2511   7
   1   3   2 426.958 128.802   7
  -1  -3  -2 319.180 93.8723   4
  -1  -3  -2 300.021 68.7514   8
  -1   3  -2 335.774 91.9540   6
   1  -3   2 379.568 86.6834   6
  -1   3  -2 441.368 162.814   5
   1  -3   3 39385.3 1255.82   6
  -1  -3  -3 34922.5 1328.08   4
   1   3   3 38177.3 1400.31   7
   1  -3   3 36351.3 1379.66   8
  -1   3  -3 33222.7 1719.37   1
  -1  -3  -3 36972.7 1327.14   3
  -1   3  -3 38035.4 1680.51   5
  -1   3  -3 42605.7 1432.28   6
   1   3   3 40581.5 1693.12   5
  -1   3  -4 1786.46 373.620   1
  -1   3  -4 1984.76 347.862   5
   1   3   4 1745.67 249.482   7
   1  -3   4 1818.17 263.211   8
  -1  -3  -4 1668.99 234.908   3
  -1   3  -4 1841.49 257.985   6
   1  -3   4 1979.21 234.130   6
  -1  -3  -4 1700.54 237.574   4
  -1  -3  -4 1806.15 222.758   6
   1   3   4 1949.53 342.108   5
  -1  -3  -5 29770.5 1145.45   6
   1  -3   5 31347.2 1185.90   6
   1  -3   5 29174.9 1280.75   8
  -1   3  -5 26656.9 1640.35   1
   1   3   5 29460.8 1232.87   7
   1   3   5 32667.1 1607.55   5
  -1   3  -5 33722.6 1339.51   6
  -1  -3  -5 29539.9 1216.55   3
  -1  -3  -5 29816.2 1202.34   4
  -1   3  -6 522.102 237.909   1
   1  -3   6 492.068 150.513   8
  -1  -3  -6 524.504 137.360   2
  -1  -3  -6 645.402 148.384   6
   1   3   6 411.044 158.108   5
  -1  -3  -6 385.648 112.444   4
  -1  -3  -6 493.618 133.833   3
  -1   3  -6 526.932 162.352   6
   1  -3   6 501.974 135.110   6
   1   3   6 574.554 151.194   7
  -1  -3  -7 16739.6 783.563   2
   1   3   7 18053.0 1275.09   5
   1  -3   7 18070.9 1318.57   3
  -1  -3  -7 17923.0 895.874   6
   1  -3   7 17249.8 990.293   8
   1  -3   7 16577.6 888.897   6
  -1  -3  -7 16270.0 875.879   4
   1   3   7 17390.8 950.696   7
  -1   3  -7 13590.7 1260.01   1
  -1   3  -7 18584.6 1038.30   6
  -1  -3  -7 16625.8 916.006   3
   1   3   7 16302.1 865.000   6
  -1  -3  -8 8878.07 639.828   6
   1  -3   8 8766.17 646.197   6
   1  -3   8 8883.39 713.553   8
  -1  -3  -8 8620.36 631.307   4
   1   3   8 8961.30 685.062   7
  -1  -3  -8 9090.99 548.422   2
  -1  -3  -8 9074.59 667.346   3
  -1   3  -8 9583.17 759.842   6
   1   3   8 8674.70 903.130   5
   1  -3   8 10050.6 1028.77   3
  -1   3  -8 6968.88 947.138   1
   1   3   8 8925.74 641.075   6
   1  -3   9 1802.76 287.245   6
  -1   3  -9 1584.34 451.852   1
   1   3   9 1902.87 325.159   7
  -1  -3  -9 2069.19 306.980   6
  -1  -3  -9 1720.44 282.860   3
   1  -3   9 1904.93 445.864   3
  -1  -3  -9 2165.59 317.766   4
  -1  -3  -9 1774.34 224.651   2
   1  -3   9 1856.15 331.340   8
  -1   3  -9 1950.87 352.356   6
   1   3   9 1710.58 285.225   6
   1   3   9 1812.97 219.533   8
  -1   3 -10 33014.1 1620.82   6
   1  -3  10 27184.4 1337.42   6
  -1  -3 -10 30662.6 1406.27   6
  -1   3 -10 25807.4 2057.53   1
  -1  -3 -10 28993.9 1102.98   2
   1   3  10 27328.4 1422.62   7
   1   3  10 26120.4 1090.16   8
  -1  -3 -10 27231.2 1342.44   3
   1   3  10 26778.9 1324.70   6
   1  -3  10 27807.9 1456.72   8
   1  -3  10 32359.5 1909.56   3
  -1  -3 -10 27238.1 1319.07   4
  -1   3 -11-9.13017 133.217   1
  -1  -3 -11-5.54325 68.5614   4
  -1   3 -11 57.0334 61.7984   9
  -1  -3 -11 64.6421 49.0177   2
   1   3  11 5.04301 43.2211   8
   1   3  11 65.9009 91.1276   6
   1   3  11 125.857 121.051   7
   1  -3  11 61.8744 104.652   8
  -1   3 -11 182.680 129.172   6
  -1  -3 -11 74.5446 59.4032   3
   1  -3  11 197.324 126.195   9
  -1   3 -11 70.5120 139.749   3
   1  -3  11 325.785 195.419   3
  -1  -3 -11 52.5292 47.3365   6
   1  -3  11 78.5405 40.4090   2
   1  -3  11 91.0070 83.3849   6
   1   3  12 926.028 232.837   6
   1   3  12 792.333 185.549   8
  -1   3 -12 781.490 384.095   1
   1  -3  12 941.709 162.891   2
  -1  -3 -12 1034.35 258.165   6
  -1  -3 -12 1157.49 189.336   2
   1  -3  12 1194.81 296.245   9
  -1   3 -12 968.819 249.045   9
  -1  -3 -12 932.225 216.929   4
   1  -3  12 959.963 243.112   6
   1  -3  12 943.866 307.179   3
  -1   3 -12 968.207 391.615   3
   1  -3  12 1091.45 279.227   8
   1   3  12 1157.40 279.558   7
  -1  -3 -12 795.630 208.330   3
  -1   3 -12 1265.78 325.098   6
   1  -3  13 1814.78 398.159   9
   1  -3  13 1969.70 242.314   2
   1   3  13 1565.83 328.393   7
  -1   3 -13 1884.52 572.234   3
   1  -3  13 2219.42 448.935   3
   1  -3  13 1985.21 395.052   8
  -1   3 -13 1803.92 570.454   1
  -1   3 -13 2303.18 436.204   6
   1   3  13 1811.59 284.165   8
  -1   3 -13 2192.63 389.539   9
  -1  -3 -13 1574.08 298.894   4
  -1  -3 -13 2164.48 376.509   3
   1   3  13 1587.02 320.434   6
   1  -3  13 2039.73 367.867   6
  -1  -3 -13 2096.94 245.379   2
  -1  -3 -13 2205.35 393.417   6
   1  -3  14 6246.16 777.186   9
  -1   3 -14 5927.88 1118.29   1
  -1  -3 -14 5850.45 642.916   3
   1  -3  14 5706.18 642.902   6
   1  -3  14 7079.79 773.178   3
  -1   3 -14 5753.58 1030.46   3
   1   3  14 6466.36 670.650   6
  -1  -3 -14 6068.29 647.521   4
   1  -3  14 5673.05 696.161   8
  -1   3 -14 7139.58 825.167   6
  -1  -3 -14 6925.03 731.962   6
   1   3  14 5488.75 526.659   8
  -1   3 -14 7052.20 730.912   9
  -1  -3 -14 6316.63 440.735   2
   1   3  14 5877.00 697.406   7
   1  -3  14 5851.72 434.870   2
   1  -3  15 13981.4 1049.60   6
  -1  -3 -15 16426.0 1193.43   6
   1  -3  15 15250.0 1158.40   3
  -1  -3 -15 14946.5 717.459   2
  -1   3 -15 16309.9 1929.81   1
   1  -3  15 14556.9 1277.78   9
   1   3  15 13985.7 1055.41   6
  -1  -3 -15 14003.9 1050.35   3
   1  -3  15 13668.0 695.292   2
   1   3  15 13112.6 1094.04   7
  -1  -3 -15 13256.8 1010.55   4
   1   3  15 12616.4 862.996   8
  -1   3 -15 14721.5 1111.27   9
   1  -3  15 13079.7 1101.82   8
  -1   3 -15 14799.1 1760.01   3
   1   3  16 9725.02 975.711   7
  -1  -3 -16 9986.85 900.465   3
  -1  -3 -16 12109.9 1049.78   6
   1   3  16 9059.96 741.247   8
  -1  -3 -16 11375.1 596.353   2
   1  -3  16 11020.2 1026.99   8
   1  -3  16 10325.0 907.512   6
  -1  -3 -16 10305.5 912.075   4
   1  -3  16 10295.4 939.471   3
  -1   3 -16 9470.57 1546.75   1
   1  -3  16 10222.2 577.768   2
   1   3  16 9964.84 958.331   3
  -1   3 -16 10844.9 962.955   9
  -1   3 -16 11086.6 1574.02   3
   1   3  16 9920.87 903.394   6
   1  -3  17 2847.19 279.240   2
  -1  -3 -17 2922.42 276.301   2
   1   3  17 2174.35 368.310   8
  -1   3 -17 2657.38 884.221   1
  -1   3 -17 2703.81 503.714   9
   1  -3  17 2639.64 469.824   3
   1  -3  17 2738.21 485.332   6
   1   3  17 2256.81 500.477   3
  -1  -3 -17 2234.28 415.536   4
   1   3  17 3011.91 548.551   7
   1   3  17 2677.80 486.896   6
  -1   3 -17 3102.08 829.723   3
  -1   3 -17 545.153 313.066   6
  -1  -3 -17 3072.91 514.265   3
  -1  -3 -17 2932.99 546.077   6
   1   3  17 737.351 316.939   4
   1  -3  18 45154.9 2143.69   3
   1   3  18 41559.2 2248.28   7
  -1  -3 -18 39776.0 2061.41   3
   1  -3  18 39512.6 2067.56   6
  -1  -3 -18 38658.5 2051.81   4
   1   3  18 40244.1 2084.57   6
  -1   3 -18 42413.1 2379.99   8
  -1   3 -18 43940.3 3358.54   3
  -1  -3 -18 46030.2 1435.86   2
  -1   3 -18 41698.8 2155.69   9
   1  -3  18 42042.1 1394.85   2
  -1   3 -18 42954.3 3537.27   1
   1   3  18 36759.4 1777.19   8
   1  -3  19 274.981 194.544   3
  -1   3 -19 586.154 505.636   1
  -1  -3 -19 228.383 148.373   4
  -1   3 -19 460.507 428.938   3
   1   3  19 348.957 247.738   6
   1   3  19 301.987 232.520   7
  -1   3 -19 379.313 285.129   8
  -1  -3 -19 289.464 183.178   3
  -1  -3 -19 163.958 64.1012   2
   1  -3  19 191.019 64.9008   2
   1   3  19 144.854 123.370   8
   1  -3  19 177.432 140.564   6
   1  -3  20 8815.31 941.442   6
  -1   3 -20 10507.6 1171.86   8
   1   3  20 10336.4 1018.34   6
   1  -3  20 9401.06 514.726   2
   1  -3  20 10218.6 974.648   3
  -1  -3 -20 11221.0 1052.49   3
   1   3  20 8805.95 816.412   8
  -1  -3 -20 10679.6 553.087   2
  -1   3 -20 10650.7 1784.06   1
  -1   3 -20 10014.3 1619.04   3
  -1  -3 -20 9931.83 1003.65   4
   1   3  20 9643.42 1064.39   7
   1   3  21 232.604 138.076   8
  -1   3 -21 311.977 212.944   8
  -1  -3 -21 341.295 224.186   3
   1  -3  21 225.684 152.428   3
   1   3  21 144.555 125.038   7
   1   3  21 513.845 347.927   6
  -1   3 -21 495.377 452.473   1
   1  -3  21 405.610 237.434   6
  -1  -3 -21 126.658 87.7429   4
   1  -3  21 289.773 84.5324   2
  -1   3 -21 697.305 474.935   3
   1  -3  22 11699.1 1057.67   3
  -1   3 -22 12022.5 1323.94   8
   1  -3  22 9218.02 468.881   2
   1   3  22 9224.61 865.414   8
   1   3  22 10955.3 1092.97   6
  -1   3 -22 13125.4 2067.85   1
  -1  -3 -22 10737.2 1087.43   4
  -1   3 -22 11097.9 1783.34   3
  -1  -3 -22 9644.94 1046.46   3
   1   3  22 10401.7 1138.85   7
   1  -3  22 10017.2 1050.83   6
   1   3  23 67.9413 57.1097   8
  -1  -3 -23 70.0863 72.0521   3
   1   3  23 341.525 253.137   6
  -1   3 -23 405.208 359.024   1
  -1   3 -23 330.846 329.065   8
   1  -3  23 177.846 202.357   6
  -1   3 -23-143.839 401.817   3
   1   3  23 392.604 247.596   7
   1   3  24 12603.3 1084.37   8
   1   3  24 12821.5 1371.32   7
   1  -3  24 13781.3 1301.29   6
  -1   3 -24 17481.1 2460.45   1
  -1   3 -24 15220.7 1588.15   8
  -1   3 -24 14085.0 2083.72   3
   1   3  24 15110.4 1347.71   6
  -1  -3 -24 14098.1 1331.56   3
   1   3  25 12568.0 1276.61   6
  -1   3 -25 13719.5 2104.63   3
  -1   3 -25 12766.6 2164.62   1
   1   3  25 12423.9 1360.71   7
  -1  -3 -25 11415.6 1215.23   3
   1  -3  25 11181.3 1202.04   6
  -1   3 -25 13234.8 1502.95   8
  -1   3 -26 11996.6 1992.40   3
   1   3  26 12289.4 1274.76   6
   1   3  26 10560.1 1260.69   7
  -1   3 -26 13310.4 1509.43   8
   1  -3  26 11050.8 1188.80   6
  -1   3 -26 13286.6 2232.37   1
  -1  -3 -26 10567.6 1224.21   3
   1  -3  27 1880.92 519.638   6
   1   3  27 2042.16 605.886   7
  -1  -3 -27 1588.19 419.875   3
  -1   3 -27 2471.62 1045.31   1
  -1   3 -27 1503.84 736.401   3
   1   3  27 2086.88 557.990   6
   1  -3  28 12853.0 1356.69   6
   1   3  28 12389.5 1339.04   6
  -1   3 -28 15817.9 2501.14   1
  -1  -3 -28 12709.9 1412.20   3
   1   3  28 11631.1 1383.02   7
  -1   3 -28 16414.2 2381.81   3
   1   3  29 529.499 261.745   6
   1  -3  29 528.114 254.151   6
   1   3  29 550.848 306.591   7
  -1   3 -29 257.416 412.622   1
  -1  -3 -29 266.066 83.2477   3
  -1   3 -29 686.562 541.063   3
   1   3  30 1631.87 532.717   6
   1  -3  30 1616.41 491.851   6
  -1   3 -30 2012.98 919.989   1
  -1  -3 -30 1629.59 499.198   3
  -1   3 -30 1967.92 855.586   3
   1   3  30 1770.97 606.835   7
  -1   3 -31 3081.94 1124.06   3
   1  -3  31 2496.92 647.073   6
  -1   3 -31 4227.98 1400.47   1
   1   3  31 2748.21 675.917   6
  -1  -3 -31 3082.05 778.463   3
   1   3  31 3063.74 794.723   7
  -1  -3 -32 29948.4 2450.69   3
   1  -3  32 27804.6 2184.57   6
  -1   3 -32 33444.8 3689.29   3
   1   3  32 25551.9 2320.29   7
  -1   3 -32 31494.3 3823.28   1
   1   3  32 27630.4 2206.79   6
  -1  -3 -33 2234.85 773.854   3
  -1   3 -33 2104.53 996.763   1
  -1   3 -33 2999.09 1027.29   3
   1   3  33 1857.95 582.481   6
   1   3  33 1406.27 617.810   7
   1  -3  33 1319.04 532.603   6
  -1  -3 -34 14213.3 1762.43   3
   1  -3  34 10974.1 1458.48   7
  -1   3 -34 16601.7 2612.69   3
   1   3  34 13593.8 1685.64   7
   1   3  34 14068.5 1598.16   6
  -1   3 -34 17818.6 2886.93   1
   1  -3  34 11233.5 1391.49   6
   1   3  35 1122.84 505.551   6
   1  -3  35 901.148 322.009   7
   1  -3  35 702.283 322.629   6
  -1   3 -35 1651.32 854.435   3
  -1  -3 -35 1616.92 654.728   3
   1   3  35 1247.81 543.804   7
  -1   3 -35 1530.65 977.637   1
   1   3  36 4707.31 938.737   6
   1  -3  36 3268.44 783.664   7
   1   3  36 4281.97 973.492   7
   1  -3  36 2949.34 659.286   6
  -1   3 -36 6200.29 1738.93   1
  -1  -3 -36 4227.84 995.364   3
  -1   3 -36 4880.69 1582.98   3
  -1   3 -37-284.792 437.530   3
   1  -3  37-36.7158 227.199   6
   1   3  37 248.603 283.923   7
  -1   3 -37 637.133 754.141   1
  -1  -3 -37 300.069 358.026   3
   1  -3  37-209.312 296.883   7
   1   3  37 773.658 438.527   6
   1   3  38 717.334 366.986   6
  -1  -3 -38 915.601 648.949   3
   1  -3  38 358.749 196.685   7
  -1   3 -38 288.353 247.708   3
   1  -3  38 351.002 268.189   6
   1   3  38 475.588 316.743   7
  -1   3 -38 1610.46 672.209   1
  -1  -3 -39-7.84722 343.036   3
   1   3  39 52.3449 173.280   6
   1  -3  39 187.970 208.611   7
  -1  -3 -40 6833.69 1467.64   3
  -1  -3 -41 2481.63 978.828   3
  -1  -3 -42 13461.6 2166.05   3
   1  -5 -42 18923.5 2440.70   3
   1  -5 -41 2136.37 816.721   3
   1  -5 -40 9618.59 1613.89   3
  -1   5  39 23334.4 2442.59   7
  -1   5  39 25727.7 2394.20   6
  -1  -5  39 22857.3 2274.83   6
   1  -5 -39 26991.2 2605.18   3
   1   5 -38 2731.75 1074.93   1
  -1   5  38 1810.98 651.770   6
  -1  -5  38 1112.99 570.256   6
  -1   5  38 834.092 541.449   7
   1  -5 -38 1274.34 617.154   3
   1  -5 -37 20008.9 2125.87   3
   1   5 -37 25834.4 3950.54   1
  -1  -5  37 19214.1 1977.09   6
  -1   5  37 19855.6 2048.80   6
  -1   5  37 20847.5 2227.70   7
   1  -5 -36 19765.2 2096.67   3
   1   5 -36 26459.4 3852.59   1
  -1  -5  36 21969.7 2090.48   6
  -1   5  36 20565.3 2026.33   6
  -1   5  36 19958.3 2148.01   7
  -1   5  35 57905.5 3503.23   6
   1  -5 -35 59546.8 3694.62   3
  -1  -5  35 58328.2 3502.11   6
  -1   5  35 57260.0 3730.75   7
  -1   5  34 55052.7 3583.84   7
   1  -5 -34 56883.1 3555.29   3
  -1   5  34 59375.3 3440.50   6
  -1  -5  34 55837.4 3400.04   6
   1  -5 -33 2469.76 714.597   3
  -1  -5  33 2164.85 707.203   6
  -1   5  33 2105.82 666.380   6
  -1   5  33 2564.71 833.445   7
   1  -5 -32 37663.7 2668.03   3
  -1   5  32 37134.1 2548.12   6
  -1   5  32 33454.9 2648.62   7
  -1  -5  32 34738.7 2492.40   6
  -1  -5  31 1343.90 496.918   6
   1  -5 -31 2275.14 699.465   4
  -1   5  31 1404.51 580.806   7
   1  -5 -31 1573.70 655.540   3
   1   5 -31 2222.98 1117.63   1
  -1   5  31 1734.43 545.053   6
   1   5 -30 179.513 508.562   1
  -1   5  30 440.808 284.999   7
  -1   5  30 161.824 209.209   6
   1  -5 -30 326.594 125.500   4
  -1  -5  30 284.872 300.724   6
   1  -5 -30 60.8352 52.2733   3
  -1   5  29 11754.3 1421.12   7
  -1   5  29 10574.9 1230.56   6
   1  -5 -29 11343.5 1323.36   3
  -1  -5  29 12130.6 1344.79   6
   1  -5 -29 16263.5 1584.17   4
   1   5 -29 13308.0 2487.38   1
  -1   5  28 33819.3 2465.91   7
   1  -5 -28 38287.0 2491.60   4
   1  -5 -28 34785.7 2357.14   3
   1   5 -28 34904.4 4040.06   1
  -1  -5  28 32113.1 2250.76   6
  -1   5  28 33660.3 2257.64   6
   1  -5 -27 98421.1 4202.31   3
  -1   5  27 98416.0 4149.86   6
  -1  -5  27 95404.7 4142.91   6
   1   5 -27 103166. 6917.93   1
  -1   5  27 96218.4 4385.18   7
  -1  -5  27 90650.3 2901.01   2
   1  -5 -27 103890. 4337.44   4
  -1  -5  26 85563.5 3287.09   3
  -1  -5  26 74668.0 2547.59   2
  -1   5  26 79347.4 3613.31   6
   1  -5 -26 86500.5 3859.05   4
   1   5 -26 90822.1 6311.20   1
   1  -5 -26 92180.5 3894.89   3
  -1  -5  26 79649.4 3658.59   6
   1   5 -26 88099.2 4364.16   8
  -1   5  26 77091.5 3837.50   7
  -1   5  25 76993.7 3160.47   8
   1   5 -25 81116.9 4182.67   8
   1   5 -25 84465.9 6030.96   1
  -1   5  25 77705.1 3746.44   7
   1  -5 -25 79010.1 3628.48   3
   1  -5 -25 87178.7 3778.60   4
  -1  -5  25 76240.8 2581.24   2
  -1  -5  25 82831.7 3224.58   3
  -1  -5  25 74773.1 3512.82   6
  -1   5  25 79682.6 3542.97   6
   1  -5 -25 91173.4 2604.34   2
   1   5 -24 74318.7 3835.95   8
   1   5 -24 77771.8 5646.87   1
   1  -5 -24 78687.3 2378.61   2
  -1  -5  24 73138.4 2940.27   3
  -1   5  24 68262.2 3189.97   6
   1  -5 -24 71550.9 3315.55   3
  -1  -5  24 68100.4 2363.73   2
  -1   5  24 62473.6 2798.66   8
  -1   5  24 63403.3 3327.66   7
   1  -5 -24 72008.6 3362.58   4
  -1  -5  24 67989.7 3243.83   6
  -1  -5  23 16152.3 1758.51   9
   1  -5 -23 14856.6 861.448   2
   1  -5 -23 14030.6 1332.39   3
  -1  -5  23 14614.0 1343.77   6
  -1  -5  23 15790.3 1197.30   3
  -1   5  23 12641.6 1078.98   8
   1   5 -23 13311.7 2266.23   1
   1  -5 -23 15520.3 1391.49   4
  -1   5  23 14148.2 1267.75   6
   1   5 -23 16146.9 1621.52   8
  -1   5  23 14410.0 1398.19   7
  -1  -5  23 14483.1 880.427   2
  -1   5  22 11552.2 1124.07   6
  -1  -5  22 12061.6 1178.82   6
  -1  -5  22 12073.3 1462.55   9
   1   5 -22 13488.3 2182.27   1
   1  -5 -22 12652.2 1205.81   3
   1  -5 -22 12538.4 1218.93   4
  -1  -5  22 12086.4 806.175   2
  -1  -5  22 13505.3 1088.07   3
  -1   5  22 12754.8 1263.68   7
   1  -5 -22 13569.5 811.706   2
  -1   5  22 10356.4 947.624   8
   1   5 -22 14129.1 1476.82   8
   1   5 -21 165.690 479.140   1
  -1   5  21 615.726 289.567   7
   1  -5 -21 259.200 187.328   4
  -1  -5  21 281.442 144.532   3
  -1   5  21 360.940 226.862   6
   1   5 -21 609.896 374.858   8
  -1  -5  21 206.747 221.161   6
  -1   5  21 274.677 138.915   8
   1  -5 -21 65.2168 77.7863   3
   1  -5 -21 180.008 75.9319   2
  -1  -5  21-77.7976 109.426   9
  -1  -5  21 122.463 69.4498   2
   1  -5 -20 59047.3 2735.77   4
  -1  -5  20 58202.6 3150.87   9
  -1   5  20 55384.6 2764.67   7
  -1  -5  20 56591.7 2694.74   6
   1   5 -20 49434.7 4142.76   1
   1  -5 -20 59049.1 2046.30   2
   1   5 -20 61454.1 3131.36   8
  -1   5  20 55628.8 2571.79   6
  -1  -5  20 61906.0 2577.94   3
  -1  -5  20 57097.4 2095.57   2
   1  -5 -20 54803.0 2620.27   3
  -1   5  20 47962.3 2237.17   8
   1  -5 -19 1037.04 222.001   2
  -1  -5  19 1309.30 253.050   2
  -1   5  19 2720.31 547.892   6
  -1  -5  19 1211.53 338.401   3
  -1   5  19 1425.48 343.958   8
  -1   5  19 2165.89 555.547   7
   1  -5 -19 1331.90 347.464   4
  -1  -5  19 1631.88 463.992   6
   1  -5 -19 1844.28 428.142   3
  -1  -5  19 1816.16 559.007   9
   1   5 -19 2301.00 1057.30   1
   1   5 -18 131426. 7084.80   1
   1  -5 -18 163716. 4515.16   2
  -1   5  18 159274. 5377.75   7
  -1   5  18 145366. 4748.40   8
  -1  -5  18 168635. 5895.62   9
   1  -5 -18 163046. 5257.08   3
   1  -5 -18 194232. 5650.34   6
  -1  -5  18 163973. 5330.91   6
  -1  -5  18 161864. 4622.22   2
  -1   5  18 166153. 5145.90   6
  -1  -5  18 174037. 5282.55   3
   1  -5 -18 166332. 5337.31   4
   1  -5 -17 339603. 8434.50   2
   1  -5 -17 330031. 9237.84   4
  -1   5  17 328585. 9314.87   7
  -1   5  17 342317. 9066.32   6
   1  -5 -17 383075. 9488.45   6
  -1  -5  17 321929. 9198.94   6
  -1  -5  17 329149. 9765.59   9
  -1  -5  17 340039. 8571.59   2
  -1  -5  17 378379. 9434.78   3
   1  -5 -17 331716. 9183.37   3
  -1   5  16 125950. 4157.78   6
   1  -5 -16 129213. 4297.09   3
  -1   5  16 133397. 5752.44   5
  -1  -5  16 129509. 3835.03   2
  -1   5  16 125890. 4379.63   7
  -1  -5  16 120903. 4649.84   9
   1  -5 -16 125092. 3705.23   2
   1  -5 -16 129651. 4356.04   4
  -1  -5  16 144439. 4664.90   3
   1  -5 -16 148249. 4492.46   6
  -1  -5  16 126692. 4356.38   6
  -1  -5  15 33734.9 1506.18   2
   1   5 -15 24489.9 2462.71   1
   1  -5 -15 32188.4 1738.94   3
  -1   5  15 33972.2 1682.60   6
   1  -5 -15 32344.8 1414.72   2
   1  -5 -15 37565.9 1836.72   6
  -1   5  15 34690.6 2575.67   5
  -1  -5  15 38714.4 2105.88   3
  -1  -5  15 31024.4 1749.41   6
   1  -5 -15 31467.2 1749.43   4
  -1   5  15 32824.1 1805.21   7
  -1  -5  14 47106.7 1844.15   2
  -1   5  14 43610.7 2112.44   7
  -1   5  14 48561.2 3027.93   5
   1  -5 -14 45244.9 2077.62   3
  -1  -5  14 45256.6 2284.77   8
   1   5 -14 51712.4 2722.62   6
  -1  -5  14 45033.1 2126.39   6
   1  -5 -14 41771.2 1736.46   2
  -1   5  14 47036.7 1990.14   6
   1  -5 -14 50261.4 2121.75   6
   1  -5 -14 44712.8 2124.77   4
  -1  -5  14 50409.1 2578.55   3
   1  -5 -13 148694. 4186.77   6
  -1   5  13 125671. 3945.76   6
   1  -5 -13 124724. 3728.34   2
  -1  -5  13 129053. 4237.45   6
  -1  -5  13 131129. 4456.67   8
  -1   5  13 127779. 5382.67   5
  -1  -5  13 129808. 3863.54   2
   1  -5 -13 129847. 4158.51   3
  -1   5  13 126845. 4159.21   7
   1   5 -13 143253. 5039.47   6
   1  -5 -13 129528. 4215.76   4
  -1  -5  13 139626. 4938.88   3
  -1  -5  12 20865.1 1390.19   8
   1  -5 -12 21846.5 1201.79   6
   1  -5 -12 19009.1 1247.08   4
   1  -5 -12 19355.7 1220.41   3
  -1   5  12 19648.7 1234.99   7
  -1  -5  12 20468.9 1116.53   2
  -1   5  12 20601.9 1816.92   5
   1   5 -12 24514.2 1738.96   6
  -1  -5  12 22837.3 1673.90   3
  -1   5  12 20275.8 1413.43   4
   1  -5 -12 19253.8 1041.11   2
   1   5 -12 15963.8 1756.03   1
  -1  -5  12 19366.4 1266.07   6
  -1   5  12 20526.3 1144.50   6
  -1  -5  11 6939.67 756.742   8
  -1   5  11 6554.09 590.863   6
   1  -5 -11 6492.25 578.981   2
  -1  -5  11 7979.49 655.421   2
  -1  -5  11 6831.81 706.556   6
  -1   5  11 7976.33 1083.28   5
  -1   5  11 7425.80 691.842   7
   1  -5 -11 7378.55 634.644   6
   1  -5 -11 7325.70 722.859   4
   1  -5 -11 7255.70 694.584   3
   1   5 -11 6005.44 1010.82   1
   1   5 -11 8443.02 969.958   6
  -1  -5  11 7945.24 913.387   3
  -1   5  11 7177.58 797.739   4
   1  -5 -10 153502. 4698.99   4
   1   5 -10 179137. 5570.59   6
  -1   5  10 165436. 5835.10   5
  -1  -5  10 155185. 4457.09   2
  -1  -5  10 160036. 4750.97   6
  -1   5  10 145505. 4763.93   8
   1  -5 -10 167934. 4434.90   6
  -1   5  10 152794. 4947.05   4
   1   5 -10 128859. 5632.77   1
  -1  -5  10 157248. 4838.00   8
   1  -5 -10 153767. 4357.82   2
   1  -5 -10 152618. 4608.07   3
  -1   5  10 150132. 4533.60   7
  -1   5  10 160494. 4392.52   6
   1  -5  -9 14786.6 835.312   6
  -1  -5   9 13914.1 1021.13   8
   1  -5  -9 13678.0 993.250   4
  -1  -5   9 14286.1 910.150   2
   1   5  -9 13136.5 1396.65   1
   1   5  -9 14819.7 1276.64   6
  -1   5   9 13616.8 832.481   6
  -1   5   9 15342.4 1417.22   5
  -1  -5   9 15408.6 1038.59   6
  -1   5   9 13646.0 902.951   7
   1  -5  -9 13493.4 937.189   3
  -1   5   9 11699.5 935.892   8
  -1  -5   8 123230. 3697.40   2
   1   5  -8 139137. 4686.66   6
   1  -5  -8 130563. 3480.89   6
  -1  -5   8 122737. 3572.41   7
  -1  -5   8 125708. 3921.10   8
  -1   5   8 108485. 3705.47   8
   1   5  -8 108610. 4685.24   1
   1  -5  -8 117497. 3848.41   4
  -1   5   8 117616. 3611.13   7
   1  -5  -8 121835. 3735.03   3
  -1   5   8 129664. 4762.86   5
  -1  -5   8 130774. 3924.86   6
  -1   5   7 239112. 6381.69   8
  -1  -5   7 248896. 6634.81   8
  -1  -5   7 233371. 6289.35   7
   1   5  -7 215304. 7489.80   1
   1  -5  -7 251641. 6096.90   6
  -1   5   7 259751. 7648.93   5
   1  -5  -7 236627. 6444.58   3
  -1   5   7 238880. 6315.04   7
   1   5  -7 277768. 7658.58   6
  -1  -5   7 258360. 6711.52   6
  -1  -5   7 256372. 6477.93   2
   1  -5  -7 233658. 6609.76   4
   1  -5  -6 64026.7 2311.65   3
  -1  -5   6 70467.1 2534.09   6
   1  -5  -6 68894.5 1991.45   6
   1   5  -6 60060.9 3017.07   1
  -1   5   6 67425.6 2187.15   8
  -1   5   6 69169.9 3074.19   5
  -1  -5   6 66410.2 2394.38   8
   1   5  -6 66571.5 2424.09   8
  -1   5   6 65156.0 2208.79   7
   1   5  -6 72993.5 3178.62   6
   1  -5  -6 62004.6 2424.90   4
  -1  -5   6 62058.3 2197.56   7
  -1  -5   5 3652.08 430.295   8
   1  -5  -5 4273.65 323.092   6
  -1   5   5 4044.49 650.298   5
   1   5  -5 3991.47 461.735   8
   1  -5  -5 3945.65 445.916   3
   1  -5  -5 4293.99 376.145   7
   1  -5  -5 4277.69 487.404   8
   1   5  -5 3409.59 613.195   1
   1   5  -5 4636.68 659.677   5
   1  -5  -5 3893.98 488.953   4
  -1   5   5 4101.65 399.148   8
  -1   5   5 4630.72 436.732   7
  -1  -5   5 4284.61 436.475   7
  -1  -5   5 4464.73 526.712   6
   1   5  -5 4316.19 687.651   6
   1  -5  -4 10880.7 758.525   3
   1   5  -4 11326.3 1097.20   1
  -1  -5   4 10486.1 744.489   8
   1   5  -4 10798.2 1156.03   6
   1   5  -4 11598.7 767.222   8
  -1  -5   4 10749.6 725.437   7
   1   5  -4 11784.4 1026.81   5
   1  -5  -4 11088.5 850.830   4
   1  -5  -4 11333.5 534.685   6
  -1   5   4 12011.0 1097.22   5
   1  -5  -4 9642.45 743.266   8
   1  -5  -4 11410.8 606.123   7
  -1  -5   4 9805.22 1004.45   4
  -1   5   4 11379.9 728.244   7
  -1   5   4 11000.9 654.021   8
  -1  -5   4 12775.6 947.895   6
   1   5  -3 123752. 4493.93   1
  -1   5   3 121517. 3686.30   7
  -1   5   3 137038. 4578.60   5
   1   5  -3 133408. 3566.22   7
  -1  -5   3 141678. 4357.00   6
   1  -5  -3 133114. 3397.59   7
  -1  -5   3 135467. 3818.18   7
   1   5  -3 133886. 3761.50   8
  -1  -5   3 130414. 3727.32   8
   1   5  -3 127195. 4402.42   5
  -1  -5   3 132520. 4443.72   4
   1  -5  -3 125146. 3782.65   8
  -1   5   3 128895. 3576.16   8
   1  -5  -3 136654. 3840.34   3
   1  -5  -3 128226. 4054.25   4
  -1   5   2 141310. 3969.36   7
  -1  -5   2 154855. 4272.90   7
   1   5  -2 138904. 3926.95   7
  -1  -5   2 151106. 4000.15   3
   1  -5  -2 151297. 4169.99   3
  -1  -5   2 146856. 4012.08   8
  -1  -5   2 138513. 4746.82   6
  -1  -5   2 146181. 4665.77   4
  -1   5   2 144181. 3947.44   8
   1   5  -2 140545. 4842.63   1
   1   5  -2 151458. 4782.56   5
   1   5  -2 151353. 4045.40   8
   1  -5  -2 152180. 3734.07   7
   1  -5  -2 145355. 4506.55   4
  -1   5   2 146667. 4852.23   5
   1  -5  -2 146513. 4080.85   8
   1   5  -1 2275.50 423.578   4
   1   5  -1 2764.02 322.005   7
  -1  -5   1 2411.91 400.169   4
   1   5  -1 3503.46 528.427   5
   1  -5  -1 2561.16 367.928   6
  -1  -5   1 2804.94 381.261   7
  -1   5   1 2641.95 268.387   7
  -1  -5   1 2453.04 473.424   6
  -1  -5   1 2772.03 311.752   8
   1   5  -1 2559.38 303.023   8
  -1   5   1 2860.55 489.395   5
  -1  -5   1 3074.57 343.994   3
   1   5  -1 2478.10 459.176   1
   1  -5  -1 2557.42 250.699   7
   1  -5  -1 2751.93 340.509   8
   1  -5  -1 2459.05 418.864   4
  -1   5   1 2699.04 319.157   8
  -1  -5   0 180206. 5154.04   7
   1   5   0 181690. 4986.38   7
   1   5   0 181092. 5678.42   1
  -1   5   0 179963. 5769.95   1
   1   5   0 196381. 5635.05   4
  -1   5   0 182571. 4901.87   8
   1   5   0 191393. 5692.05   5
   1  -5   0 185351. 5614.13   4
   1   5   0 186645. 4761.32   8
  -1   5   0 191293. 5776.05   5
  -1   5   0 173325. 4558.90   7
   1  -5   0 184025. 4783.40   7
   1  -5   0 189142. 4950.73   8
  -1  -5   0 190821. 5311.99   4
  -1  -5   0 190848. 4905.02   3
  -1  -5   0 185964. 4768.71   8
   1   5   1 49118.3 1621.40   8
   1   5   1 54379.9 2381.57   5
  -1  -5  -1 50045.4 2024.21   4
   1  -5   1 59072.4 1835.70   6
  -1  -5  -1 50495.8 1807.53   3
   1  -5   1 53428.0 1756.46   7
  -1  -5  -1 54347.8 1934.45   7
   1  -5   1 49034.4 1834.78   8
  -1  -5  -1 52135.4 1676.90   8
  -1   5  -1 50422.4 1843.30   8
   1   5   1 51498.9 2223.55   4
  -1   5  -1 47690.7 2336.17   5
  -1   5  -1 52326.6 1510.71   7
   1   5   1 48215.9 1962.05   7
  -1   5  -1 48767.6 2428.93   1
   1  -5   1 52026.0 2400.30   4
   1   5   2 64048.8 2502.70   4
  -1   5  -2 59471.0 2121.12   8
  -1  -5  -2 62953.0 2118.78   7
  -1  -5  -2 60031.1 2073.99   3
  -1  -5  -2 62797.0 2255.31   4
   1   5   2 63728.8 1835.07   8
   1  -5   2 58849.3 2112.41   8
   1  -5   2 58500.5 2740.57   4
  -1   5  -2 59485.8 2648.36   5
   1   5   2 57774.1 2303.08   7
   1   5   2 65702.8 2702.36   5
  -1   5  -2 60208.8 2592.93   6
   1  -5   2 60902.3 1942.56   7
  -1   5  -2 57341.1 2739.46   1
   1  -5   2 70752.9 2036.57   6
  -1  -5  -2 60283.7 1912.34   8
  -1  -5  -3 116120. 3452.79   3
   1   5   3 110141. 3734.08   7
   1  -5   3 127743. 3345.14   6
  -1  -5  -3 129426. 3476.87   7
  -1  -5  -3 119340. 3599.55   4
   1   5   3 121000. 3883.00   4
  -1   5  -3 118745. 4182.28   5
   1  -5   3 112730. 3531.03   8
   1  -5   3 117509. 3242.26   7
   1  -5   3 118043. 4422.61   4
  -1  -5  -3 122746. 3297.07   8
  -1   5  -3 128827. 4120.24   6
   1   5   3 125608. 4202.92   5
   1   5   3 116534. 3078.97   8
  -1   5  -3 115324. 3536.24   8
  -1   5  -3 111513. 4272.63   1
  -1  -5  -4 22857.0 1070.28   7
  -1  -5  -4 20507.5 1119.95   4
   1   5   4 22735.9 1235.75   7
  -1   5  -4 20708.7 1453.11   5
   1  -5   4 20658.8 1133.63   8
  -1  -5  -4 21720.0 1097.49   3
  -1   5  -4 23894.7 1396.41   6
   1   5   4 21355.6 797.791   8
   1  -5   4 20348.0 922.047   7
   1  -5   4 22561.4 1004.40   6
   1   5   4 21284.5 1282.93   4
   1   5   4 22601.2 1488.66   5
  -1  -5  -4 19627.0 959.599   8
  -1   5  -4 20232.9 1551.40   1
   1   5   5 75308.4 2666.76   7
  -1  -5  -5 77485.4 2476.61   7
   1   5   5 72481.5 2031.62   8
   1  -5   5 75186.6 2261.19   7
  -1   5  -5 76667.8 3210.38   5
   1   5   5 81191.4 3191.42   5
   1  -5   5 78472.2 2394.97   6
  -1   5  -5 82205.2 2941.23   6
  -1  -5  -5 78497.5 2360.18   6
  -1  -5  -5 74035.0 2517.84   3
  -1   5  -5 71427.6 3315.11   1
  -1  -5  -5 72286.2 2556.34   4
   1   5   5 74267.7 2796.60   4
   1  -5   5 73193.0 2605.42   8
   1   5   6 49674.4 2194.57   4
   1   5   6 52714.1 1539.14   8
  -1  -5  -6 52169.4 2009.41   4
   1   5   6 53365.4 2067.73   7
  -1  -5  -6 52014.4 1940.91   7
  -1  -5  -6 49975.2 1975.31   3
  -1  -5  -6 52265.2 1955.88   2
  -1   5  -6 45549.8 2620.85   1
   1   5   6 55550.7 2599.16   5
   1  -5   6 54174.2 1891.08   6
  -1  -5  -6 52681.1 1822.25   6
   1  -5   6 51066.5 2085.16   8
  -1   5  -6 60292.7 2382.31   6
   1   5   7 135592. 4386.05   4
  -1  -5  -7 128786. 4042.49   4
  -1  -5  -7 151410. 5382.97   5
  -1  -5  -7 135564. 4079.76   3
   1  -5   7 138423. 3943.67   6
   1   5   7 137445. 3568.81   8
   1   5   7 141447. 4170.65   7
   1   5   7 149216. 4949.34   5
   1  -5   7 139842. 4257.93   8
  -1   5  -7 152709. 4574.21   6
  -1  -5  -7 140892. 3994.10   2
  -1  -5  -7 140068. 3886.50   6
  -1   5  -7 117758. 5001.23   1
  -1  -5  -7 139330. 4058.66   7
   1   5   8 56598.8 2218.86   7
  -1   5  -8 47927.1 2887.52   1
   1   5   8 54071.9 1848.82   8
  -1  -5  -8 56266.4 2018.88   6
  -1  -5  -8 55634.2 2158.26   7
  -1  -5  -8 56803.1 2169.19   4
   1  -5   8 55591.5 2286.55   8
  -1  -5  -8 55482.0 2167.38   3
   1  -5   8 57563.0 2081.07   6
   1   5   8 53868.7 2371.76   4
  -1  -5  -8 58990.3 2072.56   2
  -1   5  -8 64312.6 2564.02   6
   1   5   8 60367.1 2826.72   5
   1  -5   9 9697.97 724.764   2
   1   5   9 8317.35 649.282   8
  -1  -5  -9 9424.14 698.655   2
  -1   5  -9 7846.99 1094.10   1
   1   5   9 9025.63 874.249   4
   1   5   9 10770.5 1127.98   5
  -1  -5  -9 9201.71 758.115   4
   1   5   9 9074.32 777.752   7
  -1   5  -9 10476.8 958.101   6
   1  -5   9 9227.32 851.249   8
  -1  -5  -9 9968.69 722.359   6
   1  -5   9 10429.9 1055.17   5
  -1  -5  -9 9519.78 787.618   3
   1  -5   9 9964.07 747.025   6
  -1  -5 -10 55685.7 2132.63   6
   1  -5  10 54643.6 2137.34   6
  -1  -5 -10 55013.3 2193.54   4
   1  -5  10 55039.9 2076.36   2
   1  -5  10 64105.5 2898.68   5
   1  -5  10 65431.1 3039.81   3
  -1  -5 -10 53263.5 2227.90   3
   1  -5  10 51377.2 2361.01   8
   1   5  10 60673.6 2956.12   5
  -1   5 -10 44571.1 2964.00   1
   1   5  10 55072.9 2471.56   4
   1   5  10 56556.3 2291.71   7
  -1  -5 -10 56803.8 2043.32   2
  -1   5 -10 64806.4 2679.87   6
  -1  -5 -11 4280.59 457.861   2
  -1   5 -11 3236.77 727.941   1
  -1   5 -11 4824.55 685.471   6
   1  -5  11 4452.55 521.434   6
   1  -5  11 4345.21 478.636   2
   1   5  11 5189.62 816.541   5
   1  -5  11 5684.89 863.467   3
  -1  -5 -11 3550.60 499.953   3
  -1  -5 -11 4633.34 530.530   6
   1  -5  11 4037.16 562.599   8
  -1  -5 -11 4757.44 551.402   4
   1  -5  11 4818.31 741.239   5
   1   5  11 4436.27 558.974   7
   1   5  11 3680.69 566.024   4
  -1   5 -12 3037.50 749.507   1
  -1  -5 -12 3542.23 491.780   3
   1  -5  12 4328.01 714.896   5
   1   5  12 3042.75 641.148   5
   1   5  12 3250.17 505.987   7
  -1  -5 -12 3416.05 468.967   6
   1  -5  12 3277.38 407.346   2
   1  -5  12 3226.69 527.117   8
   1  -5  12 4967.74 837.473   3
   1   5  12 3540.12 469.737   6
   1  -5  12 3321.44 456.703   6
   1   5  12 3088.96 540.774   4
  -1  -5 -12 2885.40 446.481   4
  -1   5 -12 4385.95 682.638   6
  -1  -5 -12 3479.75 405.648   2
  -1   5 -13 47890.3 3352.56   1
  -1  -5 -13 55314.3 2324.72   4
   1  -5  13 55355.3 2289.32   6
   1   5  13 59409.2 3125.52   5
   1  -5  13 65007.1 3145.21   5
   1   5  13 52368.9 1844.15   8
  -1  -5 -13 56209.6 2052.94   2
   1   5  13 53113.3 2425.87   7
  -1  -5 -13 53740.1 2333.02   3
   1  -5  13 52751.9 2061.94   2
   1  -5  13 53443.8 2516.98   8
  -1  -5 -13 59838.5 2387.07   6
  -1   5 -13 63862.8 2878.08   6
   1   5  13 57523.1 2324.98   6
   1  -5  13 63891.4 3314.47   3
  -1  -5 -14 29605.3 1345.65   2
  -1  -5 -14 32937.4 1691.91   6
   1  -5  14 29119.8 1383.29   2
   1   5  14 27818.3 1673.10   7
   1  -5  14 29223.3 1595.55   6
  -1   5 -14 26508.7 2475.40   1
  -1  -5 -14 30878.4 1674.36   3
  -1  -5 -14 29837.9 1622.99   4
   1   5  14 30046.7 1610.02   6
   1   5  14 27641.5 1229.77   8
   1   5  14 29809.3 2179.93   5
  -1  -5 -15 86346.4 3148.24   6
   1  -5  15 77274.4 2619.76   2
  -1  -5 -15 74412.8 3021.90   3
   1   5  15 76461.6 3126.29   7
  -1   5 -15 69270.9 4358.28   1
   1   5  15 71472.8 2448.31   8
   1   5  15 77384.0 2968.59   6
   1  -5  15 94508.8 3985.20   3
  -1  -5 -15 78846.7 3020.84   4
  -1  -5 -15 81865.9 2599.03   2
   1  -5  15 75468.1 2935.23   6
   1   5  15 83128.9 3979.58   5
   1   5  16 51122.1 3069.15   5
   1  -5  16 48358.0 1888.14   2
  -1   5 -16 46942.7 3582.31   1
   1  -5  16 41178.2 2428.66   9
  -1  -5 -16 55517.1 2439.33   6
  -1  -5 -16 50886.3 1874.62   2
   1  -5  16 58519.4 2938.63   3
   1  -5  16 46250.1 2194.02   6
   1   5  16 48141.9 2398.40   7
  -1  -5 -16 48222.7 2248.04   4
  -1  -5 -16 47692.7 2285.69   3
   1   5  16 48018.4 2240.86   6
   1   5  16 44622.8 1790.72   8
   1   5  17 20339.9 1132.43   8
   1   5  17 24359.4 2086.02   5
   1   5  17 22351.6 1590.82   7
  -1  -5 -17 23436.6 1527.50   3
  -1  -5 -17 24095.9 1180.91   2
  -1  -5 -17 23687.8 1522.83   4
   1  -5  17 22822.3 1178.83   2
  -1   5 -17 25648.0 2663.23   1
   1   5  17 23625.9 1490.63   6
   1  -5  17 21157.2 1432.48   6
   1  -5  17 28701.9 1944.68   3
   1  -5  17 23773.7 1794.80   9
  -1  -5 -18 32586.1 1826.71   4
   1   5  18 27207.4 1381.87   8
  -1  -5 -18 33152.4 1404.28   2
   1  -5  18 28936.8 1372.47   2
   1   5  18 30494.7 1923.77   7
   1   5  18 31390.5 1800.63   6
  -1   5 -18 32861.6 3070.98   1
   1  -5  18 29060.4 2088.63   9
  -1  -5 -18 28134.1 1765.35   3
   1  -5  18 36266.1 2170.18   3
  -1   5 -18 29791.3 2064.83   8
   1  -5  18 29725.7 1763.19   6
   1   5  18 32914.4 2493.80   5
   1   5  19 15501.8 1353.57   7
  -1   5 -19 14953.8 1453.46   8
   1  -5  19 13994.7 1184.58   6
   1  -5  19 15288.7 1534.76   9
  -1   5 -19 14734.9 2106.06   1
  -1  -5 -19 14783.4 1243.92   3
  -1  -5 -19 16059.1 929.556   2
   1  -5  19 17536.9 1446.86   3
   1   5  19 13957.5 945.746   8
  -1  -5 -19 15108.3 1239.55   4
   1  -5  19 14265.3 893.598   2
   1   5  19 15232.5 1239.81   6
   1  -5  20 2188.99 461.511   6
  -1   5 -20 2822.07 631.706   8
  -1  -5 -20 2801.85 362.555   2
   1  -5  20 2612.87 528.492   3
   1  -5  20 2462.93 618.762   9
   1   5  20 2459.17 542.005   7
  -1  -5 -20 2831.77 562.893   3
   1   5  20 2715.90 534.646   6
   1  -5  20 2852.22 373.766   2
  -1   5 -20 3567.10 1014.20   1
  -1  -5 -20 2884.86 515.426   4
   1   5  20 2335.39 377.824   8
  -1  -5 -21 4954.52 753.069   3
   1   5  21 4199.25 721.029   7
  -1  -5 -21 4484.90 456.355   2
   1  -5  21 4265.89 455.695   2
  -1   5 -21 4023.56 1114.59   1
  -1   5 -21 4409.31 822.801   8
   1  -5  21 4212.78 664.577   6
  -1  -5 -21 4635.97 707.688   4
   1  -5  21 4839.17 721.643   3
   1   5  21 4980.99 727.360   6
   1  -5  21 5099.96 910.386   9
   1   5  21 4028.13 513.139   8
  -1   5 -22 15827.6 2331.63   1
   1   5  22 12771.5 975.088   8
   1  -5  22 13719.1 1599.09   9
   1  -5  22 14088.8 863.566   2
   1  -5  22 16285.8 1360.08   3
  -1  -5 -22 15769.9 895.543   2
   1   5  22 14125.0 1279.09   6
   1  -5  22 14032.8 1267.62   6
  -1  -5 -22 14970.4 1309.44   4
  -1  -5 -22 14209.0 1316.82   3
   1   5  22 14606.4 1413.03   7
  -1   5 -22 14121.8 1506.26   8
  -1   5 -23 11998.6 2055.56   1
   1  -5  23 8821.19 654.061   2
   1   5  23 8277.42 1001.97   6
  -1  -5 -23 10283.2 685.782   2
  -1  -5 -23 9130.36 1064.67   3
   1   5  23 8162.81 784.260   8
   1  -5  23 10667.5 1444.10   9
   1  -5  23 8177.99 963.716   6
   1   5  23 8527.03 1104.06   7
  -1  -5 -23 8921.61 1051.99   4
  -1   5 -23 9644.43 1246.17   8
   1   5  24 14602.5 1479.42   7
   1   5  24 12021.7 1000.17   8
   1  -5  24 13045.4 1267.78   6
  -1  -5 -24 15827.4 1416.64   4
   1   5  24 13194.2 1298.75   6
   1  -5  24 14099.3 828.956   2
  -1  -5 -24 13644.3 1351.82   3
  -1   5 -24 15370.5 1637.32   8
  -1  -5 -24 14636.8 832.984   2
   1   5  25 33453.5 1816.45   8
  -1  -5 -25 40714.0 2396.21   4
   1  -5  25 35304.5 2225.97   6
  -1   5 -25 39930.1 2776.06   8
   1   5  25 36072.7 2272.59   6
   1   5  25 37460.4 2486.41   7
   1  -5  25 36115.8 1462.73   2
  -1  -5 -25 36388.2 2328.28   3
  -1   5 -25 45016.3 4201.45   1
  -1  -5 -26 2122.39 541.329   4
  -1   5 -26 2752.35 755.358   8
   1  -5  26 1917.35 493.904   6
   1  -5  26 1989.73 274.158   2
  -1  -5 -26 2195.78 571.016   3
   1   5  26 1964.54 537.573   7
   1   5  26 2074.58 449.670   8
  -1   5 -26 3508.44 1181.99   1
   1   5  26 2479.06 564.163   6
  -1  -5 -27 175.666 168.110   4
   1   5  27 466.926 254.871   6
  -1  -5 -27 604.196 301.516   3
   1   5  27 530.077 318.257   7
  -1   5 -27 847.468 705.219   1
   1  -5  27 449.365 258.111   6
  -1   5 -27 314.043 241.661   8
  -1  -5 -28 4826.16 840.853   4
   1  -5  28 3733.17 726.592   6
  -1   5 -28 5518.05 1506.04   1
   1   5  28 4263.51 801.574   6
   1   5  28 4329.49 856.566   7
  -1  -5 -28 4958.37 873.806   3
  -1   5 -28 4661.92 966.643   8
  -1  -5 -29 13767.3 1500.15   3
   1   5  29 14495.9 1480.22   6
   1   5  29 13668.9 1554.97   7
  -1   5 -29 18423.4 2789.58   1
  -1   5 -29 14344.8 1745.25   8
   1  -5  29 12558.1 1380.76   6
   1  -5  30 150.112 219.946   6
   1   5  30 86.2638 135.506   6
  -1  -5 -30 122.512 250.907   3
   1   5  30 207.030 255.552   7
  -1   5 -30 334.943 453.309   1
  -1  -5 -31 5262.31 983.946   3
   1  -5  31 5298.37 921.223   6
  -1   5 -31 4801.65 1444.19   1
   1   5  31 5227.48 978.368   7
   1   5  31 5663.52 967.287   6
   1   5  32 3804.22 865.315   7
  -1  -5 -32 3549.27 816.287   3
  -1   5 -32 5175.95 1536.07   1
   1  -5  32 3648.54 751.013   6
   1   5  32 3641.67 794.886   6
   1   5  33 4102.27 833.948   6
  -1   5 -33 5720.19 1627.64   1
   1  -5  33 5260.75 919.332   6
   1   5  33 4079.03 870.913   7
  -1  -5 -33 4690.93 954.749   3
   1   5  34 485.698 172.814   7
   1   5  34 1377.44 513.399   6
  -1  -5 -34 1650.24 604.249   3
   1  -5  34 1559.99 468.610   6
   1   5  35 4384.63 894.083   6
  -1   5 -35 5563.19 1706.94   1
   1   5  35 3986.07 938.508   7
   1  -5  35 3671.34 794.397   6
  -1  -5 -35 4277.26 933.424   3
   1   5  36 382.202 232.612   6
   1  -5  36-534.298 431.096   7
  -1   5 -36 227.467 422.611   1
   1  -5  36 245.675 124.830   6
   1   5  36 204.070 367.118   7
  -1  -5 -36 113.082 281.351   3
  -1   5 -37 3641.35 1456.64   1
   1   5  37 3153.12 851.546   7
  -1  -5 -37 2483.04 767.808   3
   1  -5  37 2461.08 703.798   6
   1   5  37 2918.84 765.328   6
   1  -5  37 1899.33 614.159   7
   1   5  38 49.5288 181.789   6
   1  -5  38 234.837 222.176   7
   1   5  38 80.2131 284.621   7
   1  -5  38 167.668 181.169   6
  -1  -5 -38 753.270 511.067   3
  -1  -5 -39 1996.60 743.422   3
  -1  -5 -40 649.923 473.701   3
  -1   7  40 1664.31 783.382   5
  -1   7  39 2014.38 666.612   6
   1  -7 -39 1832.94 671.956   3
  -1   7  39 1028.93 429.342   5
   1  -7 -38 20.9993 146.976   3
  -1   7  38 195.166 211.183   6
  -1   7  38-445.564 625.285   5
  -1  -7  38 24.0288 178.612   6
  -1   7  38 309.320 356.025   7
   1   7 -37 2371.26 1167.15   1
  -1   7  37 1435.58 680.980   5
  -1   7  37 1633.53 613.346   7
   1  -7 -37 639.566 376.386   3
  -1  -7  37 1448.98 579.151   6
  -1   7  37 1057.27 483.754   6
  -1   7  36 4506.72 960.124   6
  -1  -7  36 4978.45 980.143   6
  -1   7  36 4702.31 1020.07   7
   1   7 -36 5721.00 1885.71   1
   1  -7 -36 4410.54 1003.48   3
  -1   7  36 5415.54 1380.33   5
   1   7 -35 7753.50 2179.42   1
  -1   7  35 6909.20 1153.46   6
  -1   7  35 5743.34 1118.82   7
  -1  -7  35 5176.91 1011.16   6
  -1   7  35 6653.85 1584.75   5
   1  -7 -35 7382.01 1254.33   3
  -1  -7  34 3352.91 774.283   6
  -1   7  34 3240.42 785.367   6
   1  -7 -34 2996.99 794.376   3
  -1   7  34 1861.53 627.633   7
  -1   7  34 3689.69 1202.34   5
   1   7 -34 3115.45 1565.33   1
   1  -7 -34 3709.00 911.211   4
   1  -7 -33 23775.9 2181.00   3
  -1   7  33 23578.4 2837.43   5
  -1   7  33 20255.8 2075.59   7
  -1   7  33 20227.2 1937.48   6
   1   7 -33 23201.9 3610.62   1
   1  -7 -33 23352.5 2124.40   4
  -1  -7  33 20549.9 1949.25   6
  -1   7  32 403.444 408.848   5
  -1   7  32 236.467 258.593   7
   1  -7 -32-30.0567 19.8236   3
  -1   7  32 39.2914 151.076   6
   1   7 -32 991.774 862.625   1
  -1  -7  32-227.631 214.037   6
   1  -7 -32 457.243 471.101   4
   1   7 -31 1563.14 1011.97   1
   1  -7 -31 1314.84 463.448   4
   1  -7 -31 2221.54 603.810   3
  -1   7  31 1532.01 611.698   5
  -1   7  31 2262.05 675.998   7
  -1  -7  31 1536.55 457.609   6
  -1   7  31 1810.60 538.050   6
  -1   7  30 245.878 197.624   6
   1  -7 -30 496.698 349.130   3
  -1  -7  30 204.404 198.361   6
  -1   7  30-222.051 483.058   5
   1   7 -30 49.8550 323.511   1
   1  -7 -30 27.1951 148.057   4
  -1   7  30 156.252 179.988   7
  -1  -7  29 13615.5 1470.59   6
  -1   7  29 14278.4 2022.75   5
  -1   7  29 12817.8 1526.73   7
   1  -7 -29 13596.8 1497.42   4
   1   7 -29 15496.1 2754.96   1
  -1   7  29 13668.4 1452.19   6
   1  -7 -29 14593.6 1562.05   3
  -1   7  28 640.955 326.790   6
  -1  -7  28 1218.22 451.441   6
  -1   7  28 798.374 390.683   7
   1   7 -28 460.666 312.652   8
   1  -7 -28 1181.85 458.304   3
  -1   7  28 475.590 304.028   5
   1  -7 -28 1053.98 382.224   4
   1   7 -28 1078.98 818.628   1
  -1   7  27 6612.60 956.919   6
   1   7 -27 9520.25 2079.29   1
   1  -7 -27 7243.71 1025.04   4
   1   7 -27 6329.15 1108.24   8
  -1   7  27 7274.28 1419.09   5
  -1   7  27 7539.33 1092.39   7
   1  -7 -27 7558.51 1070.31   3
  -1  -7  27 7906.96 1369.09   9
  -1  -7  27 6586.39 964.038   6
  -1  -7  26 9607.24 1144.47   6
  -1   7  26 11540.3 1775.01   5
   1  -7 -26 9513.39 1185.78   3
  -1   7  26 9568.22 1125.32   6
  -1  -7  26 11234.0 1586.40   9
   1  -7 -26 11175.7 1260.20   4
   1   7 -26 10138.7 1413.97   8
  -1   7  26 10895.7 1289.16   7
   1   7 -26 9627.62 2035.69   1
  -1   7  25 7450.15 782.674   8
   1  -7 -25 10231.5 1193.07   4
   1  -7 -25 9279.86 1130.61   3
   1   7 -25 9033.64 1325.17   8
  -1  -7  25 9246.17 1085.65   6
   1   7 -25 8646.42 1902.47   1
  -1  -7  25 7799.01 771.624   2
  -1   7  25 8651.91 1038.34   6
  -1   7  25 7830.15 1071.63   7
  -1   7  25 9291.58 1578.41   5
  -1  -7  25 10253.6 1453.02   9
  -1   7  24 1238.31 320.002   8
  -1   7  24 1205.79 402.354   7
   1  -7 -24 1445.85 443.372   4
  -1  -7  24 1384.08 294.301   2
   1  -7 -24 1150.86 247.794   2
   1   7 -24 1817.11 894.758   1
   1   7 -24 2334.91 653.702   8
  -1  -7  24 1569.07 537.899   9
   1  -7 -24 1517.99 456.918   3
  -1  -7  24 1791.40 519.832   6
  -1   7  24 1444.12 409.307   6
  -1   7  24 1338.34 611.468   5
  -1  -7  24 1667.61 391.895   3
  -1  -7  23 7746.13 986.699   6
  -1   7  23 8472.81 1443.42   5
   1  -7 -23 8606.57 1056.77   3
   1  -7 -23 8364.53 1038.73   4
  -1   7  23 8129.41 975.319   6
  -1  -7  23 9207.26 1327.30   9
  -1  -7  23 9144.67 986.282   3
  -1   7  23 7418.02 759.113   8
   1   7 -23 8185.02 1217.42   8
  -1   7  23 7973.32 1048.37   7
   1   7 -23 7083.55 1666.96   1
   1  -7 -23 8962.33 779.001   2
   1   7 -22 2564.53 639.907   8
  -1   7  22 1844.48 369.264   8
  -1   7  22 2333.56 677.717   5
  -1   7  22 2504.27 571.232   7
  -1  -7  22 2357.54 480.489   3
  -1   7  22 2196.70 490.233   6
   1  -7 -22 1769.51 475.911   3
  -1  -7  22 2048.43 596.458   9
  -1  -7  22 1612.50 424.655   6
   1   7 -22 820.230 466.205   1
   1  -7 -22 1761.29 448.439   4
   1  -7 -22 2143.56 371.074   2
  -1   7  21 9183.22 1077.27   7
  -1   7  21 9762.99 1023.87   6
  -1   7  21 9229.60 809.629   8
  -1  -7  21 10222.3 1100.14   6
  -1  -7  21 9724.98 1251.63   9
  -1  -7  21 11320.5 1140.43   3
   1  -7 -21 10333.8 852.797   2
  -1   7  21 9912.95 1495.72   5
   1  -7 -21 9532.61 1081.73   4
   1   7 -21 9770.28 1264.96   8
   1  -7 -21 10109.4 1103.56   3
   1   7 -21 8237.14 1682.18   1
  -1   7  20 1445.66 285.123   8
   1  -7 -20 1810.75 479.402   3
  -1   7  20 2141.43 508.750   7
  -1  -7  20 2690.62 571.690   3
  -1  -7  20 2085.26 498.575   6
  -1  -7  20 2218.68 594.737   9
  -1   7  20 2019.63 711.148   5
   1  -7 -20 2158.54 493.455   4
   1  -7 -20 2079.55 360.120   2
  -1   7  20 2470.39 503.476   6
   1   7 -20 1660.73 728.564   1
   1   7 -20 2392.60 607.554   8
   1  -7 -19 31915.9 1602.14   2
  -1   7  19 31707.2 1995.50   7
  -1  -7  19 31206.2 1921.42   6
   1   7 -19 33028.0 2298.54   8
   1  -7 -19 33487.7 2010.25   3
  -1   7  19 32308.6 1880.78   6
  -1  -7  19 32656.2 2294.80   9
  -1   7  19 32277.6 2747.17   5
   1  -7 -19 33009.6 2007.31   4
  -1  -7  19 36967.7 2266.76   3
   1  -7 -18 17532.0 1332.16   6
   1  -7 -18 14866.1 1266.07   3
  -1  -7  18 17623.6 1576.49   3
   1  -7 -18 14813.8 1283.22   4
  -1   7  18 14975.2 1199.36   6
   1  -7 -18 13652.4 1002.01   2
   1   7 -18 15028.8 1468.38   8
  -1  -7  18 14422.0 1242.01   6
  -1   7  18 16281.7 1887.61   5
  -1   7  18 13784.8 1239.93   7
   1   7 -18 11008.1 1850.24   1
  -1  -7  18 14162.4 1439.68   9
  -1  -7  17 1062.60 367.190   9
  -1   7  17 1117.14 340.326   7
   1  -7 -17 1084.59 260.814   2
   1  -7 -17 1339.83 383.944   3
   1   7 -17 839.644 358.811   8
  -1   7  17 1235.55 535.565   5
   1   7 -17 1264.00 608.175   1
  -1  -7  17 941.072 366.804   3
   1  -7 -17 1063.34 322.682   4
  -1  -7  17 1300.97 366.370   6
   1  -7 -17 1451.14 356.373   6
   1  -7 -16 30735.4 1828.53   3
  -1  -7  16 32294.9 2393.62   3
  -1   7  16 27623.6 1873.29   8
  -1   7  16 34465.6 2707.58   5
   1  -7 -16 34690.7 1811.10   6
   1  -7 -16 31771.3 1886.29   4
  -1  -7  16 31491.0 2101.52   9
  -1   7  16 28812.1 1790.35   7
   1   7 -16 26591.5 2716.74   1
   1  -7 -16 30792.4 1586.99   2
  -1  -7  16 31054.6 1827.43   6
   1   7 -16 32700.3 2133.79   8
   1  -7 -15 5249.26 697.051   3
   1  -7 -15 5904.46 633.805   2
  -1   7  15 5732.53 1020.68   5
   1   7 -15 5797.84 837.452   8
   1  -7 -15 6448.74 713.250   6
  -1  -7  15 5974.85 854.168   9
  -1   7  15 4319.84 670.015   8
  -1   7  15 5553.91 720.668   7
  -1  -7  15 7023.95 1040.22   3
  -1  -7  15 5884.32 727.822   6
   1   7 -15 4908.69 1096.65   1
   1  -7 -15 5531.30 720.587   4
  -1  -7  14 325.603 234.781   3
   1  -7 -14 252.793 127.293   2
   1  -7 -14 313.958 149.600   3
   1  -7 -14 136.933 87.9528   6
  -1   7  14 40.1933 35.7259   7
  -1   7  14-18.2685 286.417   5
  -1   7  14 30.8184 100.151   8
   1   7 -14 180.193 170.637   8
   1  -7 -14 143.970 131.261   4
  -1  -7  14 101.714 72.8640   6
   1   7 -14 152.180 194.481   1
   1   7 -13 5500.94 789.349   8
   1  -7 -13 5027.62 589.746   2
  -1  -7  13 5772.19 698.695   6
  -1   7  13 4404.80 591.964   8
   1   7 -13 4500.73 1013.40   1
  -1  -7  13 6005.46 862.213   3
   1  -7 -13 5492.19 687.091   3
   1  -7 -13 5702.69 707.398   4
  -1   7  13 5121.74 641.917   7
  -1  -7  13 5239.13 616.463   7
   1  -7 -13 5637.47 600.580   6
  -1   7  13 5975.94 1029.75   5
   1   7 -12 4652.65 681.743   8
   1  -7 -12 4725.70 558.479   2
  -1  -7  12 4515.74 556.176   7
   1   7 -12 2895.88 791.961   1
   1  -7 -12 4623.54 528.479   6
   1   7 -12 5225.70 919.081   6
   1  -7 -12 4372.49 619.552   4
  -1   7  12 3957.89 531.180   8
  -1   7  12 4805.91 612.182   7
   1  -7 -12 4376.90 590.533   3
  -1  -7  12 4430.98 592.248   6
  -1   7  12 5141.60 913.673   5
   1  -7 -11 17524.9 1026.71   6
   1  -7 -11 16893.0 1203.90   3
  -1  -7  11 16447.5 1207.23   6
   1  -7 -11 16163.5 1096.49   2
  -1  -7  11 16468.7 1095.29   7
  -1   7  11 17007.3 1676.07   5
   1   7 -11 19054.0 1785.83   6
   1  -7 -11 16903.7 1252.03   4
  -1   7  11 16326.6 1040.47   8
  -1   7  11 17214.5 1178.86   7
  -1  -7  11 16702.7 1294.71   8
   1   7 -11 13885.3 1692.66   1
   1   7 -10 4002.67 879.882   1
  -1   7  10 5038.69 884.230   5
   1  -7 -10 4931.97 620.458   3
  -1  -7  10 4823.55 676.695   8
  -1  -7  10 4636.32 557.209   7
  -1   7  10 5396.66 624.470   7
   1  -7 -10 4827.88 581.568   2
   1  -7 -10 4251.31 604.955   4
   1  -7 -10 5519.81 526.356   6
  -1  -7  10 5092.51 627.847   6
   1   7 -10 5152.54 907.489   6
  -1   7  10 4487.57 503.644   8
   1  -7  -9 74373.9 2372.37   6
  -1   7   9 70964.5 2691.25   7
  -1  -7   9 68367.3 2594.08   7
   1  -7  -9 70555.7 2678.61   2
   1   7  -9 79792.7 3951.18   6
   1  -7  -9 65984.9 2829.65   4
   1   7  -9 64256.9 3678.90   1
   1  -7  -9 66534.1 2706.20   3
  -1   7   9 68919.3 2370.72   8
  -1  -7   9 68618.0 2844.12   8
  -1  -7   9 73918.5 2811.63   6
  -1   7   9 75124.2 3701.11   5
   1   7  -8 15357.5 1646.05   1
   1  -7  -8 17696.2 900.621   6
   1  -7  -8 17357.3 1142.26   2
  -1   7   8 18191.5 1175.95   7
  -1   7   8 16994.5 1436.14   4
  -1  -7   8 16608.8 1163.75   6
  -1   7   8 16800.7 937.750   8
   1   7  -8 19489.0 1828.44   6
  -1  -7   8 16736.1 1199.41   8
  -1   7   8 16741.0 1609.97   5
   1  -7  -8 16438.3 1128.16   3
  -1  -7   8 16062.2 1069.44   7
   1  -7  -8 16411.6 1230.15   4
   1  -7  -7-70.7326 123.017   4
   1  -7  -7 104.422 59.4147   2
   1   7  -7 149.173 92.9138   8
   1  -7  -7 113.383 54.6497   6
  -1   7   7 127.100 80.0689   8
  -1   7   7 252.370 124.250   7
  -1  -7   7 147.323 133.685   6
  -1   7   7 3.57475 109.900   4
  -1   7   7 179.406 162.251   5
  -1  -7   7 228.677 118.276   8
   1   7  -7 49.4132 139.252   1
   1  -7  -7 67.1251 58.7369   3
  -1  -7   7 202.675 99.5042   7
   1   7  -7 157.384 125.694   6
  -1  -7   6 265.400 143.809   6
  -1   7   6 276.402 118.244   8
   1   7  -6 226.237 183.909   1
   1   7  -6 193.302 119.896   8
   1  -7  -6 376.690 135.415   7
   1   7  -6 6.87139 173.940   6
   1  -7  -6 311.050 129.919   3
   1  -7  -6 361.063 165.852   8
  -1   7   6 235.015 126.423   4
  -1  -7   6 189.316 128.305   7
  -1   7   6 327.069 113.795   7
   1  -7  -6 289.921 144.921   2
   1   7  -6 89.6873 67.9909   5
  -1  -7   6 265.157 108.941   8
   1  -7  -6 265.781 135.803   4
   1  -7  -6 230.179 73.8583   6
  -1  -7   6 372.396 182.839   4
  -1   7   6 133.740 137.204   5
  -1   7   5 632.470 161.535   8
   1  -7  -5 681.083 213.487   8
   1  -7  -5 715.885 140.605   6
   1  -7  -5 777.776 260.761   4
  -1   7   5 595.579 191.327   7
  -1   7   5 625.143 281.730   4
   1  -7  -5 585.222 188.815   3
   1   7  -5 757.988 227.436   8
   1   7  -5 1141.26 396.424   1
  -1  -7   5 810.687 230.118   6
   1  -7  -5 682.050 169.868   7
  -1   7   5 565.981 264.330   5
  -1  -7   5 663.122 189.428   7
  -1  -7   5 709.327 217.076   8
   1   7  -5 806.673 304.199   5
  -1  -7   5 549.620 227.907   4
  -1   7   4 3177.22 455.712   7
   1  -7  -4 3742.42 368.779   7
  -1  -7   4 3850.70 560.692   6
  -1  -7   4 4021.70 531.524   7
   1   7  -4 3471.10 656.652   5
  -1   7   4 3413.74 395.865   8
  -1   7   4 3952.11 666.026   4
  -1   7   4 3842.77 707.081   5
   1  -7  -4 3514.14 466.905   3
   1   7  -4 3301.99 458.124   8
  -1  -7   4 3362.15 460.680   8
  -1  -7   4 3799.94 667.166   4
   1   7  -4 3210.22 649.639   1
   1  -7  -4 3944.38 324.499   6
   1  -7  -4 3400.94 545.080   4
   1  -7  -4 3564.48 493.952   8
  -1   7   3 5129.24 529.181   7
  -1  -7   3 5645.53 722.111   6
   1  -7  -3 4415.55 536.763   3
   1   7  -3 5717.38 820.940   5
   1   7  -3 5080.17 827.781   1
   1  -7  -3 4959.36 675.077   4
  -1   7   3 4914.82 760.450   4
  -1  -7   3 5188.68 549.244   8
  -1   7   3 4761.73 491.560   8
   1  -7  -3 5332.85 423.698   7
  -1   7   3 5837.31 871.516   5
   1   7  -3 5330.98 556.551   8
  -1  -7   3 5995.15 663.741   7
   1  -7  -3 4893.03 573.214   8
  -1  -7   3 5055.13 519.401   3
   1   7  -3 4929.64 472.141   7
  -1  -7   3 5372.87 788.332   4
   1   7  -2 11319.7 821.972   8
   1  -7  -2 12514.1 896.687   8
   1   7  -2 11209.2 747.333   7
  -1   7   2 11022.7 716.627   7
  -1   7   2 12392.0 1273.45   5
  -1   7   2 11999.2 1228.21   4
   1  -7  -2 12474.2 907.100   3
  -1  -7   2 11290.1 807.210   3
   1   7  -2 12018.7 1265.50   1
  -1  -7   2 13164.2 1020.58   7
  -1   7   2 11544.8 788.446   8
  -1  -7   2 12625.3 1155.27   4
   1  -7  -2 12778.3 1119.15   4
   1   7  -2 12350.1 1222.12   5
   1  -7  -2 11890.4 664.453   7
  -1  -7   2 11756.3 833.565   8
  -1  -7   2 13502.6 1194.27   6
   1   7  -1 54333.1 2924.89   1
   1   7  -1 57244.7 2120.69   8
   1  -7  -1 60956.8 1944.69   7
   1  -7  -1 59613.4 2316.03   3
  -1   7   1 60291.2 2174.72   8
   1  -7  -1 59708.1 2264.76   8
  -1  -7   1 58338.2 2872.43   6
  -1  -7   1 56056.6 2384.30   7
   1  -7  -1 65567.8 2500.04   6
  -1   7   1 62603.4 3078.12   4
  -1  -7   1 57011.9 2133.89   8
  -1   7   1 57531.9 1905.61   7
   1  -7  -1 58883.7 2715.36   4
   1   7  -1 57285.1 2091.18   7
   1   7  -1 62323.0 2951.27   5
  -1   7   1 60855.2 3018.89   5
  -1  -7   1 59139.2 2193.06   3
  -1  -7   1 58409.7 2651.51   4
  -1  -7   0 19436.2 1105.78   3
  -1   7   0 20999.0 1635.70   5
   1   7   0 19510.8 1557.01   4
   1  -7   0 19424.4 1506.80   4
   1   7   0 17993.8 1049.48   7
   1   7   0 19865.8 1556.88   5
   1  -7   0 20560.6 1008.61   7
  -1   7   0 19615.0 1646.26   4
   1  -7   0 18811.9 1121.01   8
  -1   7   0 19390.0 874.550   7
   1   7   0 19325.3 1033.05   8
  -1  -7   0 19782.2 1620.72   6
   1  -7   0 21550.4 1190.39   6
  -1  -7   0 20582.7 1218.76   7
  -1   7   0 18725.6 1105.11   8
  -1  -7   0 19175.1 1060.86   8
  -1  -7   0 19051.1 1343.07   4
  -1   7   0 20759.3 1677.12   1
  -1  -7  -1 46437.7 2186.44   4
   1   7   1 44174.4 1927.50   7
   1  -7   1 43837.8 1811.24   7
   1  -7   1 52956.9 1907.01   6
   1   7   1 45708.8 2488.02   4
   1  -7   1 45590.3 1931.03   8
   1   7   1 46169.7 1731.31   8
  -1  -7  -1 46589.4 1897.93   3
   1  -7   1 48753.8 2551.74   4
  -1   7  -1 47317.6 1537.50   7
  -1   7  -1 44956.6 2615.40   1
   1   7   1 51009.9 2618.42   5
  -1  -7  -1 48204.0 1946.43   7
  -1  -7  -1 49393.3 1838.05   8
  -1   7  -1 48106.7 2621.18   5
  -1   7  -1 45797.4 1920.90   8
   1  -7   2 19983.4 1030.84   6
  -1  -7  -2 17952.2 1081.47   3
   1   7   2 19181.2 1501.87   4
   1  -7   2 19282.6 1088.04   7
  -1   7  -2 18709.9 1554.29   5
  -1   7  -2 17388.8 1573.09   1
  -1  -7  -2 17905.3 1221.32   4
   1  -7   2 18448.1 1537.75   4
  -1   7  -2 17114.5 1093.53   8
   1  -7   2 17555.8 1101.67   8
  -1  -7  -2 18728.1 1020.49   8
   1   7   2 18468.7 929.895   8
   1   7   2 16906.6 1160.63   7
  -1  -7  -2 18352.6 1078.32   7
   1   7   2 21707.9 1619.94   5
   1   7   3 51.1342 38.2408   8
   1  -7   3 106.457 48.8887   8
   1   7   3 69.4587 109.098   5
   1  -7   3 61.6731 34.6704   6
   1  -7   3 215.726 123.197   7
  -1  -7  -3 46.3161 57.2816   8
  -1  -7  -3 177.514 104.512   7
  -1   7  -3 23.8543 76.8888   1
   1   7   3 37.9530 97.8834   7
  -1  -7  -3 92.9251 48.6942   4
  -1   7  -3-16.2604 143.150   5
   1  -7   3 5.28237 11.6243   4
  -1  -7  -3 15.1096 61.0577   3
  -1   7  -3 33.8256 73.6931   8
   1   7   3-46.7362 127.025   4
  -1  -7  -4 3328.35 497.716   4
  -1   7  -4 4625.24 776.185   5
   1   7   4 4057.74 704.011   5
   1  -7   4 3447.76 475.441   8
  -1  -7  -4 3561.27 426.713   7
  -1  -7  -4 3062.09 433.170   3
   1  -7   4 3939.07 432.022   6
  -1  -7  -4 3290.74 418.034   8
  -1   7  -4 3120.84 457.700   8
   1  -7   4 3400.20 677.407   4
   1   7   4 3990.81 644.630   4
  -1   7  -4 2967.42 645.037   1
   1   7   4 3257.92 534.456   7
   1  -7   4 3394.86 416.270   7
   1   7   4 3452.06 344.331   8
   1   7   5 671.519 253.896   4
   1   7   5 907.776 159.842   8
   1   7   5 1080.25 349.323   5
  -1  -7  -5 717.083 165.789   6
  -1   7  -5 869.009 298.136   6
  -1  -7  -5 946.389 209.406   8
   1  -7   5 784.658 207.816   7
   1  -7   5 700.371 183.459   6
  -1   7  -5 752.938 320.242   1
   1  -7   5 854.786 249.631   8
   1   7   5 739.544 264.588   7
  -1   7  -5 872.337 345.440   5
  -1  -7  -5 867.293 224.045   4
  -1   7  -5 819.464 247.188   8
   1  -7   5 399.439 171.000   4
  -1  -7  -5 904.785 219.619   7
  -1  -7  -5 827.948 224.909   3
  -1   7  -6 20862.6 1348.04   8
  -1   7  -6 20189.5 1718.85   5
   1   7   6 21439.8 1438.43   7
   1   7   6 21297.0 894.080   8
  -1  -7  -6 20064.8 1284.53   4
  -1  -7  -6 20494.0 1243.53   3
   1  -7   6 20415.2 1098.32   6
  -1   7  -6 23975.4 1797.87   6
  -1   7  -6 20303.6 1848.44   1
   1  -7   6 19010.3 1825.26   4
   1   7   6 21674.9 1583.96   4
   1  -7   6 19764.0 1092.92   7
  -1  -7  -6 20841.5 1065.59   6
   1  -7   6 20957.3 1321.30   8
  -1  -7  -6 20727.4 1162.45   7
  -1  -7  -6 21852.6 1299.90   2
   1   7   6 21772.1 1722.81   5
  -1  -7  -7 26211.5 1365.27   7
   1   7   7 27055.5 1621.14   7
   1  -7   7 25697.3 1277.62   7
   1  -7   7 25233.9 1294.71   6
   1   7   7 27974.0 1988.41   5
  -1  -7  -7 25440.1 1437.02   3
   1  -7   7 25209.8 1516.99   8
  -1  -7  -7 27702.0 1263.63   6
   1   7   7 26270.3 1012.09   8
  -1  -7  -7 25882.1 1489.74   4
  -1   7  -7 28278.0 2102.20   5
  -1   7  -7 28155.5 1992.28   6
  -1   7  -7 23061.7 2043.34   1
  -1  -7  -7 27467.5 1477.60   2
   1   7   7 26541.3 1782.95   4
   1   7   8 19288.7 840.345   8
  -1  -7  -8 19467.6 1267.22   3
   1  -7   8 19566.0 1106.57   7
   1  -7   8 21431.9 1405.12   8
  -1   7  -8 18511.9 1847.31   1
   1  -7   8 21194.4 1161.21   6
  -1  -7  -8 20799.9 1118.89   6
  -1   7  -8 23715.4 1775.15   6
   1   7   8 20969.4 1405.94   7
   1   7   8 21989.9 1790.46   5
  -1  -7  -8 20704.8 1222.01   7
  -1  -7  -8 20571.9 1296.22   4
  -1  -7  -8 20817.9 1259.17   2
   1   7   8 22500.6 1634.29   4
  -1  -7  -9 78034.1 2992.33   3
  -1  -7  -9 84073.9 2754.87   6
   1   7   9 81295.8 3163.63   7
  -1  -7  -9 82034.2 2943.03   7
  -1   7  -9 91695.9 3819.95   6
  -1  -7  -9 82121.2 3034.08   4
  -1   7  -9 68945.5 3971.55   1
   1   7   9 80430.3 2303.09   8
   1  -7   9 81992.6 2822.10   6
   1   7   9 82662.3 3516.90   4
   1  -7   9 79381.3 3152.40   8
   1  -7   9 76506.5 2697.07   7
  -1  -7  -9 79504.6 2915.93   2
   1   7   9 84961.8 3868.15   5
  -1  -7 -10 81.3134 8.12863   6
   1   7  10 186.452 162.186   7
   1  -7  10 107.291 103.291   8
  -1  -7 -10 294.086 170.526   3
  -1   7 -10 34.4098 104.030   6
  -1  -7 -10 296.921 162.351   2
   1  -7  10 139.284 117.284   6
  -1  -7 -10 111.525 75.0915   4
   1   7  10 191.552 78.1662   8
   1  -7  10 162.361 223.438   5
   1   7  10 101.310 126.553   5
  -1   7 -11 15539.8 1450.92   6
  -1   7 -11 11336.8 1556.13   1
   1   7  11 13836.8 1143.16   7
  -1  -7 -11 14168.8 1105.35   3
  -1  -7 -11 13528.0 1058.02   4
  -1  -7 -11 14046.4 976.011   6
   1   7  11 15180.0 1522.52   5
  -1   7 -11 13428.8 1191.12   8
   1   7  11 13824.5 737.619   8
   1  -7  11 13296.5 973.350   6
  -1  -7 -11 13496.8 991.629   2
   1  -7  12 1366.94 299.315   6
  -1   7 -12 1233.61 358.047   8
  -1  -7 -12 941.269 272.705   3
  -1   7 -12 1786.04 463.117   6
   1  -7  12 1551.53 482.839   3
  -1   7 -12 1105.13 396.378   1
   1   7  12 1354.20 354.315   7
   1   7  12 1352.84 231.312   8
  -1  -7 -12 1195.61 277.408   2
   1   7  12 1643.88 496.558   5
  -1  -7 -12 1360.09 330.356   4
   1  -7  12 1292.81 377.526   9
  -1  -7 -12 1363.89 300.186   6
   1   7  13 14099.0 1499.65   5
  -1  -7 -13 12464.3 946.990   2
  -1   7 -13 9948.61 1525.28   1
  -1  -7 -13 14077.2 1032.62   6
   1  -7  13 16168.2 1614.82   3
   1   7  13 12397.3 825.067   8
  -1  -7 -13 13181.1 1094.08   3
   1  -7  13 11411.4 1186.88   9
  -1  -7 -13 12904.8 1054.65   4
   1   7  13 12725.2 1109.01   7
  -1   7 -13 12516.1 1212.50   8
   1  -7  13 13272.6 1015.00   6
   1  -7  14 742.053 315.462   9
  -1   7 -14 447.596 213.397   8
   1  -7  14 825.657 357.464   3
  -1  -7 -14 638.375 251.573   3
   1   7  14 420.229 140.706   8
   1  -7  14 472.546 215.852   6
   1   7  14 812.669 300.854   7
  -1   7 -14 614.201 350.116   1
  -1  -7 -14 783.946 255.046   4
  -1  -7 -14 417.081 174.505   2
  -1  -7 -14 603.291 224.512   6
   1   7  14 518.479 289.141   5
  -1  -7 -15 28820.9 1495.28   2
   1  -7  15 26373.4 1918.30   9
  -1   7 -15 21028.8 2384.52   1
  -1  -7 -15 29810.9 1667.28   6
  -1  -7 -15 26551.4 1695.69   3
   1   7  15 28039.4 2261.61   5
   1   7  15 22928.9 1426.43   8
   1   7  15 22959.8 1086.19   8
   1   7  15 28042.4 1771.21   7
   1  -7  15 27660.9 1615.99   6
  -1   7 -15 28940.6 1952.38   8
  -1  -7 -15 27119.6 1655.72   4
   1  -7  15 34030.0 2582.52   3
   1   7  16 7304.17 559.265   8
  -1  -7 -16 8330.94 769.094   2
   1  -7  16 8513.80 1086.38   9
   1   7  16 9204.99 1020.90   7
   1   7  16 6992.98 792.016   8
   1  -7  16 8559.06 864.800   6
  -1  -7 -16 8116.65 876.243   4
   1  -7  16 11724.0 1499.69   3
  -1   7 -16 6907.53 1355.73   1
  -1   7 -16 8646.22 1089.05   8
   1   7  16 9414.39 1338.26   5
  -1  -7 -16 10172.8 978.420   6
  -1  -7 -16 7516.74 872.389   3
   1  -7  17 58856.1 3133.04   9
   1   7  17 58302.2 2827.65   7
  -1  -7 -17 59945.3 2356.48   2
  -1   7 -17 59509.9 3113.46   8
   1  -7  17 56478.8 2575.82   6
  -1  -7 -17 59571.3 2697.96   4
   1   7  17 62032.6 3614.06   5
  -1   7 -17 51536.5 4024.27   1
   1   7  17 52098.6 1938.70   8
  -1  -7 -17 58192.6 2759.59   3
   1   7  18 445.336 412.499   5
   1  -7  18 971.061 458.234   3
  -1  -7 -18 479.564 184.530   2
   1  -7  18 678.038 344.384   9
   1  -7  18 836.427 348.088   6
  -1  -7 -18 810.947 315.956   3
   1   7  18 443.436 158.262   8
  -1  -7 -18 555.807 251.326   4
   1   7  18 907.015 391.043   7
  -1   7 -18 944.831 418.223   8
  -1   7 -18 387.751 549.404   1
   1   7  19 32085.6 2078.43   7
  -1   7 -19 29519.8 3127.67   1
  -1   7 -19 32018.8 2306.37   8
   1  -7  19 30900.2 1870.98   6
   1   7  19 35649.9 2730.31   5
  -1  -7 -19 33412.9 1987.70   4
  -1  -7 -19 33875.6 1654.27   2
  -1  -7 -19 32201.5 2006.22   3
   1  -7  19 34586.3 2420.49   9
   1   7  19 27633.9 1345.59   8
   1  -7  19 39635.1 2687.27   3
  -1  -7 -20 10.1823 123.250   3
  -1  -7 -20 81.1693 88.7306   4
  -1  -7 -20 111.190 67.2284   2
   1  -7  20 294.713 239.101   3
  -1   7 -20-13.1698 58.7975   8
   1  -7  20 174.168 140.969   9
   1   7  20 152.670 239.889   5
  -1   7 -20 184.125 383.674   1
   1   7  20 61.1785 163.804   7
   1  -7  20 147.498 98.5585   6
   1   7  20 154.694 110.229   8
  -1  -7 -21-75.1011 183.234   3
   1  -7  21-90.1956 50.1723   9
   1  -7  21 90.3653 73.3673   6
  -1   7 -21-6.56185 177.036   8
   1   7  21 114.325 77.1364   7
  -1   7 -21-269.732 413.043   1
  -1  -7 -21 165.671 94.4969   2
  -1  -7 -21 188.272 186.937   4
   1  -7  21 260.928 237.840   3
   1   7  21 165.365 129.364   8
   1   7  21 190.035 226.685   5
   1   7  22 1649.18 517.847   7
   1   7  22 1755.11 723.803   5
  -1   7 -22 748.250 353.420   8
   1   7  22 715.035 230.113   8
  -1  -7 -22 731.651 292.862   3
   1  -7  22 644.114 324.796   9
  -1   7 -22 849.651 790.779   1
  -1  -7 -22 959.200 249.212   2
  -1  -7 -22 709.272 288.911   4
   1  -7  22 580.478 239.726   6
  -1   7 -23 29151.3 2378.70   8
   1  -7  23 27818.3 1886.49   6
   1  -7  23 29463.7 2457.73   9
  -1  -7 -23 29314.6 1991.86   4
  -1  -7 -23 27752.7 1998.50   3
   1   7  23 30675.1 2676.17   5
  -1  -7 -23 30794.2 1546.22   2
  -1   7 -23 31634.4 3506.59   1
   1   7  23 25110.8 1372.96   8
   1   7  23 26746.4 2057.30   7
  -1   7 -24 2188.61 679.602   8
   1  -7  24 2142.00 396.694   2
  -1  -7 -24 2537.05 650.866   4
   1  -7  24 3028.60 824.937   9
   1   7  24 3329.19 931.269   5
   1   7  24 2658.88 679.338   7
   1   7  24 2177.43 386.155   8
  -1  -7 -24 3272.59 688.895   3
  -1   7 -24 4205.94 1392.40   1
   1  -7  24 2235.08 550.484   6
  -1   7 -25 27886.1 2418.86   8
   1  -7  25 27954.0 2557.26   9
   1  -7  25 26346.4 1921.95   6
   1   7  25 28604.6 2195.99   7
  -1   7 -25 31949.1 3687.07   1
  -1  -7 -25 29923.2 2166.83   3
  -1  -7 -25 29258.9 2071.91   4
   1   7  25 30241.3 2726.85   5
   1   7  26 3457.75 1065.78   5
   1  -7  26 4115.04 978.746   9
   1   7  26 3827.69 845.893   7
  -1   7 -26 5262.60 1534.06   1
  -1  -7 -26 3851.50 798.073   3
  -1   7 -26 3368.88 883.663   8
   1  -7  26 2848.20 640.445   6
  -1  -7 -26 3245.58 699.228   4
  -1   7 -27 24387.7 3282.82   1
   1  -7  27 23313.7 2426.84   9
   1   7  27 20724.4 1932.87   7
   1  -7  27 20529.9 1735.86   6
   1   7  27 22856.8 2434.72   5
  -1  -7 -27 21413.6 1815.51   4
  -1   7 -27 22898.0 2250.32   8
  -1  -7 -27 22536.4 1940.92   3
  -1  -7 -28 344.418 193.548   4
   1  -7  28 396.251 279.253   6
   1   7  28 571.080 383.725   5
   1   7  28 170.716 263.615   7
  -1   7 -28 683.293 321.721   8
  -1  -7 -28 890.763 417.952   3
  -1   7 -28 361.209 381.530   1
   1   7  29 246.729 124.762   5
   1  -7  29 27.5608 119.158   6
  -1  -7 -29 107.198 102.821   4
   1   7  29 171.177 174.127   7
  -1  -7 -29 261.332 239.656   3
  -1   7 -29 88.0393 28.8069   8
   1   7  30 441.116 411.916   5
   1  -7  30 481.473 219.437   6
  -1   7 -30 325.452 524.906   1
   1   7  30 251.988 146.882   7
  -1  -7 -30 685.809 333.955   4
  -1  -7 -30 945.493 424.436   3
  -1   7 -30-10.6152 56.6679   8
  -1  -7 -31 10319.3 1347.86   4
  -1   7 -31 9965.77 1572.67   8
   1   7  31 8923.48 1323.02   7
   1   7  31 8715.91 1575.85   5
   1  -7  31 8415.34 1170.74   6
  -1   7 -31 9657.52 2144.19   1
  -1  -7 -31 9478.82 1347.77   3
   1   7  32 772.616 544.042   7
   1  -7  32 383.491 364.849   6
  -1  -7 -32 987.846 554.480   3
  -1  -7 -32 1230.58 619.997   4
  -1   7 -32 2133.67 1299.01   1
   1   7  32 1509.41 814.826   5
  -1  -7 -33 27130.3 2413.33   3
   1   7  33 23243.3 2279.67   7
  -1   7 -33 27985.2 3837.97   1
   1   7  33 28114.5 2959.88   5
   1  -7  33 25391.3 2176.80   6
   1  -7  34 443.535 445.134   6
   1   7  34 1113.34 621.595   7
  -1  -7 -34 937.316 549.573   3
   1   7  34 1434.84 907.994   5
  -1   7 -34 2524.00 1374.30   1
   1  -7  35 18999.8 1920.62   6
   1   7  35 22972.5 2723.71   5
   1   7  35 19224.8 2137.11   7
  -1  -7 -35 20392.5 2147.36   3
  -1   7 -35 26187.3 3795.11   1
   1   7  36 213.328 430.401   7
  -1  -7 -36-123.057 316.000   3
   1   7  36-303.254 234.951   5
   1  -7  36 321.563 322.386   6
   1  -7  37 1518.28 519.587   6
   1   7  37 2147.00 821.811   5
   1   7  37 1326.92 501.629   7
   1  -7  37 1782.72 585.372   7
  -1  -7 -37 1645.26 617.182   3
   1   7  38 576.012 400.508   5
   1  -7  38 92.2124 264.454   7
  -1  -7 -38 480.016 366.832   3
   1   7  39 5232.74 1381.13   5
  -1   9  38 3226.37 1168.24   5
  -1   9  37 17924.0 2147.27   7
  -1   9  37 18548.7 2655.10   5
  -1   9  36 8207.89 1827.84   5
   1  -9 -36 8214.31 1419.33   4
  -1  -9  36 5797.59 1177.17   6
   1  -9 -36 6414.07 1297.65   3
  -1   9  36 6860.49 1335.28   7
   1  -9 -35 47753.4 3426.88   3
   1  -9 -35 54013.8 3524.64   4
  -1   9  35 41812.5 3283.20   7
  -1   9  35 49025.4 4278.17   5
  -1  -9  35 42155.5 3039.50   6
  -1  -9  34 16349.2 1780.37   6
   1   9 -34 22178.8 3680.31   1
  -1   9  34 16939.7 2018.25   7
  -1   9  34 20090.1 2712.65   5
   1  -9 -34 19886.6 2112.95   3
   1  -9 -34 19461.0 2061.83   4
   1   9 -33 2259.16 1269.75   1
  -1   9  33 1070.02 478.613   7
   1  -9 -33 1393.26 641.010   4
  -1   9  33 1420.02 877.325   5
  -1  -9  33 498.876 283.238   6
   1  -9 -33 1310.20 618.519   3
   1  -9 -32 20413.2 2005.10   4
  -1  -9  32 17950.9 1795.68   6
  -1   9  32 17472.9 1902.25   7
   1  -9 -32 17778.8 1911.78   3
  -1   9  32 19749.6 2586.37   5
   1   9 -32 19643.0 3321.48   1
  -1  -9  31 5456.55 948.137   6
   1  -9 -31 4698.76 930.503   3
   1   9 -31 6808.49 2030.08   1
   1  -9 -31 6072.72 1060.60   4
  -1   9  31 4797.33 961.003   7
  -1   9  31 5154.69 1294.63   5
  -1   9  30 732.123 355.481   7
   1   9 -30 1447.69 946.209   1
  -1   9  30 321.901 222.530   5
   1  -9 -30 644.149 384.026   3
   1  -9 -30 1525.88 509.174   4
  -1  -9  30 1012.55 498.609   9
  -1  -9  30 1033.84 423.877   6
  -1   9  29 2843.20 932.549   5
   1   9 -29 4043.36 965.379   8
   1   9 -29 2271.33 1115.71   1
  -1  -9  29 4102.73 1035.14   9
   1  -9 -29 4682.15 864.301   4
  -1  -9  29 3425.82 705.970   6
  -1   9  29 3692.79 824.884   7
   1  -9 -29 3356.38 805.876   3
   1   9 -28 15262.4 1935.26   8
   1  -9 -28 19055.9 1854.15   3
  -1  -9  28 20474.4 2311.90   9
  -1  -9  28 16435.3 1621.27   6
   1  -9 -28 20254.6 1880.02   4
   1   9 -28 14723.1 2744.74   1
  -1   9  28 24065.9 2726.01   5
  -1   9  28 16729.4 1736.72   7
  -1   9  27 82827.4 5182.44   5
  -1  -9  27 85251.8 4846.34   9
   1  -9 -27 81530.1 4068.78   3
   1  -9 -27 83150.6 4002.66   4
  -1  -9  27 73791.6 3708.64   6
   1   9 -27 81200.4 4645.40   8
   1   9 -27 70665.5 6068.78   1
  -1   9  27 72104.0 3906.58   7
   1   9 -26 28189.5 2559.37   8
  -1   9  26 29511.6 2995.84   5
  -1  -9  26 29150.8 2674.63   9
   1  -9 -26 27874.4 2201.85   3
  -1  -9  26 26727.5 2070.87   6
   1  -9 -26 27960.9 2168.12   4
  -1   9  26 27732.4 2239.05   7
   1   9 -26 24961.0 3487.82   1
  -1   9  25 63243.1 3443.54   7
  -1   9  25 67867.1 4595.68   5
  -1  -9  25 64048.1 3283.15   6
  -1  -9  25 72279.3 4197.68   9
  -1   9  25 55719.4 3261.10   8
   1   9 -25 54307.2 5139.20   1
   1  -9 -25 69135.6 3501.79   4
   1  -9 -25 69381.3 3559.93   3
   1   9 -25 72144.1 4128.39   8
  -1   9  24 41674.4 2659.66   7
  -1  -9  24 43252.5 2534.25   6
   1  -9 -24 41764.3 2667.63   3
  -1   9  24 38158.2 2537.33   8
  -1   9  24 48747.3 3741.56   5
  -1  -9  24 45943.1 3241.85   9
   1  -9 -24 44356.0 2689.11   4
   1   9 -24 44938.8 3142.30   8
   1  -9 -23 1551.11 471.095   4
  -1   9  23 2461.82 911.221   5
  -1   9  23 1658.33 523.237   7
  -1  -9  23 1344.29 447.126   6
  -1   9  23 1011.28 357.726   8
  -1  -9  23 1758.29 594.433   9
   1  -9 -23 1900.41 503.887   3
   1   9 -23 1337.35 865.219   1
   1   9 -23 2710.07 733.118   8
   1  -9 -22 5298.25 840.439   4
  -1   9  22 4137.80 705.630   8
  -1   9  22 4886.01 819.749   7
  -1   9  22 4250.53 1030.86   5
  -1  -9  22 5381.05 820.469   6
   1   9 -22 3231.41 1108.88   1
   1  -9 -22 5094.00 842.433   3
  -1  -9  22 4354.87 886.758   9
   1   9 -22 6465.56 1091.14   8
  -1   9  21 944.469 592.735   5
   1   9 -21 485.412 364.321   8
   1  -9 -21-5.22507 154.594   4
  -1  -9  21 93.1189 162.138   6
   1   9 -21 1314.35 710.873   1
  -1   9  21 31.8644 242.098   8
  -1  -9  21 715.491 396.789   9
  -1   9  21-12.9626 60.5951   8
  -1   9  21 108.368 201.354   7
   1  -9 -21 334.291 210.228   3
  -1   9  20 33481.5 1972.47   8
   1   9 -20 38289.6 2675.04   8
  -1  -9  20 45361.4 2958.11   3
  -1   9  20 34745.6 2265.54   7
   1   9 -20 28452.8 3293.85   1
  -1  -9  20 36572.2 2184.92   6
   1  -9 -20 37803.8 2331.26   3
  -1  -9  20 38060.0 2682.98   9
   1  -9 -20 39632.4 2372.73   4
  -1   9  20 39906.9 3181.93   5
  -1   9  19 5530.24 676.046   8
   1   9 -19 5865.13 1037.66   8
   1  -9 -19 6371.69 915.285   3
  -1   9  19 7021.89 957.435   7
  -1   9  19 8265.07 1473.12   5
  -1  -9  19 6168.00 837.571   6
   1   9 -19 5117.79 1404.53   1
  -1  -9  19 9526.13 1332.80   3
   1  -9 -19 7097.68 946.866   4
  -1  -9  19 7176.09 1108.64   9
   1  -9 -18 70118.1 3266.81   4
   1   9 -18 70262.2 3698.91   8
  -1   9  18 66427.6 3214.18   7
   1  -9 -18 69543.9 3281.45   3
  -1  -9  18 75781.4 3779.42   9
  -1  -9  18 80002.6 4235.79   3
   1   9 -18 60626.8 4719.00   1
  -1   9  18 74225.2 4479.24   5
  -1  -9  18 69573.3 3142.13   6
  -1   9  18 64820.6 2708.77   8
   1   9 -17 182807. 9059.70   1
   1  -9 -17 235884. 7272.25   4
   1  -9 -17 259537. 7002.43   6
   1   9 -17 231053. 7790.12   8
  -1  -9  17 228543. 7772.56   9
  -1  -9  17 220404. 6978.41   6
  -1   9  17 235085. 8863.33   5
  -1  -9  17 257627. 8643.43   3
   1  -9 -17 231300. 7212.03   3
  -1   9  17 215438. 7111.23   7
  -1   9  17 219116. 6385.27   8
  -1  -9  16 56354.3 2686.35   6
  -1   9  16 52637.7 2197.85   8
   1  -9 -16 55088.4 2796.59   3
  -1  -9  16 52213.5 3070.84   9
   1   9 -16 56769.3 3143.73   8
   1  -9 -16 59915.2 2558.15   6
  -1   9  16 58843.4 3798.92   5
   1   9 -16 49551.2 4027.33   1
   1  -9 -16 57298.3 2845.89   4
  -1   9  16 54294.7 2769.00   7
  -1  -9  16 64525.5 3597.36   3
  -1   9  15 38726.9 2226.92   7
   1  -9 -15 38158.5 2218.33   3
  -1   9  15 41176.6 3111.01   5
   1  -9 -15 40939.5 2304.95   4
  -1  -9  15 38537.2 2120.44   6
   1  -9 -15 41839.2 2002.36   6
   1   9 -15 36428.3 3317.79   1
  -1   9  15 38720.5 1721.03   8
  -1  -9  15 39283.7 2519.68   9
  -1  -9  15 37826.6 2073.59   7
  -1  -9  15 42037.8 2735.79   3
   1   9 -15 41269.6 2547.97   8
   1  -9 -14 17257.5 1371.31   3
   1  -9 -14 18631.1 1445.06   4
  -1   9  14 19767.1 2030.76   5
  -1   9  14 16764.8 984.864   8
   1   9 -14 19632.6 1630.22   8
  -1  -9  14 16975.7 1288.36   6
   1  -9 -14 20202.4 1220.33   6
   1   9 -14 15989.9 2070.61   1
  -1  -9  14 17292.1 1281.99   7
  -1  -9  14 16638.7 1522.62   9
  -1   9  14 17655.2 1386.55   7
   1   9 -13 36633.6 2285.71   8
   1   9 -13 31571.8 2906.02   1
   1  -9 -13 38256.7 1779.43   6
  -1  -9  13 38789.6 2397.77   9
   1  -9 -13 37846.2 2119.97   3
  -1   9  13 39847.9 2938.94   5
  -1   9  13 35325.6 1563.63   8
   1  -9 -13 35130.3 2089.19   4
  -1  -9  13 36171.9 1984.70   6
  -1  -9  13 33626.8 1918.95   7
  -1   9  13 36472.6 2104.88   7
   1  -9 -12 16949.1 1388.44   4
  -1   9  12 16493.4 1369.12   7
   1  -9 -12 16211.0 1313.81   3
   1  -9 -12 18996.0 1143.52   6
   1   9 -12 13694.0 1835.96   1
  -1  -9  12 17877.2 1312.62   6
   1   9 -12 17042.7 1468.22   8
  -1  -9  12 16140.7 1489.03   9
  -1   9  12 16630.4 981.110   8
  -1  -9  12 16553.5 1264.37   7
  -1   9  12 18272.5 1908.29   5
  -1  -9  11 6852.84 937.687   9
   1  -9 -11 7874.87 914.684   4
   1   9 -11 7016.79 1293.60   6
   1  -9 -11 7672.73 895.893   3
   1   9 -11 8365.87 1005.92   8
   1   9 -11 6201.13 1202.87   1
  -1   9  11 7501.72 1213.69   5
  -1  -9  11 6573.62 770.662   7
   1  -9 -11 7773.12 685.010   6
  -1  -9  11 6976.62 802.512   6
  -1   9  11 7338.01 892.826   7
  -1   9  11 7754.86 626.086   8
  -1   9  10 130784. 4708.34   7
  -1   9  10 136600. 5840.87   5
   1   9 -10 134266. 6304.99   6
   1  -9 -10 127079. 4672.02   4
  -1  -9  10 137094. 4468.46   6
   1   9 -10 118412. 5890.95   1
   1   9 -10 132369. 4772.54   8
  -1  -9  10 126681. 4826.09   9
  -1   9  10 128165. 3823.43   8
  -1  -9  10 121480. 4341.61   7
   1  -9 -10 142196. 3924.57   6
   1  -9 -10 127783. 4513.05   3
   1  -9  -9 33370.6 1423.16   6
  -1   9   9 30225.6 1920.29   7
   1   9  -9 33170.8 1990.23   8
  -1   9   9 32105.9 2509.69   5
   1  -9  -9 31632.4 1835.93   3
  -1  -9   9 33344.1 1807.33   6
  -1   9   9 30254.1 1406.76   8
   1   9  -9 26280.5 2463.36   1
   1   9  -9 29480.8 2736.99   6
   1  -9  -9 32236.7 1958.55   4
  -1  -9   9 28793.8 2563.72   4
  -1  -9   9 29951.5 1752.81   7
  -1   9   8 74459.4 3134.09   7
  -1  -9   8 80266.4 2963.32   7
   1  -9  -8 81485.1 2986.64   3
   1   9  -8 77215.1 4171.64   1
  -1  -9   8 83040.5 2923.28   6
  -1   9   8 85348.8 4151.26   5
   1  -9  -8 82640.7 2287.51   6
   1  -9  -8 81681.5 3206.59   4
  -1   9   8 76811.1 2381.12   8
  -1  -9   8 78490.8 4127.26   4
  -1  -9   7 191197. 6015.32   8
  -1  -9   7 213091. 6020.56   6
   1  -9  -7 190480. 5927.68   3
  -1   9   7 201220. 7412.45   5
   1   9  -7 208128. 7385.49   5
   1  -9  -7 206794. 5157.90   6
   1   9  -7 177219. 7331.36   1
   1  -9  -7 187919. 6231.36   4
  -1  -9   7 196123. 7369.09   4
  -1   9   7 174035. 6077.44   7
  -1  -9   7 198807. 6069.42   7
  -1   9   7 199189. 5413.31   8
   1  -9  -6 6789.06 815.233   8
  -1  -9   6 6744.75 774.742   8
   1   9  -6 7136.35 1190.72   1
  -1  -9   6 7195.45 1112.29   4
  -1   9   6 7020.75 833.931   7
  -1  -9   6 7444.20 849.304   7
  -1   9   6 7186.14 646.390   8
   1   9  -6 8705.81 1195.50   5
   1  -9  -6 7195.90 889.634   4
   1  -9  -6 7167.44 615.069   7
   1  -9  -6 7201.39 808.120   3
  -1   9   6 7684.78 1150.47   5
  -1  -9   6 7097.57 788.087   6
   1  -9  -6 7017.51 516.571   6
   1  -9  -5 207.325 122.330   8
  -1   9   5 50.2619 110.892   4
   1  -9  -5 81.5379 27.9472   7
  -1  -9   5 86.0084 67.2715   8
  -1  -9   5 148.454 92.6207   4
   1  -9  -5 147.122 43.7301   4
  -1   9   5 425.925 156.659   8
  -1  -9   5 294.202 157.337   3
  -1   9   5-23.6208 177.295   5
   1   9  -5 94.8270 90.4950   5
  -1   9   5 322.506 163.515   7
  -1  -9   5 174.798 118.652   6
   1   9  -5 275.195 257.050   1
  -1  -9   5 93.3792 21.6795   7
   1  -9  -5 135.847 54.3313   6
   1  -9  -5 121.330 123.882   3
  -1  -9   4 216.091 135.919   7
   1  -9  -4 218.701 114.919   4
  -1   9   4 452.733 227.804   5
  -1  -9   4 235.399 132.769   8
  -1   9   4 158.358 60.7584   8
   1  -9  -4 25.1202 152.563   8
   1   9  -4 171.698 300.989   1
   1  -9  -4 221.518 83.3028   7
   1   9  -4-38.8589 129.204   5
  -1  -9   4 293.800 138.216   3
  -1  -9   4 488.609 265.516   4
  -1   9   4 302.459 184.808   7
  -1   9   4-0.64567 47.9428   4
  -1  -9   4 68.1998 93.5962   6
   1  -9  -4 344.227 175.305   3
   1  -9  -4 321.700 100.555   6
   1  -9  -3 106144. 3758.34   3
  -1  -9   3 106330. 3668.63   8
  -1  -9   3 120871. 4139.81   6
   1   9  -3 105031. 4880.05   1
  -1   9   3 106280. 3457.07   8
  -1  -9   3 107024. 3572.91   3
   1  -9  -3 109526. 3136.67   7
  -1   9   3 109101. 4849.05   5
   1   9  -3 113107. 4803.10   5
  -1   9   3 99174.3 3296.82   7
  -1  -9   3 101033. 3934.37   7
   1  -9  -3 104538. 4187.07   4
   1  -9  -3 109894. 4134.18   6
   1   9  -3 108460. 3682.00   8
   1  -9  -3 103798. 3826.11   8
  -1  -9   3 111708. 4493.15   4
   1   9  -3 106855. 3282.02   7
  -1  -9   2 61143.2 2527.48   8
  -1   9   2 63657.9 2447.01   8
   1  -9  -2 68119.7 2813.64   6
  -1   9   2 60359.7 2171.25   7
   1   9  -2 61242.7 3367.11   5
   1  -9  -2 64841.6 2700.38   8
  -1  -9   2 68275.1 3212.21   4
  -1  -9   2 72284.7 3113.05   6
   1   9  -2 64304.8 2535.42   8
  -1   9   2 65498.3 3569.67   5
   1   9  -2 63219.7 2280.73   7
  -1  -9   2 64686.0 2766.78   7
   1  -9  -2 65320.8 3135.31   4
   1  -9  -2 63492.4 2651.51   3
   1  -9  -2 63965.1 2119.46   7
  -1  -9   2 64597.4 2530.17   3
   1   9  -2 65737.9 3627.47   1
   1  -9  -1 21967.4 1406.06   8
   1  -9  -1 21802.9 1377.89   3
  -1   9   1 21859.9 1286.02   8
  -1  -9   1 20531.8 1281.12   8
  -1  -9   1 22059.6 1380.54   7
   1  -9  -1 21375.7 1040.15   7
  -1  -9   1 20787.7 1285.81   3
  -1  -9   1 21911.1 1683.93   6
  -1  -9   1 19768.3 1564.92   4
   1   9  -1 22164.3 1296.30   8
  -1   9   1 20410.8 1876.70   5
   1   9  -1 20138.8 1155.85   7
   1   9  -1 22424.1 1888.45   5
  -1   9   1 19783.7 1015.29   7
   1  -9  -1 23760.1 1408.80   6
   1  -9  -1 21267.8 1672.19   4
   1   9   0 106264. 3566.52   7
  -1  -9   0 119655. 3826.75   7
  -1   9   0 111435. 3774.07   8
  -1  -9   0 106382. 4260.71   4
  -1  -9   0 115569. 4666.98   6
  -1   9   0 113170. 3244.98   7
  -1   9   0 117155. 5009.43   5
  -1  -9   0 105236. 3696.03   8
   1  -9   0 110524. 3869.98   8
   1  -9   0 118677. 3432.10   7
  -1  -9   0 115747. 3806.72   3
   1   9   0 114471. 4846.27   5
   1  -9   0 118764. 4682.00   4
   1   9   0 116106. 3673.69   8
   1  -9   0 130710. 3807.29   6
   1  -9   0 120621. 3977.64   3
  -1  -9  -1 43903.8 2748.72   6
   1   9   1 42319.4 1934.66   7
  -1  -9  -1 45996.8 2050.82   8
   1  -9   1 42993.7 2099.25   8
   1  -9   1 50635.7 1901.36   7
  -1   9  -1 45465.0 2892.92   5
   1  -9   1 46185.3 2727.94   4
  -1   9  -1 44254.4 2103.85   8
   1  -9   1 46091.7 2143.64   3
  -1   9  -1 43476.4 2931.00   1
  -1  -9  -1 48440.1 2015.13   7
   1   9   1 50374.1 2926.57   5
  -1  -9  -1 45423.5 2062.60   3
   1  -9   1 51115.5 1976.36   6
   1   9   1 46659.3 1930.10   8
  -1  -9  -1 46789.2 2429.31   4
   1  -9   2 15495.3 1060.32   7
  -1  -9  -2 15871.1 1123.30   8
  -1   9  -2 14834.3 1655.06   1
   1  -9   2 15644.5 1167.66   8
  -1  -9  -2 16756.0 1052.95   7
  -1   9  -2 16795.5 1672.32   5
   1  -9   2 18060.1 1023.87   6
  -1  -9  -2 15289.6 1103.59   3
  -1  -9  -2 15683.2 1290.25   4
   1  -9   2 16358.3 1610.88   4
   1   9   2 17120.8 1666.05   5
   1   9   2 16684.0 1011.49   8
   1   9   2 14806.6 1090.16   7
   1  -9   3 94702.2 2960.90   6
   1  -9   3 86634.7 3175.75   7
  -1  -9  -3 90137.5 3039.18   7
  -1   9  -3 90001.0 4300.97   5
  -1  -9  -3 86535.3 3184.82   8
   1   9   3 89456.0 2890.36   8
   1  -9   3 89053.4 4208.32   4
  -1   9  -3 83097.3 4343.12   1
   1   9   3 85831.8 3328.13   7
   1  -9   3 87690.4 3313.82   8
   1   9   3 92229.8 4221.27   5
  -1  -9  -3 90384.3 3550.14   4
  -1  -9  -3 84947.7 3176.62   3
   1  -9   4 235.414 89.7234   8
  -1  -9  -4 363.278 167.083   4
   1   9   4 303.403 188.239   7
   1  -9   4 645.324 304.151   4
  -1  -9  -4 425.923 130.263   8
  -1   9  -4 249.925 139.078   5
   1  -9   4 322.995 120.234   7
  -1   9  -4 621.018 359.392   1
   1   9   4 520.687 166.299   8
   1  -9   4 392.935 132.614   6
  -1  -9  -4 326.830 92.4254   7
   1   9   4 182.507 129.118   5
  -1  -9  -4 241.174 98.1734   3
  -1  -9  -5 46123.8 2308.79   4
  -1   9  -5 45890.7 3119.38   1
  -1  -9  -5 47682.8 1843.46   6
  -1  -9  -5 42761.6 2067.97   8
   1   9   5 47067.9 1747.37   8
   1   9   5 46342.2 2470.69   7
  -1  -9  -5 45491.6 1970.58   7
  -1  -9  -5 45660.0 2149.97   3
   1   9   5 47444.8 2908.04   5
   1  -9   5 43093.6 2186.11   8
   1  -9   5 45102.8 3006.67   4
   1  -9   5 46649.7 1872.88   6
  -1   9  -5 45816.0 2961.40   5
   1  -9   5 48956.5 2161.76   7
  -1  -9  -6 17679.0 1210.00   3
  -1  -9  -6 17979.5 1311.74   4
   1   9   6 15759.1 1408.14   7
  -1  -9  -6 20942.8 1236.51   8
   1   9   6 18243.4 886.388   8
   1  -9   6 17430.2 1275.53   8
   1   9   6 20878.5 1853.62   5
   1  -9   6 19054.8 1203.55   7
   1  -9   6 17912.8 1030.00   6
  -1  -9  -6 19394.6 1009.79   6
  -1   9  -6 19007.8 1842.38   5
  -1   9  -6 19821.2 1974.83   1
  -1  -9  -6 19275.3 1133.44   7
   1  -9   6 19065.0 1928.35   4
   1  -9   7 112691. 2933.06   7
   1   9   7 103652. 3691.80   7
  -1   9  -7 106797. 4695.01   1
  -1  -9  -7 119714. 2539.93   6
   1  -9   7 110601. 4766.80   4
  -1   9  -7 114355. 4766.53   6
  -1   9  -7 115101. 3375.25   8
   1   9   7 126899. 4564.24   5
   1  -9   7 122168. 2700.66   6
  -1   9  -7 120889. 4704.97   5
  -1  -9  -7 119510. 2861.47   7
  -1  -9  -7 116786. 3332.44   4
   1   9   7 122167. 2176.55   8
  -1  -9  -7 111361. 3078.13   3
   1   9   8 84963.8 4127.85   5
  -1  -9  -8 77713.4 2680.48   6
   1   9   8 77080.4 3568.97   7
   1  -9   8 77659.6 2801.79   6
  -1  -9  -8 79227.9 3217.38   4
  -1  -9  -8 79171.8 3124.90   3
  -1   9  -8 76764.6 3283.84   8
   1  -9   8 73771.4 2903.93   7
  -1   9  -8 75691.5 4223.60   6
   1  -9   8 68289.4 4221.15   4
   1   9   8 78884.7 2397.45   8
  -1   9  -8 71133.3 4263.29   1
  -1  -9  -8 82605.5 2960.04   7
   1  -9   9 1536.67 318.751   6
   1  -9   9 997.992 275.394   7
  -1  -9  -9 1510.08 345.580   7
   1   9   9 1585.65 530.083   5
   1   9   9 1436.75 398.999   7
  -1  -9  -9 1889.45 333.841   6
  -1   9  -9 1341.64 525.067   6
  -1   9  -9 1115.23 425.810   1
  -1   9  -9 1839.57 460.371   8
   1  -9   9 934.664 322.706   4
   1   9   9 1523.49 237.596   8
  -1  -9  -9 1098.24 337.731   3
  -1  -9  -9 1174.60 329.427   4
   1   9  10 21220.1 1665.14   7
  -1   9 -10 18219.5 2078.46   1
  -1  -9 -10 20128.2 1437.13   3
   1   9  10 20920.9 1938.90   5
   1  -9  10 21517.1 1295.59   6
   1  -9  10 19751.3 1305.10   7
   1   9  10 20588.8 923.512   8
  -1   9 -10 17860.0 1931.61   6
  -1  -9 -10 22204.8 1240.14   6
  -1  -9 -10 21593.6 1490.46   4
  -1   9 -10 21182.1 1590.93   8
   1   9  11 12284.8 1487.75   5
   1  -9  11 10120.7 912.921   7
   1   9  11 10967.0 1172.10   7
   1  -9  11 11908.2 1249.89   9
   1  -9  11 10948.9 914.361   6
  -1   9 -11 8605.92 1427.09   1
  -1  -9 -11 11092.1 1053.70   4
  -1  -9 -11 12034.5 914.537   6
  -1  -9 -11 11076.7 1062.14   3
  -1   9 -11 13314.0 1637.31   6
   1   9  11 10960.8 628.785   8
  -1   9 -11 11252.0 1198.62   8
   1  -9  12 5292.96 841.379   9
   1   9  12 5064.42 406.010   8
  -1   9 -12 3932.73 961.969   1
   1  -9  12 4828.26 633.299   7
   1   9  12 4841.13 781.361   7
  -1  -9 -12 5542.12 736.231   4
  -1   9 -12 4898.42 773.421   8
  -1  -9 -12 5984.94 648.731   6
   1  -9  12 5304.14 624.948   6
   1   9  12 4985.32 959.705   5
  -1  -9 -12 5630.17 734.860   3
   1   9  13 12310.6 1540.26   5
   1  -9  13 12459.9 1010.80   6
   1  -9  13 10807.4 1248.45   9
   1   9  13 10979.1 622.543   8
  -1   9 -13 8897.14 1506.07   1
   1   9  13 10495.9 1144.75   7
  -1  -9 -13 10799.1 1077.33   3
  -1  -9 -13 11456.6 1084.35   4
  -1   9 -13 10744.3 1219.60   8
  -1  -9 -13 11991.5 984.332   6
   1  -9  13 11490.3 989.943   7
   1   9  14 7758.33 517.115   8
   1  -9  14 8552.26 863.361   7
  -1   9 -14 8849.48 1096.75   8
  -1  -9 -14 8804.78 958.176   4
   1  -9  14 8261.14 833.137   6
   1  -9  14 9154.83 1267.29   3
  -1   9 -14 6483.31 1344.88   1
   1   9  14 8809.30 1047.26   7
   1   9  14 9747.14 1371.36   5
   1  -9  14 7992.81 1102.95   9
  -1  -9 -14 8641.14 960.331   3
  -1  -9 -14 9267.71 883.423   6
  -1  -9 -15 80374.4 3434.93   3
   1   9  15 78048.4 2355.66   8
  -1  -9 -15 87331.4 3250.37   6
  -1  -9 -15 80552.9 3368.17   4
  -1   9 -15 81205.9 3800.70   8
   1   9  15 77955.4 3539.92   7
   1  -9  15 74280.3 3065.79   7
   1  -9  15 92218.5 4542.08   3
  -1   9 -15 65376.3 4639.65   1
   1   9  15 83587.8 4392.73   5
   1  -9  15 78472.8 3116.60   6
   1  -9  15 76222.5 3837.29   9
   1  -9  16 2694.09 753.581   3
   1  -9  16 2160.50 682.330   9
   1   9  16 2222.63 297.132   8
   1  -9  16 1878.72 429.014   7
  -1  -9 -16 2499.76 548.544   3
   1   9  16 1699.79 266.221   8
  -1   9 -16 2134.41 650.923   8
   1   9  16 3186.60 1004.61   5
  -1   9 -16 2300.24 924.124   1
   1  -9  16 1617.41 424.795   6
   1   9  16 2627.05 631.490   7
  -1  -9 -16 2549.45 542.838   4
  -1   9 -17 33131.0 3326.25   1
   1   9  17 34351.1 2237.33   7
  -1  -9 -17 36494.1 2211.46   3
   1   9  17 40082.8 2978.53   5
  -1   9 -17 37740.8 2553.58   8
   1  -9  17 38678.4 2642.19   9
   1   9  17 32884.8 1314.76   8
   1  -9  17 36083.6 1995.26   6
  -1  -9 -17 39949.0 2244.37   4
   1   9  17 35785.4 1407.08   8
   1   9  18 7610.51 544.483   8
   1  -9  18 9355.80 1271.38   9
  -1  -9 -18 8732.87 1009.87   4
  -1  -9 -18 8318.61 1025.14   3
   1   9  18 8371.11 1077.81   7
   1  -9  18 7773.76 893.712   6
   1   9  18 8098.12 624.464   8
  -1   9 -18 7018.79 1553.87   1
  -1   9 -18 8053.31 1150.41   8
   1   9  18 8316.98 1375.26   5
   1  -9  19 2100.89 583.113   9
   1   9  19 2117.58 728.893   5
  -1  -9 -19 1600.74 437.705   4
  -1   9 -19 1003.86 629.464   1
   1   9  19 1445.35 259.937   8
   1  -9  19 1721.91 415.869   6
  -1  -9 -19 1547.02 399.202   3
  -1   9 -19 2225.06 640.751   8
   1   9  19 1983.55 560.834   7
   1   9  19 1422.30 233.366   8
   1   9  20 3228.94 360.826   8
   1  -9  20 3071.85 567.391   6
  -1   9 -20 4625.89 883.673   8
   1   9  20 3735.47 705.207   7
  -1   9 -20 4261.57 1292.45   1
   1  -9  20 4175.04 863.532   9
   1   9  20 3758.94 903.140   5
  -1  -9 -20 4423.91 752.852   4
   1   9  20 3720.70 476.478   8
  -1  -9 -20 3558.79 644.801   3
  -1   9 -21 507.513 324.098   1
   1   9  21 1752.55 636.897   5
   1   9  21 923.589 246.565   8
  -1   9 -21 1767.42 565.700   8
  -1  -9 -21 1374.55 394.744   4
   1   9  21 920.239 366.492   7
  -1  -9 -21 1075.71 360.213   3
   1  -9  21 1475.43 505.832   9
   1  -9  21 834.359 261.099   6
  -1   9 -22 5896.84 1061.30   8
   1   9  22 4377.04 591.860   8
   1  -9  22 5790.58 1073.69   9
  -1  -9 -22 5669.96 847.113   4
  -1   9 -22 5211.89 1394.88   1
  -1  -9 -22 4724.05 826.099   3
   1   9  22 4632.41 835.053   7
   1   9  22 5574.88 1115.21   5
   1  -9  22 4837.96 717.167   6
  -1  -9 -23 146.531 141.478   4
   1   9  23 480.457 426.857   5
   1   9  23 524.773 356.704   7
  -1   9 -23 79.0756 30.5723   8
   1   9  23 75.4746 58.8670   8
   1  -9  23 573.818 412.744   9
   1  -9  23 150.276 97.0860   6
  -1  -9 -23 69.4277 74.2566   3
  -1   9 -23 976.430 707.142   1
  -1  -9 -24 1964.32 533.191   4
  -1   9 -24 1680.91 1036.15   1
   1   9  24 2410.64 660.599   7
   1  -9  24 1626.03 610.048   9
  -1  -9 -24 1387.15 520.632   3
   1  -9  24 1197.02 362.350   6
   1   9  24 2245.26 810.020   5
  -1   9 -24 1421.37 590.530   8
   1  -9  25 38455.7 2384.33   6
  -1  -9 -25 42287.2 2600.36   4
  -1   9 -25 41042.8 3109.78   8
   1  -9  25 40910.9 3193.77   9
   1   9  25 40466.8 3299.30   5
  -1  -9 -25 39899.7 2653.36   3
   1   9  25 37245.8 2634.20   7
  -1   9 -25 35551.4 4060.50   1
  -1  -9 -26 195.200 289.843   3
   1  -9  26 362.820 528.944   9
   1   9  26 750.000 562.101   5
   1  -9  26 242.252 181.978   6
  -1  -9 -26 141.850 250.830   4
   1   9  26 1078.89 540.944   7
  -1   9 -26 1009.28 895.127   1
  -1   9 -26 249.085 302.038   8
   1  -9  27 2676.50 576.303   6
  -1   9 -27 4498.26 1399.54   1
   1   9  27 3831.36 845.088   7
  -1  -9 -27 4156.44 824.537   3
   1  -9  27 3898.33 1005.78   9
   1   9  27 4059.53 1018.00   5
  -1  -9 -27 3176.07 672.168   4
  -1   9 -27 4537.49 1002.65   8
   1   9  28 1013.77 524.301   5
   1  -9  28 1306.45 616.724   9
  -1   9 -28 891.595 761.942   1
  -1  -9 -28 1503.27 492.923   4
   1   9  28 2137.23 665.097   7
  -1   9 -28 1241.16 512.315   8
   1  -9  28 1041.21 391.343   6
  -1  -9 -28 1413.93 509.725   3
  -1  -9 -29 6293.98 1075.62   3
  -1   9 -29 7026.13 1292.29   8
  -1  -9 -29 6111.35 1021.50   4
   1  -9  29 5963.31 939.347   6
   1   9  29 6412.31 1101.47   7
  -1   9 -29 7125.67 1819.27   1
   1  -9  29 7695.95 1458.86   9
   1   9  29 7772.49 1476.47   5
   1  -9  30 159.230 223.748   6
  -1   9 -30 314.722 200.631   1
   1   9  30 216.413 193.143   5
  -1  -9 -30 360.742 190.645   4
  -1   9 -30 538.107 329.875   8
  -1  -9 -30 651.269 153.837   3
   1   9  30 854.528 437.384   7
   1  -9  30 148.425 362.774   9
   1  -9  31-242.550 304.800   6
   1   9  31 16.5849 184.133   7
  -1  -9 -31 240.841 223.306   4
  -1   9 -31 113.937 50.6027   8
   1   9  31-100.402 139.231   5
  -1   9 -31 191.121 410.297   1
  -1  -9 -31-92.5476 247.203   3
  -1   9 -32 528.068 519.624   1
  -1  -9 -32 1211.06 464.234   4
  -1   9 -32 778.542 396.040   8
   1  -9  32 586.988 253.795   6
  -1  -9 -32 240.345 156.967   3
   1   9  32 1334.07 543.923   7
   1   9  32 1233.36 586.243   5
   1   9  33 373.391 309.568   7
   1  -9  33 84.7944 32.5634   6
  -1   9 -33 974.015 914.236   1
  -1  -9 -33 71.5353 269.695   3
   1   9  33 401.938 473.948   5
  -1  -9 -33-220.730 181.270   4
  -1  -9 -34 3174.24 887.743   3
  -1  -9 -34 3179.36 801.859   4
   1   9  34 3820.95 1178.70   5
  -1   9 -34 3742.43 1516.34   1
   1  -9  34 2344.74 627.986   6
   1   9  34 2419.87 847.319   7
   1  -9  35 6719.66 1139.80   6
   1   9  35 9124.48 1535.59   7
   1   9  35 9456.00 1735.66   5
   1  -9  36 1496.62 518.654   6
   1   9  36 1916.04 787.800   5
   1   9  36 2176.60 808.478   7
   1   9  37-77.9467 299.136   5
  -1  11  36 657.983 289.976   7
  -1 -11  35 607.207 372.553   6
  -1  11  35 172.939 259.877   7
  -1  11  35 670.994 459.510   5
  -1 -11  34 1147.26 424.050   6
  -1  11  34 1429.98 902.631   5
  -1  11  34 1440.98 594.913   7
  -1  11  33 14425.1 2233.42   5
  -1  11  33 9627.48 1529.87   7
  -1 -11  33 12178.1 1487.77   6
   1 -11 -33 14271.8 1718.09   4
  -1 -11  33 13562.1 2205.33   9
  -1  11  32 4224.64 996.511   7
  -1  11  32 5613.50 1378.64   5
   1 -11 -32 6464.02 1184.27   3
  -1 -11  32 5321.22 1360.85   9
  -1 -11  32 5360.68 968.412   6
   1 -11 -32 4417.55 1030.84   4
   1 -11 -31 1708.68 587.979   4
  -1 -11  31 1249.84 413.441   6
  -1  11  31 754.297 400.755   5
  -1 -11  31 1086.47 572.950   9
  -1  11  31 809.807 306.996   7
   1 -11 -31 1222.58 477.014   3
   1  11 -31 340.845 142.472   1
  -1 -11  30 1351.95 567.698   9
   1  11 -30 1422.65 815.589   1
  -1 -11  30 1486.91 483.366   6
  -1  11  30 1227.93 517.524   5
  -1  11  30 1312.08 446.629   7
   1 -11 -30 2461.08 692.856   4
   1  11 -30 1146.71 345.593   8
   1 -11 -30 1091.17 418.434   3
  -1  11  29 10453.7 1857.10   5
   1  11 -29 9024.31 2257.02   1
   1  11 -29 10210.6 1650.60   8
  -1 -11  29 8636.21 1569.48   9
   1 -11 -29 10896.3 1471.75   3
  -1  11  29 8078.10 1283.81   7
   1 -11 -29 9857.05 1371.27   4
  -1 -11  29 9549.71 1260.34   6
  -1  11  28 2004.95 840.594   5
  -1  11  28 1405.82 493.054   7
   1 -11 -28 1805.59 559.785   3
   1 -11 -28 1382.13 503.773   4
  -1 -11  28 1862.54 529.553   6
   1  11 -28 1118.34 483.998   8
  -1 -11  28 2070.05 742.746   9
   1  11 -28 96.9929 267.329   1
  -1  11  27 702.481 356.786   7
  -1  11  27 612.442 505.714   5
  -1 -11  27 482.195 272.458   6
   1 -11 -27 432.553 199.219   3
   1  11 -27 385.806 256.628   1
   1  11 -27 539.780 277.299   8
   1 -11 -27 547.616 266.260   4
  -1 -11  27 887.184 478.859   9
  -1 -11  26 791.840 388.854   9
  -1  11  26 218.635 259.277   5
  -1 -11  26-126.421 209.259   6
   1  11 -26 215.106 307.169   8
   1  11 -26 307.363 324.861   1
   1 -11 -26-35.0654 114.111   3
   1 -11 -26 277.032 170.303   4
  -1  11  26 620.586 350.393   7
   1  11 -25 256.707 299.570   1
  -1  11  25 413.622 514.613   5
  -1 -11  25 813.283 539.623   9
  -1 -11  25 456.755 307.453   6
   1 -11 -25 621.290 360.560   3
   1 -11 -25 145.324 256.886   4
   1  11 -25 332.807 188.965   8
  -1  11  25 305.693 285.634   7
  -1  11  24 1945.55 587.975   7
   1 -11 -24 1510.68 476.629   4
   1  11 -24 1435.14 823.867   1
   1  11 -24 1012.54 441.777   8
  -1 -11  24 1784.82 515.586   6
  -1  11  24 1613.35 698.563   5
  -1 -11  24 1615.54 622.050   9
   1 -11 -24 1803.53 562.063   3
  -1  11  23 16509.3 1697.28   7
  -1 -11  23 17140.7 1549.81   6
  -1 -11  23 17004.9 1957.41   9
   1  11 -23 17706.0 1982.18   8
  -1  11  23 14423.8 2066.10   5
   1 -11 -23 19325.8 1811.08   3
   1  11 -23 13327.9 2463.77   1
   1 -11 -23 16482.2 1642.03   4
   1  11 -22-53.9829 599.546   1
  -1  11  22 563.236 340.055   7
   1 -11 -22-118.483 215.052   4
   1  11 -22-438.775 177.559   8
   1 -11 -22 68.6041 131.241   3
  -1 -11  22 356.500 280.752   6
  -1  11  22 300.748 354.249   5
   1 -11 -21 2193.57 533.928   4
   1  11 -21 2150.02 1024.29   1
  -1 -11  21 2250.20 533.358   6
  -1  11  21 2382.83 739.651   5
   1 -11 -21 2416.36 568.655   3
  -1 -11  21 1809.61 537.781   9
  -1  11  21 1918.05 557.206   7
   1  11 -21 2059.80 657.611   8
  -1 -11  20 9213.87 1073.32   6
   1  11 -20 7475.58 1770.53   1
   1 -11 -20 7670.21 1092.69   3
  -1  11  20 7847.33 1133.97   7
   1  11 -20 7790.43 1242.58   8
   1 -11 -20 7984.49 1079.06   4
  -1  11  20 9349.13 1593.91   5
  -1 -11  20 9246.65 1353.75   9
  -1  11  19 24310.4 1238.04   8
  -1  11  19 25078.8 2625.85   5
  -1 -11  19 26073.9 1827.71   6
   1  11 -19 22777.1 2997.04   1
   1 -11 -19 25534.7 1989.78   3
   1  11 -19 26383.9 2278.30   8
  -1  11  19 25477.0 2052.25   7
   1 -11 -19 26079.8 1992.04   4
  -1 -11  19 25316.4 2244.47   9
  -1  11  18 135.136 96.1589   8
  -1  11  18-207.990 230.986   5
  -1 -11  18 105.657 256.138   9
  -1 -11  18 416.331 307.444   6
   1 -11 -18 140.566 108.342   3
  -1  11  18 141.189 172.039   7
   1  11 -18 21.5394 36.8116   8
   1 -11 -18 255.448 88.9390   4
   1  11 -18-161.016 586.403   1
   1  11 -17 1147.16 585.906   1
  -1 -11  17 1516.08 508.760   9
   1  11 -17 1444.53 453.620   8
  -1  11  17 1305.70 253.442   8
  -1 -11  17 1606.32 418.588   6
  -1  11  17 1569.99 463.541   7
   1 -11 -17 1540.99 427.253   4
   1 -11 -17 1573.83 454.356   3
  -1  11  17 996.148 498.985   5
  -1 -11  16 4845.92 725.305   6
  -1 -11  16 4667.55 883.794   9
   1 -11 -16 4372.82 772.923   4
  -1  11  16 4081.26 777.468   7
   1  11 -16 2640.34 961.866   1
  -1  11  16 3686.09 440.767   8
   1 -11 -16 3400.23 672.995   3
   1  11 -16 4427.57 845.146   8
  -1  11  16 4388.07 1036.02   5
  -1  11  15 3804.18 960.372   5
   1 -11 -15 3447.86 670.701   3
  -1  11  15 2429.21 562.869   7
   1  11 -15 2777.78 935.713   1
  -1 -11  15 3701.86 804.346   9
   1  11 -15 4162.90 793.957   8
   1 -11 -15 3641.95 687.735   4
  -1  11  15 3785.50 433.776   8
   1 -11 -15 4038.53 572.712   6
  -1 -11  15 3643.25 612.434   6
   1 -11 -14 8146.85 1051.75   4
   1 -11 -14 8161.27 1030.89   3
  -1  11  14 9320.81 1182.74   7
  -1 -11  14 7569.07 964.159   7
   1  11 -14 9814.28 1242.41   8
  -1 -11  14 6044.99 1363.84   4
   1 -11 -14 8744.97 831.602   6
  -1  11  14 8392.82 676.144   8
  -1 -11  14 8422.94 1183.06   9
  -1  11  14 9277.50 1512.40   5
   1  11 -14 6471.41 1423.94   1
  -1 -11  14 9011.77 950.673   6
   1  11 -13 14910.8 2126.59   1
  -1  11  13 13908.4 1493.71   7
  -1 -11  13 11416.7 1829.41   4
  -1 -11  13 15199.6 1252.99   6
   1  11 -13 14864.8 1513.38   8
   1 -11 -13 16222.2 1109.76   6
  -1  11  13 15744.7 1942.18   5
  -1 -11  13 14736.1 1532.75   9
   1 -11 -13 14600.6 1370.86   3
  -1  11  13 14135.7 911.542   8
   1 -11 -13 14485.2 1402.57   4
  -1 -11  13 14186.1 1331.63   7
   1 -11 -12 2455.13 398.451   6
   1  11 -12 1669.13 611.713   1
  -1  11  12 2698.75 792.969   5
  -1 -11  12 2616.19 499.472   6
   1 -11 -12 2387.99 554.010   4
  -1  11  12 2243.51 356.503   8
  -1 -11  12 2422.07 760.779   4
  -1 -11  12 2179.46 503.513   7
  -1 -11  12 3226.09 671.807   9
  -1  11  12 1922.53 521.052   7
   1  11 -12 2227.50 563.240   8
   1 -11 -12 2089.56 495.497   3
  -1  11  11 11586.7 1348.14   7
  -1  11  11 12992.8 895.785   8
   1 -11 -11 13386.6 916.958   6
   1  11 -11 14259.4 1399.02   8
   1 -11 -11 12817.9 1309.36   4
   1 -11 -11 12575.3 1252.61   3
  -1 -11  11 11878.8 1215.55   7
   1  11 -11 11969.1 1851.40   1
  -1 -11  11 11268.4 1739.59   4
  -1 -11  11 13581.9 1147.84   6
  -1  11  11 13244.9 1790.86   5
  -1 -11  11 12165.2 1374.80   9
   1 -11 -10 20635.6 1600.63   3
   1 -11 -10 21755.9 1171.47   6
  -1  11  10 22482.6 2314.63   5
  -1 -11  10 20799.6 1446.37   6
  -1  11  10 17822.4 1671.17   7
   1 -11 -10 21019.1 1693.68   4
  -1 -11  10 21138.8 1643.11   7
   1  11 -10 17225.9 2174.98   1
  -1  11  10 20738.5 1181.14   8
   1  11 -10 21815.8 1743.34   8
  -1 -11  10 21126.1 2319.39   4
  -1  11   9 14100.8 958.267   8
  -1 -11   9 13193.6 1297.41   7
   1 -11  -9 11926.9 1267.72   4
  -1 -11   9 14544.8 1858.28   4
   1  11  -9 13733.3 1334.91   8
  -1 -11   9 13000.6 1114.72   6
   1 -11  -9 12492.2 1213.57   3
  -1  11   9 13199.2 1364.67   7
   1 -11  -9 13876.8 871.761   6
  -1  11   9 14773.6 1863.10   5
   1  11  -9 12849.2 1815.64   1
  -1  11   8 1393.59 311.695   8
   1 -11  -8 1450.36 254.692   6
  -1 -11   8 1891.90 427.309   6
   1 -11  -8 1612.96 429.534   3
  -1 -11   8 1617.26 453.291   7
  -1 -11   8 1466.03 531.432   4
   1 -11  -8 1233.27 331.633   4
   1  11  -8 1303.24 555.154   1
  -1  11   8 1565.55 453.861   7
  -1 -11   8 1483.53 344.574   3
   1  11  -8 1238.96 347.079   8
  -1  11   8 1688.32 572.128   5
  -1 -11   7 9410.39 1112.80   7
  -1  11   7 10365.5 845.549   8
   1 -11  -7 10092.8 1080.05   8
   1  11  -7 10790.0 1505.92   5
   1  11  -7 9645.76 1516.31   1
  -1  11   7 10811.5 1545.90   5
  -1 -11   7 9896.47 1409.77   4
   1 -11  -7 9914.55 669.882   6
  -1 -11   7 9274.14 902.773   3
  -1  11   7 9060.85 1009.43   7
   1 -11  -7 9600.28 1019.99   3
   1  11  -7 9814.41 1047.49   8
  -1 -11   7 10811.6 998.956   6
   1 -11  -7 9217.08 1108.86   4
   1 -11  -6 3710.14 705.047   4
  -1  11   6 3945.54 942.596   5
  -1 -11   6 4378.37 616.844   3
   1  11  -6 4239.89 910.568   5
  -1  11   6 3898.77 599.225   7
   1 -11  -6 4015.23 700.587   8
  -1 -11   6 3949.33 680.663   7
   1 -11  -6 4268.19 675.828   3
   1 -11  -6 4150.17 412.190   6
  -1 -11   6 4494.14 639.199   6
  -1  11   6 4348.60 542.329   8
   1  11  -6 4447.87 674.503   8
  -1 -11   6 5148.61 970.559   4
   1  11  -6 4061.99 940.159   1
   1 -11  -5 1796.74 489.826   4
   1 -11  -5 1759.35 486.310   6
   1  11  -5 1729.55 620.759   1
  -1  11   5 1446.67 319.141   7
  -1  11   5 1869.42 614.782   5
   1  11  -5 2118.81 640.637   5
  -1  11   5 1542.16 325.924   8
  -1 -11   5 1760.83 435.917   7
   1 -11  -5 1785.43 451.898   8
  -1 -11   5 1934.73 390.500   3
  -1 -11   5 1980.76 421.846   6
   1 -11  -5 1827.46 316.829   7
  -1 -11   5 1688.43 552.271   4
   1  11  -5 1502.04 402.552   8
   1 -11  -5 1442.63 395.739   3
   1 -11  -5 1776.54 255.451   6
   1 -11  -4 693.784 264.475   8
  -1  11   4 874.787 243.745   8
   1  11  -4 100.964 89.3089   1
  -1 -11   4 381.839 47.4301   7
  -1 -11   4 716.361 242.024   3
  -1  11   4 532.808 360.922   5
   1  11  -4 860.405 394.945   5
  -1 -11   4 651.937 220.878   6
  -1  11   4 590.887 185.384   7
   1  11  -4-22.0724 77.0715   8
   1 -11  -4 928.423 262.233   6
  -1 -11   4 972.593 397.153   4
   1 -11  -4 823.331 194.094   7
   1 -11  -4 904.615 171.729   6
   1 -11  -4 627.124 270.983   4
   1 -11  -4 956.187 321.912   3
  -1 -11   3 1721.34 386.243   3
   1 -11  -3 2522.80 491.123   6
  -1 -11   3 2342.96 461.613   6
  -1 -11   3 2652.34 503.147   8
  -1 -11   3 1806.49 397.700   7
  -1 -11   3 2132.01 546.439   4
   1  11  -3 2480.85 699.621   5
   1 -11  -3 1845.09 445.009   8
   1 -11  -3 2035.56 262.286   6
  -1  11   3 2040.56 339.282   7
  -1  11   3 2070.78 662.413   5
   1 -11  -3 1774.54 286.209   7
   1 -11  -3 1802.99 470.983   4
   1 -11  -3 1722.15 407.838   3
  -1  11   2 3947.44 887.199   5
  -1 -11   2 4764.74 704.061   6
  -1 -11   2 3800.93 604.254   8
  -1 -11   2 4709.07 803.121   4
   1 -11  -2 4204.07 694.293   8
   1 -11  -2 4598.69 818.132   4
   1 -11  -2 4354.05 596.556   6
  -1 -11   2 4158.93 599.179   7
   1  11  -2 4377.31 507.602   7
   1 -11  -2 3989.92 430.299   7
  -1  11   2 3913.15 447.995   7
  -1 -11   2 3836.99 567.450   3
   1  11  -2 3512.19 818.586   5
   1 -11  -2 3789.00 608.718   3
  -1  11   1 20151.7 2049.41   5
   1 -11  -1 19434.4 1772.26   4
   1 -11  -1 19785.1 1513.63   8
   1 -11  -1 22369.1 1294.71   6
  -1 -11   1 18731.2 1393.10   8
  -1 -11   1 20760.2 1600.23   6
  -1 -11   1 20122.7 1317.29   7
   1 -11  -1 19487.4 1025.60   7
   1 -11  -1 18735.5 1420.54   3
  -1 -11   1 19213.0 1354.38   3
  -1 -11   1 18735.6 1664.39   4
   1  11  -1 19132.8 1144.61   7
   1  11  -1 19401.2 1975.57   5
  -1  11   1 19385.1 1010.12   7
  -1 -11   0 22838.7 1782.50   6
   1  11   0 19994.1 1213.38   7
  -1 -11   0 20498.5 1429.00   3
  -1 -11   0 20884.6 1731.59   4
   1 -11   0 21208.3 1502.07   3
   1 -11   0 20220.6 1517.51   8
  -1  11   0 21162.4 2105.12   5
   1 -11   0 21146.2 1087.38   7
   1  11   0 19505.7 2000.74   5
  -1 -11   0 21316.3 1319.12   7
   1 -11   0 20956.7 1868.52   4
   1 -11   0 22922.3 1262.78   6
  -1 -11   0 20687.7 1465.79   8
  -1 -11  -1 4868.77 675.491   3
  -1 -11  -1 6019.22 774.545   8
   1 -11   1 6433.25 610.048   6
  -1 -11  -1 6548.80 669.494   7
   1  11   1 6121.36 1090.39   5
   1 -11   1 5191.11 749.587   8
   1 -11   1 5734.01 755.309   3
   1  11   1 6095.74 688.767   8
   1 -11   1 6141.18 566.685   7
  -1  11  -1 6428.07 1149.68   5
  -1 -11  -1 6676.81 926.866   4
   1 -11   1 5870.75 979.215   4
  -1 -11  -1 5034.38 859.680   6
   1  11   1 5465.80 623.530   7
   1  11   2-110.971 172.373   5
   1  11   2 122.367 129.473   8
  -1 -11  -2 49.8623 51.2492   8
  -1 -11  -2-141.278 182.044   4
  -1  11  -2 35.9820 55.2912   8
   1 -11   2 99.6414 81.2184   6
   1  11   2 6.07813 34.3918   7
   1 -11   2 110.223 69.6415   7
  -1 -11  -2-36.7765 59.3166   7
  -1  11  -2-203.158 229.118   5
  -1 -11  -2-10.4986 234.109   6
   1 -11   2-30.8506 177.673   3
  -1 -11  -2 1.78689 102.795   3
   1 -11   2 97.1183 170.221   4
  -1  11  -3 9472.48 1412.97   5
  -1 -11  -3 10356.6 1376.91   6
   1 -11   3 10614.5 1016.07   3
   1 -11   3 11526.0 905.445   7
   1 -11   3 11590.1 1491.78   4
   1  11   3 10547.2 867.288   8
   1  11   3 11848.6 1524.17   5
  -1 -11  -3 11041.1 889.459   7
   1 -11   3 11590.6 832.009   6
   1  11   3 9332.68 910.398   7
  -1 -11  -3 9549.02 989.307   8
  -1  11  -3 10125.6 1522.85   1
  -1 -11  -3 11269.6 1193.09   4
  -1 -11  -3 10208.4 981.595   3
  -1  11  -3 10039.0 1015.46   8
  -1 -11  -4 482.930 193.635   3
  -1  11  -4 298.892 225.205   1
   1 -11   4 443.190 155.113   6
   1  11   4 159.729 147.421   7
   1 -11   4 429.604 132.355   7
   1 -11   4 279.270 136.245   3
   1 -11   4 598.334 350.546   4
  -1 -11  -4 259.495 112.659   8
  -1  11  -4 246.052 46.7818   8
  -1  11  -4 250.820 157.332   5
  -1 -11  -4 305.538 134.878   7
   1  11   4 388.619 157.092   8
   1  11   4 461.161 293.634   5
  -1 -11  -4 437.707 231.256   4
  -1 -11  -5 1433.11 370.753   3
  -1 -11  -5 1494.95 346.324   7
  -1  11  -5 1517.86 607.178   1
  -1  11  -5 1422.89 402.004   8
   1 -11   5 1482.33 537.457   4
  -1 -11  -5 1247.72 362.185   4
   1  11   5 1480.28 426.324   7
  -1  11  -5 1177.13 476.728   5
  -1 -11  -5 1373.92 368.577   8
   1  11   5 1446.64 527.398   5
  -1 -11  -5 1625.37 289.159   6
   1 -11   5 1482.35 286.849   6
   1 -11   5 1221.23 323.211   7
   1  11   5 1857.35 332.851   8
  -1 -11  -6 1739.47 314.531   6
  -1  11  -6 1724.56 615.905   5
   1  11   6 1740.42 305.394   8
  -1 -11  -6 1461.82 373.569   3
  -1 -11  -6 1721.40 356.893   7
   1 -11   6 1946.23 438.065   7
  -1  11  -6 1444.90 548.655   1
  -1 -11  -6 1405.63 363.732   4
   1  11   6 1609.95 570.089   5
  -1 -11  -6 1948.23 423.385   8
  -1  11  -6 2125.39 479.106   8
   1 -11   6 1359.24 266.013   6
   1  11   6 1766.99 492.968   7
   1 -11   6 1380.54 582.333   4
  -1 -11  -7 1035.04 299.125   7
   1 -11   7 1148.16 438.587   4
   1 -11   7 814.279 304.106   7
  -1 -11  -7 1170.15 248.587   6
   1 -11   7 1015.12 246.895   6
   1  11   7 1051.12 413.569   7
  -1  11  -7 1054.58 491.616   1
  -1 -11  -7 887.987 293.750   3
  -1  11  -7 1437.48 575.264   5
  -1  11  -7 1355.74 406.931   8
   1  11   7 1509.06 544.305   5
   1  11   7 900.028 209.085   8
  -1 -11  -7 1224.11 346.634   4
  -1 -11  -8 12677.6 1232.35   4
   1  11   8 12808.3 814.617   8
   1 -11   8 12856.1 965.951   6
   1 -11   8 14728.8 1261.90   7
  -1 -11  -8 13356.7 1060.52   7
  -1  11  -8 10120.4 1656.78   1
  -1 -11  -8 12745.7 906.566   6
   1  11   8 12419.0 1397.83   7
  -1 -11  -8 12713.3 1183.32   3
   1  11   8 12742.3 1632.88   5
   1 -11   8 12049.8 1720.71   4
  -1  11  -8 12610.8 1285.02   8
   1 -11   9 12208.8 1160.74   7
   1 -11   9 12013.4 944.303   6
  -1 -11  -9 12200.3 1158.69   3
  -1 -11  -9 11670.0 1192.91   4
   1 -11   9 10939.1 1705.58   4
  -1  11  -9 12654.8 1306.27   8
   1  11   9 11757.0 756.122   8
   1  11   9 12493.9 1603.54   5
  -1 -11  -9 11812.9 887.990   6
  -1 -11  -9 11546.0 1016.72   7
  -1  11  -9 11404.8 1742.38   1
   1  11   9 10343.7 1306.23   7
   1 -11  10 19118.7 2324.87   4
   1  11  10 22578.6 2239.48   5
   1  11  10 20391.4 1914.79   7
   1 -11  10 21929.7 1582.30   7
  -1 -11 -10 21930.7 1291.48   6
  -1 -11 -10 21149.0 1600.69   3
  -1  11 -10 21740.1 1773.71   8
   1  11  10 21622.1 1053.35   8
  -1 -11 -10 22539.1 1692.59   4
  -1  11 -10 18610.6 2305.66   1
   1 -11  10 24153.6 1391.34   6
   1 -11  11 107.909 141.267   6
   1  11  11 9.72096 28.2889   7
   1 -11  11 263.372 383.514   4
   1 -11  11-143.118 230.534   9
  -1 -11 -11 124.268 126.464   3
   1  11  11-24.0921 150.464   5
  -1 -11 -11 34.2632 62.5567   4
  -1  11 -11-115.875 370.622   1
  -1  11 -11 70.5323 227.872   8
  -1 -11 -11-64.0941 50.5125   6
   1 -11  11 121.282 143.114   7
   1  11  11-10.0179 48.5978   8
   1  11  12 2535.30 638.129   7
   1  11  12 3499.64 829.661   5
   1 -11  12 2672.01 464.663   6
   1 -11  12 1764.84 678.952   4
  -1 -11 -12 2698.51 449.460   6
   1 -11  12 3021.81 664.631   9
   1 -11  12 2427.20 518.768   7
  -1 -11 -12 2989.34 595.517   3
  -1 -11 -12 2572.83 533.713   4
  -1  11 -12 2287.78 794.901   1
   1  11  12 3069.52 321.303   8
  -1  11 -12 3012.33 661.734   8
   1 -11  13 12015.1 1414.58   9
   1  11  13 13442.5 1744.03   5
   1 -11  13 11215.9 1130.51   7
  -1 -11 -13 12579.5 1239.09   4
   1 -11  13 12674.1 1056.53   6
  -1 -11 -13 13819.3 1090.16   6
   1 -11  13 7453.85 1512.10   4
   1  11  13 12071.3 666.558   8
  -1 -11 -13 12298.9 1239.15   3
   1  11  13 12573.3 1467.21   7
  -1  11 -13 10608.0 1827.27   1
  -1  11 -13 12292.5 1380.50   8
  -1  11 -14 8310.04 1574.92   1
   1 -11  14 8500.84 1222.79   9
   1  11  14 8349.45 1369.32   5
   1  11  14 8550.26 520.011   8
   1 -11  14 8592.85 882.017   6
   1  11  14 8313.62 1182.96   7
  -1  11 -14 9904.38 1246.22   8
   1 -11  14 8115.50 960.419   7
  -1 -11 -14 9117.09 1052.47   3
  -1 -11 -14 9497.89 1077.07   4
   1 -11  14 7583.40 1548.88   4
  -1 -11 -15 5309.16 850.751   3
  -1  11 -15 5356.64 1286.46   1
   1  11  15 6533.79 430.519   8
  -1  11 -15 7153.80 1090.31   8
  -1 -11 -15 6151.40 874.281   4
   1  11  15 6894.87 1238.87   5
   1 -11  15 6659.18 791.665   6
   1  11  15 6092.40 1016.43   7
   1 -11  15 6924.62 1124.64   9
   1 -11  16 3800.24 848.972   9
   1  11  16 2593.16 747.707   5
  -1 -11 -16 2890.92 587.318   4
  -1  11 -16 3363.24 752.911   8
   1 -11  16 3234.99 571.809   6
   1  11  16 2613.34 264.523   8
  -1 -11 -16 3222.06 655.166   3
  -1  11 -16 2857.44 970.630   1
   1  11  16 3513.87 751.550   7
  -1 -11 -17 869.098 340.772   4
   1  11  17 928.674 362.589   7
  -1  11 -17 614.253 533.648   1
   1 -11  17 1642.42 415.125   6
   1  11  17 702.689 461.461   5
  -1  11 -17 932.310 353.961   8
   1 -11  17 1324.15 454.135   9
  -1 -11 -17 1135.73 391.091   3
  -1 -11 -18 17586.9 1556.82   4
   1  11  18 14635.4 1611.88   7
   1 -11  18 15969.7 1779.29   9
   1  11  18 17856.9 2087.73   5
   1 -11  18 16552.9 1351.82   6
  -1 -11 -18 16453.1 1559.76   3
  -1  11 -18 12506.0 2164.66   1
  -1  11 -18 15561.2 1707.75   8
   1 -11  19 3680.78 852.222   9
  -1 -11 -19 4293.98 772.286   3
   1 -11  19 4246.68 687.514   6
  -1  11 -19 5079.63 995.060   8
   1  11  19 4779.89 1074.24   5
  -1 -11 -19 4967.20 850.513   4
  -1  11 -19 2662.69 989.522   1
   1  11  19 4050.76 845.065   7
  -1  11 -20 5020.39 966.524   8
   1 -11  20 5535.71 1034.41   9
  -1 -11 -20 5161.55 844.471   4
   1 -11  20 4916.56 742.815   6
   1  11  20 5740.38 1197.19   5
  -1 -11 -20 5040.05 854.588   3
  -1  11 -20 3025.55 1102.36   1
   1  11  20 5348.74 925.615   7
  -1  11 -21 2372.56 661.035   8
   1 -11  21 1821.83 564.589   9
   1 -11  21 2419.71 539.624   6
  -1 -11 -21 2493.31 569.060   4
   1  11  21 2372.36 651.638   7
   1  11  21 2339.38 739.977   5
  -1 -11 -21 1663.75 504.202   3
  -1  11 -21 2052.58 954.661   1
   1  11  22 9441.75 1324.20   7
   1 -11  22 8014.32 1338.52   9
   1 -11  22 8226.35 1020.55   6
  -1 -11 -22 10281.1 1215.55   4
  -1  11 -22 10050.6 1464.59   8
  -1 -11 -22 10587.1 1309.09   3
  -1  11 -22 8724.47 1991.49   1
   1  11  22 8867.41 1515.66   5
   1 -11  23 2599.78 564.744   6
   1  11  23 2881.53 727.273   7
  -1  11 -23 2433.48 1007.64   1
   1 -11  23 2470.30 747.211   9
  -1 -11 -23 2980.95 702.548   4
  -1  11 -23 3319.65 893.809   8
  -1 -11 -23 3045.53 729.155   3
   1  11  23 2985.76 925.583   5
  -1  11 -24 7492.37 1324.46   8
  -1 -11 -24 8650.54 1153.56   4
   1 -11  24 6844.84 952.957   6
   1  11  24 6488.82 1113.37   7
   1 -11  24 7227.91 1351.29   9
  -1  11 -24 8680.51 2014.52   1
  -1 -11 -24 8306.93 1192.94   3
   1  11  24 8153.19 1469.33   5
  -1  11 -25 8653.42 1460.09   8
   1 -11  25 7615.32 1023.01   6
   1  11  25 9725.05 1636.89   5
   1  11  25 7507.66 1218.48   7
   1 -11  25 8655.69 1480.09   9
  -1  11 -25 8203.83 2053.64   1
  -1 -11 -25 8210.49 1155.13   4
  -1 -11 -25 7088.14 1104.85   3
   1 -11  26 1084.68 489.325   9
   1  11  26 806.124 490.356   5
  -1 -11 -26 887.739 458.645   3
  -1  11 -26 2031.44 1345.57   1
  -1  11 -26 611.843 322.109   8
   1  11  26 1403.45 528.327   7
  -1 -11 -26 1638.75 444.185   4
   1 -11  26 527.240 249.333   6
   1  11  27 61.6354 150.965   7
   1  11  27 752.552 454.142   5
  -1  11 -27 208.170 601.349   1
   1 -11  27 228.928 147.315   6
  -1 -11 -27 408.048 186.641   4
   1 -11  27 23.2958 134.588   9
  -1 -11 -27 448.834 292.977   3
  -1  11 -27-359.961 354.542   8
   1 -11  28 8385.37 1519.45   9
   1  11  28 7311.18 1225.18   7
   1  11  28 9622.63 1669.35   5
   1 -11  28 7165.05 1064.78   6
  -1  11 -28 9717.57 2284.30   1
  -1 -11 -28 7885.01 1153.05   4
  -1 -11 -28 7915.16 1237.41   3
  -1  11 -28 8531.22 1480.08   8
  -1 -11 -29 468.422 260.108   3
  -1  11 -29 989.095 765.826   1
   1  11  29 394.278 76.6502   5
   1 -11  29 60.6689 199.685   9
   1  11  29-94.2431 228.285   7
  -1 -11 -29 609.179 306.655   4
   1 -11  29 599.844 310.207   6
  -1  11 -29 563.086 241.823   8
  -1 -11 -30-218.867 326.508   4
  -1  11 -30-166.575 291.408   8
  -1 -11 -30-100.046 294.038   3
   1  11  30-187.183 263.712   5
  -1  11 -30-80.7909 158.947   1
   1  11  30-275.111 369.426   7
   1 -11  30 199.437 160.670   6
   1 -11  30 77.2668 391.506   9
  -1 -11 -31 292.395 155.211   3
  -1  11 -31 833.032 823.704   1
   1 -11  31 109.107 208.068   6
  -1  11 -31 212.297 157.815   8
   1  11  31 712.912 416.822   7
   1  11  31 247.959 425.613   5
  -1 -11 -31 711.353 416.013   4
   1 -11  31 86.6168 123.394   9
   1  11  32 14345.6 2147.37   5
   1 -11  32 18632.5 2579.69   9
   1 -11  32 13946.7 1606.34   6
  -1 -11 -32 17306.8 1875.98   4
   1  11  32 15120.8 1927.77   7
   1  11  33 1195.89 686.452   7
  -1 -11 -33 1493.48 638.972   4
   1  11  33 974.898 657.313   5
   1 -11  33 927.692 445.642   6
   1 -11  34 6270.62 1078.67   6
   1  11  34 6248.58 1482.19   5
   1  11  34 5261.83 1157.85   7
   1  11  35 4501.84 1232.06   5
   1 -11  35 3238.58 822.402   6
  -1  13  32 660.029 558.580   7
  -1  13  31 654.342 303.035   7
  -1 -13  31 690.123 211.101   6
   1 -13 -30 1481.36 567.223   4
  -1  13  30 1381.83 530.112   7
  -1  13  30 1234.00 467.999   5
  -1 -13  30 978.448 318.040   6
  -1 -13  29 4693.22 874.522   6
  -1  13  29 5582.98 1266.66   5
   1 -13 -29 6701.04 1131.40   4
  -1  13  29 4862.52 1072.15   7
  -1 -13  28 185.545 212.581   6
   1 -13 -28-64.5611 139.323   4
  -1  13  28 226.508 292.315   7
  -1 -13  28 120.846 109.050   9
  -1  13  28 231.677 339.094   5
   1  13 -28-278.213 472.842   8
   1 -13 -28 594.051 375.875   3
   1 -13 -27 600.586 258.838   4
  -1  13  27 482.078 265.869   7
   1  13 -27 549.746 393.011   8
  -1  13  27-159.400 489.949   5
  -1 -13  27 457.440 247.458   6
   1  13 -27 679.048 269.101   1
   1 -13 -27 689.183 328.040   3
  -1 -13  27 683.774 403.728   9
  -1  13  26 88.2549 187.080   7
  -1 -13  26-104.638 310.234   6
   1 -13 -26 375.003 209.675   4
  -1  13  26 352.842 170.400   5
   1  13 -26 359.240 467.420   8
  -1 -13  26 231.385 195.119   9
   1 -13 -26 217.173 200.395   3
   1  13 -26-534.977 826.985   1
   1  13 -25 4585.52 1554.26   1
  -1 -13  25 4906.06 825.611   6
  -1 -13  25 6431.10 1308.01   9
   1  13 -25 7023.96 1368.13   8
   1 -13 -25 5907.44 1093.00   3
   1 -13 -25 4773.28 899.774   4
  -1  13  25 4838.11 1159.46   5
  -1  13  25 5197.13 1062.48   7
   1  13 -24 3010.17 905.815   8
  -1  13  24 1971.13 657.100   7
  -1 -13  24 1553.90 438.784   6
   1 -13 -24 2860.65 787.859   3
  -1  13  24 2358.77 908.507   5
   1 -13 -24 2407.27 655.418   4
  -1 -13  24 2824.75 880.093   9
   1  13 -24 2000.01 974.550   1
   1  13 -23 14912.4 2750.47   1
  -1  13  23 19250.2 2512.84   5
   1 -13 -23 20372.2 2001.72   3
   1 -13 -23 20820.5 1956.18   4
   1  13 -23 21750.1 2334.20   8
  -1  13  23 19386.3 2071.91   7
  -1 -13  23 21725.6 2369.67   9
  -1 -13  23 20289.5 1731.86   6
  -1  13  22 697.983 554.194   5
   1 -13 -22 1204.80 444.517   4
  -1 -13  22 818.873 466.908   9
  -1 -13  22 1163.25 404.292   6
   1  13 -22 1511.25 570.624   8
   1 -13 -22 988.906 344.570   3
  -1  13  22 1296.87 496.088   7
   1  13 -22 1464.17 768.785   1
   1  13 -21 178.953 357.850   1
   1  13 -21 473.666 350.575   8
  -1  13  21 1251.79 600.803   5
  -1 -13  21 937.554 379.110   6
   1 -13 -21 1148.22 423.615   3
  -1 -13  21 745.564 435.492   9
   1 -13 -21 565.131 229.807   4
  -1  13  21 1341.28 587.337   7
  -1  13  20 3620.55 1093.60   5
   1  13 -20 2591.33 774.566   8
   1 -13 -20 2647.22 699.904   3
  -1 -13  20 341.485 558.565   4
   1  13 -20 2499.76 1152.45   1
   1 -13 -20 2808.69 662.749   4
  -1 -13  20 2969.70 852.396   9
  -1 -13  20 3411.20 680.815   6
  -1  13  20 2202.93 703.678   7
   1 -13 -19 26700.2 2190.17   3
   1  13 -19 22804.9 3175.88   1
   1 -13 -19 26503.9 2137.63   4
  -1  13  19 25990.4 2413.93   7
  -1  13  19 26794.6 2906.52   5
  -1 -13  19 16067.6 2697.60   4
   1  13 -19 28908.5 2517.75   8
  -1 -13  19 27702.7 2523.51   9
  -1 -13  19 26997.8 1900.97   6
  -1 -13  18 1537.46 591.208   9
   1 -13 -18 1555.82 504.756   3
  -1 -13  18 1570.94 478.686   6
   1  13 -18 2519.60 721.269   8
  -1  13  18 879.421 398.552   7
  -1  13  18 687.423 547.611   5
   1  13 -18 565.196 339.023   1
  -1 -13  18 1228.63 486.641   4
   1 -13 -18 1307.70 427.571   4
  -1  13  17 1240.48 504.145   7
  -1 -13  17 2338.24 685.629   9
   1 -13 -17 1308.11 371.587   4
   1  13 -17 1250.40 476.035   8
  -1 -13  17 1951.54 454.545   6
   1  13 -17 1233.03 623.900   1
   1 -13 -17 1720.42 533.335   3
  -1 -13  17 1246.36 360.068   4
  -1  13  17 1289.87 530.239   5
  -1  13  16 164.152 82.0919   7
   1 -13 -16 350.749 193.956   3
  -1  13  16 39.9398 95.7831   5
   1  13 -16 612.626 540.955   1
  -1 -13  16-429.599 671.487   4
  -1 -13  16 114.860 114.021   6
   1  13 -16 17.6486 121.122   8
  -1 -13  16 589.676 408.759   9
   1 -13 -16 32.5922 140.892   4
  -1  13  15 6985.06 1208.14   7
   1 -13 -15 8583.86 1128.99   3
   1 -13 -15 8305.84 1124.10   4
  -1 -13  15 7868.86 1605.13   4
   1  13 -15 8380.06 1745.32   1
  -1 -13  15 8850.10 1320.26   9
  -1  13  15 8669.80 1570.00   5
  -1 -13  15 8348.24 956.127   6
   1  13 -15 9411.56 1314.92   8
  -1  13  14 1254.84 585.887   5
   1 -13 -14 1407.53 449.308   3
  -1 -13  14 1466.74 499.876   9
   1 -13 -14 1316.00 441.196   4
  -1 -13  14 1235.79 357.690   6
   1  13 -14 1123.80 827.153   1
   1  13 -14 1270.86 496.680   8
  -1  13  14 1182.71 478.390   7
  -1 -13  14 1531.34 637.212   4
  -1  13  13 3891.96 855.269   7
  -1 -13  13 4231.52 880.711   9
  -1 -13  13 4048.74 622.718   3
  -1  13  13 3357.06 945.346   5
   1  13 -13 4573.82 867.531   8
  -1  13  13 3718.41 472.800   8
  -1 -13  13 3272.72 942.982   4
   1 -13 -13 4524.38 793.243   3
   1  13 -13 4008.42 1152.86   1
  -1 -13  13 4203.06 647.321   6
   1 -13 -13 4662.14 833.030   4
  -1  13  12 704.499 493.407   5
  -1 -13  12 45.0511 367.488   4
   1 -13 -12 416.968 25.2986   3
   1  13 -12 895.151 430.620   8
  -1  13  12 427.409 257.497   7
  -1 -13  12 493.094 205.236   6
  -1 -13  12 482.587 207.892   3
   1  13 -12 835.574 572.358   1
   1 -13 -12 258.762 51.1501   4
  -1  13  12 411.642 159.229   8
  -1 -13  12 547.036 331.401   9
  -1 -13  11 20212.8 1949.48   9
  -1 -13  11 21235.1 1528.60   3
  -1 -13  11 21084.7 2488.86   4
   1  13 -11 19890.0 2583.36   1
   1  13 -11 20813.9 1866.12   8
  -1  13  11 20909.7 1888.97   7
   1 -13 -11 20039.0 1729.91   3
  -1  13  11 22087.4 2520.88   5
  -1 -13  11 20054.1 1480.72   6
  -1  13  11 20314.0 1235.84   8
   1 -13 -11 22176.7 1887.48   4
   1 -13 -10 5599.51 878.069   3
  -1  13  10 6176.60 680.265   8
   1 -13 -10 6055.54 972.151   4
   1  13 -10 6379.19 1443.80   1
  -1 -13  10 4615.98 916.630   9
  -1 -13  10 6212.11 821.501   3
  -1 -13  10 5861.93 1286.39   4
  -1  13  10 6873.31 1428.78   5
   1  13 -10 6010.91 982.103   8
  -1 -13  10 6024.15 796.957   6
  -1  13  10 5820.67 936.780   7
  -1  13   9 29432.4 2883.88   5
   1 -13  -9 26114.6 1960.07   3
  -1  13   9 28535.5 1953.99   7
   1  13  -9 28289.5 3006.07   1
  -1 -13   9 28632.1 1812.40   3
  -1  13   9 28205.1 1570.03   8
  -1 -13   9 29093.5 2754.82   4
   1  13  -9 29473.1 2171.44   8
   1 -13  -9 27644.1 2163.02   4
  -1 -13   9 30173.5 1789.26   6
   1  13  -8 349.551 274.607   8
   1 -13  -8 19.2418 197.761   3
   1  13  -8 46.6397 210.745   1
  -1  13   8 55.5437 45.7054   7
   1 -13  -8 108.740 33.3666   4
  -1 -13   8 699.392 454.556   4
   1 -13  -8-101.505 192.682   6
  -1  13   8 177.445 443.868   5
  -1 -13   8-116.334 155.279   3
  -1 -13   8-58.8272 65.8643   6
   1 -13  -7 293.332 118.284   3
  -1 -13   7 319.260 252.648   4
   1 -13  -7 135.584 143.581   6
   1  13  -7 578.109 423.142   5
  -1  13   7 518.175 321.593   5
   1  13  -7 314.470 192.927   8
  -1 -13   7 251.751 122.212   3
   1 -13  -7 182.377 123.005   4
   1  13  -7 160.106 229.799   1
  -1  13   7 268.844 106.338   7
  -1 -13   7 252.867 84.3272   6
  -1 -13   6 625.304 342.055   4
   1 -13  -6 155.795 178.252   4
   1 -13  -6 281.123 122.496   3
  -1  13   6 197.019 96.9548   7
  -1 -13   6 430.133 170.176   3
  -1  13   6 259.739 212.076   5
  -1 -13   6 246.031 164.103   6
   1  13  -6 244.879 169.332   5
   1  13  -6 129.978 53.9144   8
   1 -13  -6 535.585 266.711   6
   1  13  -6 520.594 492.034   1
  -1 -13   5 2476.21 567.948   4
   1  13  -5 3721.27 949.407   5
  -1  13   5 2900.99 441.377   7
  -1  13   5 2968.19 816.306   5
   1 -13  -5 2759.31 630.429   4
   1  13  -5 3563.41 664.066   8
   1 -13  -5 3650.40 608.284   6
   1 -13  -5 4297.19 746.539   3
  -1 -13   5 4007.20 630.483   3
  -1 -13   5 4067.09 601.389   6
  -1 -13   4 2937.09 685.269   4
   1 -13  -4 3592.71 652.971   3
   1 -13  -4 4338.27 586.642   6
  -1  13   4 3424.23 866.518   5
   1 -13  -4 3010.69 696.753   4
   1  13  -4 3688.83 667.962   8
   1  13  -4 3794.13 934.698   5
  -1  13   4 3926.04 488.713   7
  -1 -13   4 2779.24 538.781   3
  -1 -13   4 3566.72 574.023   6
  -1 -13   3 429.096 255.659   4
   1 -13  -3 594.674 287.042   3
   1 -13  -3 79.6594 156.861   6
  -1  13   3 217.833 122.534   7
  -1 -13   3 328.943 205.594   3
   1  13  -3 217.104 147.688   8
   1 -13  -3 288.479 146.064   4
  -1  13   3 16.6650 70.1199   8
  -1 -13   3 346.797 154.404   6
   1  13  -3 319.379 197.236   5
  -1  13   3 102.640 62.7462   5
  -1 -13   2 633.416 378.133   4
  -1  13   2 857.832 326.320   8
  -1  13   2 715.600 207.273   7
   1  13  -2 836.703 327.194   8
   1 -13  -2 793.997 194.986   6
   1  13  -2 792.753 434.235   5
  -1 -13   2 653.234 272.846   6
   1 -13  -2 746.098 359.126   3
   1 -13  -2 1004.93 417.565   4
  -1  13   2 832.578 501.392   5
  -1 -13   2 1047.64 357.069   3
  -1 -13   1 30669.7 1878.55   6
  -1  13   1 27866.5 1807.93   8
  -1 -13   1 27327.7 1819.01   3
   1 -13  -1 26887.5 1890.65   3
   1  13  -1 26981.8 2659.46   5
  -1 -13   1 28051.4 2230.15   4
   1  13  -1 27727.5 1804.11   8
  -1  13   1 30509.5 2805.20   5
   1 -13  -1 28963.1 2360.52   4
   1 -13  -1 29944.4 1445.63   6
   1  13   0 10958.2 1628.55   5
  -1  13   0 10950.1 1107.83   8
   1 -13   0 8822.07 1293.43   4
  -1 -13   0 9668.97 1255.86   4
  -1 -13   0 10279.6 1054.98   3
  -1  13   0 11348.1 1684.27   5
   1  13   0 9584.59 803.370   7
  -1 -13   0 11457.1 1139.66   6
   1 -13   0 9957.01 1093.26   3
   1 -13   0 11368.3 784.872   6
   1 -13   1 9195.66 1344.22   4
   1 -13   1 11003.3 791.260   6
  -1  13  -1 11574.2 1760.94   5
  -1 -13  -1 10013.9 1251.72   4
  -1 -13  -1 10804.9 1180.60   6
   1  13   1 9581.66 848.857   7
  -1  13  -1 10802.3 1117.87   8
   1 -13   1 9406.91 1051.49   3
   1  13   1 10697.1 1584.78   5
  -1 -13  -1 8971.08 1003.54   3
  -1 -13  -2-73.4656 113.815   3
   1 -13   2-265.057 327.127   4
  -1  13  -2-9.16679 217.292   5
   1 -13   2 26.0091 30.4412   6
   1  13   2-77.0427 200.791   5
  -1  13  -2 61.3489 66.0845   8
   1 -13   2-202.428 259.679   3
  -1 -13  -2 320.349 290.759   6
   1  13   2 88.5631 138.208   7
  -1 -13  -2-63.1428 153.315   4
  -1  13  -3 2592.44 512.682   8
   1 -13   3 2896.64 583.935   3
   1  13   3 2736.53 487.116   7
   1  13   3 2770.54 782.427   5
  -1 -13  -3 2340.69 510.924   3
   1 -13   3 2620.85 681.849   4
   1 -13   3 2894.48 393.586   6
  -1 -13  -3 3727.55 705.776   4
  -1 -13  -3 2972.98 694.902   6
  -1  13  -3 2483.70 789.865   5
  -1  13  -4 21.3317 116.784   8
  -1 -13  -4 52.8902 49.0362   4
   1  13   4-11.4848 311.893   5
   1 -13   4 83.1888 78.1297   6
  -1 -13  -4-79.8586 188.963   6
  -1  13  -4 348.790 355.931   5
  -1 -13  -4 72.9204 84.0899   3
   1  13   4 138.276 175.074   7
   1 -13   4-14.1204 114.388   3
   1 -13   4-7.01535 400.291   4
   1 -13   5 800.598 441.328   4
  -1  13  -5 437.073 356.260   5
  -1 -13  -5-337.986 268.894   6
   1  13   5 429.077 222.604   7
   1 -13   5 309.852 119.091   6
  -1 -13  -5 279.639 65.6132   4
  -1 -13  -5 288.182 62.7600   3
   1  13   5 646.887 213.516   8
  -1  13  -5 761.231 303.013   8
   1  13   5 413.680 269.889   5
   1 -13   5 546.075 239.569   3
  -1  13  -5 851.065 516.518   1
   1 -13   6 202.182 121.000   3
   1 -13   6 617.096 434.795   4
  -1 -13  -6 171.389 128.555   3
  -1  13  -6 269.929 246.755   5
  -1 -13  -6 85.1705 248.552   4
  -1 -13  -6 118.858 222.634   6
  -1  13  -6 157.645 133.087   8
   1  13   6 239.437 97.5955   8
   1  13   6 456.946 245.948   5
   1  13   6 55.1766 32.0803   7
   1 -13   6 276.157 148.115   6
  -1  13  -6 567.956 461.865   1
  -1  13  -7 1813.95 765.748   1
   1  13   7 1297.87 293.870   8
   1  13   7 1202.36 364.054   7
   1  13   7 2300.19 915.614   5
   1 -13   7 1327.21 622.778   4
   1 -13   7 1312.86 382.709   3
  -1  13  -7 1608.01 703.181   5
  -1 -13  -7 1191.98 362.959   3
  -1 -13  -7 1408.26 412.189   4
  -1  13  -7 951.460 355.721   8
   1 -13   7 1651.50 335.107   6
   1 -13   8 2907.55 458.604   6
   1  13   8 3106.76 438.698   8
   1 -13   8 2784.14 880.509   4
  -1 -13  -8 2845.33 600.021   3
  -1  13  -8 3746.31 744.003   8
  -1  13  -8 3289.90 1040.02   1
   1 -13   8 3215.92 607.912   3
   1  13   8 2850.48 682.284   7
   1  13   8 2768.83 822.232   5
  -1 -13  -8 3044.03 674.110   4
  -1  13  -9 10025.8 1269.89   8
  -1 -13  -9 9699.85 1177.28   4
  -1  13  -9 8482.97 1656.43   1
   1  13   9 11301.6 1395.58   7
   1  13   9 9620.11 738.279   8
   1  13   9 10439.5 1642.50   5
   1 -13   9 11413.1 918.768   6
  -1 -13  -9 10493.5 1183.91   3
   1 -13   9 11448.5 1807.87   4
   1  13  10 1258.05 580.441   5
  -1 -13 -10 790.899 295.658   4
  -1 -13 -10 925.010 366.984   3
   1  13  10 1390.13 271.422   8
   1  13  10 1238.48 482.736   7
   1 -13  10 1283.52 667.233   4
   1 -13  10 1017.15 292.010   6
  -1  13 -10 872.796 370.006   8
  -1  13 -10 895.999 586.145   1
   1 -13  11 173.748 305.917   4
   1 -13  11 25.6245 180.192   9
  -1 -13 -11 97.8452 54.9864   4
  -1  13 -11 283.866 232.095   8
  -1  13 -11 353.287 309.570   1
   1  13  11 470.007 370.203   7
   1  13  11 319.155 352.900   5
   1 -13  11 105.915 71.8927   6
  -1 -13 -11 255.561 140.839   3
  -1 -13 -12 1314.74 406.597   3
   1 -13  12 1701.48 558.105   9
   1 -13  12 945.218 460.800   4
   1  13  12 1801.86 567.296   7
  -1 -13 -12 2014.15 499.103   4
  -1  13 -12 1834.58 875.302   1
   1  13  12 1822.69 669.309   5
  -1  13 -12 1610.18 524.339   8
   1 -13  12 2085.17 391.656   6
   1 -13  13 7923.15 1660.04   4
  -1  13 -13 11462.6 1425.56   8
   1 -13  13 10539.1 1457.36   9
  -1 -13 -13 9047.51 1140.45   3
   1 -13  13 11025.3 991.728   6
   1  13  13 9624.62 1590.59   5
  -1 -13 -13 9536.74 1151.49   4
  -1  13 -13 8564.33 1727.62   1
   1  13  13 8910.32 1406.79   7
   1 -13  14-23.6303 227.234   9
   1 -13  14 137.400 114.575   6
   1 -13  14-675.815 512.953   4
   1  13  14 161.692 382.715   5
  -1  13 -14 322.590 336.201   8
   1  13  14 148.386 339.308   7
  -1  13 -14 292.378 421.075   1
  -1 -13 -14 215.439 85.8090   4
  -1 -13 -14 342.379 211.714   3
  -1  13 -15 177.328 288.282   1
   1 -13  15 82.2275 32.8334   6
   1 -13  15-192.984 544.134   4
   1  13  15 537.335 466.348   5
   1 -13  15 278.785 247.702   9
  -1 -13 -15 370.547 162.619   4
   1  13  15-122.295 47.4479   7
  -1 -13 -15 196.756 76.9694   3
  -1  13 -15 169.267 197.544   8
   1 -13  16 1064.33 319.642   6
  -1 -13 -16 1314.03 419.975   3
  -1  13 -16 1116.15 432.698   8
  -1 -13 -16 863.794 324.144   4
   1 -13  16 1101.43 474.018   9
  -1  13 -16 535.189 529.035   1
   1 -13  16 897.918 442.622   4
   1  13  16 1615.49 729.586   5
   1  13  16 923.780 429.763   7
   1  13  17 509.680 322.059   7
  -1  13 -17 443.549 310.509   8
   1 -13  17 598.227 383.623   9
  -1 -13 -17 340.993 208.337   3
   1  13  17 581.836 611.420   5
   1 -13  17-473.733 704.680   4
  -1  13 -17 119.832 165.817   1
   1 -13  17-7.06652 138.407   6
  -1 -13 -17 220.605 79.9588   4
   1 -13  18 693.029 367.644   4
   1  13  18 1644.88 547.232   7
   1  13  18 2203.50 779.897   5
  -1  13 -18 1361.72 716.997   1
   1 -13  18 2841.32 790.552   9
  -1  13 -18 1488.69 532.112   8
  -1 -13 -18 2970.94 648.408   4
  -1 -13 -18 2676.40 647.180   3
   1 -13  18 2404.35 516.989   6
   1  13  19 227.810 145.743   7
   1  13  19 638.319 251.197   5
  -1 -13 -19 764.315 285.480   4
  -1  13 -19 185.213 381.536   1
  -1  13 -19 1381.76 491.088   8
   1 -13  19 1233.68 580.142   9
  -1 -13 -19 363.654 268.589   3
   1 -13  19 971.586 333.119   6
   1 -13  19 366.846 408.506   4
  -1  13 -20 1573.03 617.939   8
   1  13  20 1320.44 550.685   7
  -1 -13 -20 1715.13 494.006   4
  -1  13 -20 1081.80 617.349   1
   1  13  20 1993.60 704.299   5
   1 -13  20 1479.26 397.921   6
   1 -13  20 1749.90 598.664   9
   1 -13  20 761.478 270.379   4
  -1 -13 -20 1729.09 522.405   3
   1 -13  21 615.117 231.929   6
  -1  13 -21-111.652 435.167   1
  -1 -13 -21 229.183 227.953   3
  -1  13 -21 598.364 377.527   8
   1 -13  21 208.887 171.275   9
   1  13  21 351.544 289.338   5
   1  13  21 204.424 178.945   7
  -1 -13 -21 245.274 205.431   4
   1  13  22 644.001 418.116   5
  -1 -13 -22 513.966 123.785   3
   1 -13  22 1022.49 479.548   9
  -1 -13 -22 91.7939 169.583   4
  -1  13 -22 698.099 348.513   8
   1  13  22 414.838 186.894   7
   1 -13  22 452.317 59.2267   6
  -1  13 -22 823.110 669.376   1
   1 -13  23 1966.79 680.176   9
  -1  13 -23 1222.41 631.969   8
   1  13  23 1859.51 657.621   7
   1 -13  23 964.663 274.100   6
  -1 -13 -23 1336.26 462.115   3
  -1  13 -23 1799.24 892.084   1
   1  13  23 1699.26 682.131   5
  -1 -13 -23 805.426 303.562   4
   1 -13  24-227.949 346.842   6
   1  13  24 306.638 167.768   7
  -1  13 -24 537.243 400.051   8
  -1 -13 -24 138.309 260.815   3
   1  13  24-47.7368 323.142   5
   1 -13  24-46.9152 264.016   9
  -1 -13 -24-182.134 285.712   4
   1 -13  25 1830.28 439.131   6
   1 -13  25 2542.54 803.865   9
  -1  13 -25 3089.98 914.252   8
   1  13  25 2360.82 711.931   7
  -1 -13 -25 2678.09 726.207   3
   1  13  25 1714.02 759.409   5
  -1  13 -25 2787.23 1306.92   1
  -1 -13 -25 2250.37 576.979   4
   1  13  26 377.529 233.584   7
   1 -13  26 96.1222 285.423   9
  -1  13 -26 307.570 356.418   8
  -1  13 -26-17.9412 543.790   1
   1 -13  26 116.034 184.652   6
  -1 -13 -26 153.791 106.366   4
  -1 -13 -26 465.098 320.729   3
   1  13  26 530.809 285.359   5
  -1 -13 -27 1408.82 542.016   3
   1  13  27 1149.94 493.786   7
  -1 -13 -27 332.850 286.646   4
  -1  13 -27 970.507 580.338   8
   1 -13  27 1280.85 632.695   9
   1  13  27 1240.13 635.913   5
  -1  13 -27 1305.94 973.757   1
   1  13  28 1291.86 512.531   5
   1 -13  28 2249.35 778.957   9
  -1 -13 -28 1944.43 551.411   4
   1  13  28 2420.05 771.956   7
   1  13  29 253.809 223.836   7
   1  13  29-414.815 489.436   5
  -1 -13 -29 375.385 296.793   4
   1  13  30-271.286 405.722   5
   1  13  30 206.122 110.500   7
  -1 -13 -30 135.710 156.885   4
   1  13  31-185.016 241.752   7
   1  13  32 518.961 330.152   7
   1 -15 -26 245.733 42.9756   4
  -1 -15  26-714.978 922.131   4
   1 -15 -25 6696.86 1183.31   4
  -1 -15  25 3237.17 1308.26   4
  -1  15  24 4822.22 1473.94   5
   1 -15 -24 4277.94 1056.18   4
  -1 -15  24 932.346 885.250   4
   1  15 -24 2816.08 941.596   8
   1 -15 -23 38781.5 2872.91   4
  -1  15  23 37632.6 3806.93   5
  -1 -15  23 30093.5 4177.47   4
   1  15 -23 40100.6 3421.05   8
   1 -15 -22 662.506 477.612   3
  -1 -15  22 112.957 528.195   4
  -1 -15  22 534.880 530.288   9
   1  15 -22 1448.95 1446.22   1
  -1  15  22-286.103 657.338   5
   1  15 -22-266.914 1875.22   8
   1 -15 -22 705.177 552.179   4
   1  15 -21 1256.20 737.189   1
   1 -15 -21 1861.61 574.556   4
   1  15 -21 1384.60 640.147   8
  -1 -15  21 1414.02 688.403   4
   1 -15 -21 1996.53 656.547   3
  -1  15  21 1676.01 767.171   5
  -1 -15  21 1477.49 564.863   9
   1 -15 -20 6899.75 1139.14   4
   1 -15 -20 6822.37 1177.08   3
  -1 -15  20 5644.94 1689.94   4
   1  15 -20 7071.94 2158.85   1
   1  15 -20 6990.55 1369.79   8
  -1  15  20 6998.42 1691.64   5
  -1 -15  20 7813.99 1432.73   9
   1  15 -19 47032.5 3495.10   8
  -1  15  19 39749.2 3842.14   5
   1 -15 -19 40267.6 2883.88   4
  -1 -15  19 34187.2 4077.34   4
   1 -15 -19 40334.6 2937.74   3
   1  15 -19 34464.2 4168.51   1
  -1 -15  19 42585.9 3423.80   9
  -1 -15  18 1907.68 724.750   9
   1  15 -18 1853.60 1076.45   1
   1  15 -18 1762.10 715.060   8
   1 -15 -18 1886.52 649.981   4
   1 -15 -18 1272.56 584.391   3
  -1  15  18 1303.85 952.549   5
  -1 -15  18 1676.56 1120.96   4
   1 -15 -17 1088.29 439.175   4
  -1 -15  17 2210.29 755.827   9
   1  15 -17 1754.03 582.404   8
   1  15 -17 1121.20 676.625   1
   1 -15 -17 1703.27 565.378   3
  -1  15  17 1465.63 745.381   5
  -1 -15  17 1147.68 706.212   4
   1  15 -16 102.864 282.575   1
  -1  15  16 228.125 138.924   5
  -1 -15  16 961.616 637.186   4
   1 -15 -16 279.578 247.258   4
   1  15 -16 733.371 435.175   8
   1 -15 -16 51.9235 167.122   3
  -1 -15  16 486.214 262.765   9
   1 -15 -15 10357.4 1365.54   3
   1 -15 -15 9886.82 1345.81   4
   1  15 -15 9486.83 2014.76   1
  -1 -15  15 8245.97 1786.46   4
   1  15 -15 8883.01 1387.16   8
  -1 -15  15 10014.4 1521.96   9
  -1  15  15 12022.8 2037.87   5
  -1 -15  15 10888.8 1151.80   3
  -1  15  14 5546.16 1406.62   5
   1 -15 -14 4169.58 838.754   3
  -1 -15  14 3811.00 724.135   3
   1 -15 -14 4899.72 939.573   4
   1  15 -14 4914.73 1638.20   1
   1  15 -14 4062.49 944.686   8
  -1 -15  14 4820.21 1062.08   9
  -1 -15  14 4250.06 1205.04   4
   1  15 -13 15650.4 2595.88   1
   1 -15 -13 17054.8 1804.84   4
  -1 -15  13 16756.3 2403.88   4
  -1 -15  13 18428.6 1512.27   3
  -1  15  13 18689.5 2562.41   5
  -1 -15  13 18376.2 2044.90   9
   1 -15 -13 18617.2 1819.83   3
   1  15 -13 18426.6 1935.51   8
   1 -15 -12 411.998 318.352   3
  -1  15  12 812.051 802.828   5
  -1 -15  12 1247.54 699.120   4
   1 -15 -12 281.056 197.038   4
   1  15 -12 526.630 690.548   1
  -1 -15  12 250.604 263.227   3
  -1 -15  12 213.253 353.829   9
   1  15 -12 456.783 385.852   8
  -1 -15  11 34494.7 3282.20   4
   1 -15 -11 35396.9 2525.81   3
  -1 -15  11 35889.2 2867.83   9
   1  15 -11 35779.9 2710.33   8
   1  15 -11 32067.4 3557.49   1
  -1  15  11 38772.0 3632.35   5
  -1 -15  11 36011.6 2209.00   3
   1 -15 -11 36065.4 2676.85   4
   1  15 -10 12857.3 2731.99   1
   1 -15 -10 12759.4 1484.98   3
   1 -15 -10 11380.1 1469.33   4
  -1 -15  10 12627.2 1289.34   3
  -1 -15  10 11561.7 1942.67   4
  -1 -15  10 13357.5 1747.15   9
  -1  15  10 14222.4 2229.83   5
   1  15 -10 12921.7 1584.72   8
  -1 -15   9 50456.8 2718.91   3
   1  15  -9 51652.0 3164.32   8
  -1 -15   9 49935.1 3812.06   4
  -1  15   9 49578.3 4108.35   5
   1  15  -9 48480.9 4331.79   1
   1 -15  -9 51194.2 3254.90   4
   1 -15  -9 49289.9 2994.62   3
  -1  15   8 3426.33 1089.75   5
   1  15  -8 3059.91 739.113   8
   1 -15  -8 2407.89 659.161   4
  -1 -15   8 2865.11 839.718   4
  -1 -15   8 3470.14 675.349   3
   1 -15  -8 3683.33 810.515   3
  -1  15   7 398.039 132.569   5
   1 -15  -7 454.931 212.265   3
  -1 -15   7-102.181 265.094   4
  -1 -15   7 91.1998 98.8480   3
   1  15  -7 271.581 187.987   8
   1 -15  -6-578.353 547.307   4
  -1  15   6-475.001 529.868   5
   1 -15  -6 70.7118 157.947   3
  -1 -15   6-331.334 281.573   3
   1  15  -6 237.785 165.771   5
  -1  15   6 17.8606 105.339   8
  -1 -15   6-153.290 373.003   4
   1  15  -6 49.6491 184.946   8
   1  15  -5 5776.30 920.750   8
  -1 -15   5 4713.08 967.187   4
   1 -15  -5 5095.07 919.071   4
  -1  15   5 5488.86 760.316   8
   1  15  -5 6199.90 1333.11   5
   1 -15  -5 5524.36 883.643   3
  -1 -15   5 5999.29 844.003   3
  -1  15   5 5350.34 1282.02   5
  -1  15   4 43.2128 108.794   8
   1  15  -4 126.401 193.500   8
  -1 -15   4-100.843 298.893   4
  -1 -15   4 172.179 147.851   3
   1 -15  -4 187.516 195.638   3
   1 -15  -4 20.9070 81.7520   4
  -1  15   4 153.563 177.855   5
   1  15  -4-201.006 304.066   5
  -1  15   3 1895.94 656.142   5
   1  15  -3 2227.40 691.483   5
   1 -15  -3 1213.23 517.445   4
  -1  15   3 1568.35 421.232   8
  -1 -15   3 1781.00 480.655   3
   1  15  -3 1688.44 450.432   8
   1 -15  -3 1813.10 506.812   3
  -1 -15   3 1646.72 555.459   4
   1  15  -2 1962.95 548.585   8
  -1 -15   2 1971.60 556.914   3
   1 -15  -2 2032.91 719.642   4
   1  15  -2 2441.59 862.912   5
   1 -15  -2 2374.88 590.481   3
  -1  15   2 1828.85 494.409   8
  -1 -15   2 3165.03 833.399   4
  -1  15   2 3315.22 1016.70   5
   1 -15  -1 50766.8 2924.76   3
  -1 -15   1 50312.7 2812.56   3
   1  15  -1 58056.4 4289.82   5
  -1  15   1 54392.2 2863.51   8
  -1  15   1 55040.2 4344.74   5
   1 -15  -1 53359.1 3498.60   4
   1  15  -1 56633.4 2883.76   8
  -1 -15   1 52086.2 3380.58   4
  -1  15   0 6668.22 998.813   8
   1 -15   0 5829.47 1007.52   3
  -1 -15   0 6196.34 1137.67   4
   1  15   0 6219.41 898.786   8
   1 -15   0 6721.69 1243.06   4
  -1  15   0 7432.20 1598.27   5
  -1 -15   0 5715.63 990.853   3
   1  15   0 6545.00 1472.78   5
   1 -15   1 25433.7 1962.67   3
  -1 -15  -1 25130.1 1919.46   3
  -1  15  -1 28791.5 2056.84   8
  -1 -15  -1 28712.1 2369.22   4
   1  15   1 27338.3 1844.33   8
  -1  15  -1 27915.2 2994.20   5
   1 -15   1 25404.2 2420.79   4
   1  15   1 28678.0 2967.84   5
   1  15   2-343.581 306.576   5
  -1 -15  -2 545.635 293.722   3
  -1 -15  -2 471.486 278.217   4
   1  15   2 394.917 270.470   8
   1 -15   2 226.390 120.815   4
  -1  15  -2 633.692 351.118   8
  -1  15  -2 89.1093 113.097   5
   1 -15   2 644.888 325.473   3
   1  15   3 3929.90 644.762   8
   1 -15   3 9134.70 1113.65   3
  -1  15  -3 9288.23 1159.14   8
   1  15   3 8765.69 1586.60   5
  -1 -15  -3 9305.63 1108.67   3
  -1 -15  -3 9138.72 1258.80   4
  -1  15  -3 10465.2 1849.07   5
   1 -15   3 7876.77 1332.52   4
   1 -15   4 785.667 315.635   3
  -1 -15  -4-62.0048 311.113   4
   1  15   4 256.054 171.965   5
  -1 -15  -4 649.520 248.649   3
   1  15   4 85.4884 59.4066   8
  -1  15  -4 784.134 397.911   8
   1 -15   4 262.284 112.299   4
   1 -15   5-241.704 330.011   4
  -1 -15  -5 268.832 107.432   3
  -1  15  -5 261.877 314.966   5
   1  15   5-484.475 509.288   5
  -1 -15  -5-151.173 345.664   4
  -1  15  -5 121.041 161.864   8
   1 -15   5 34.4365 67.8126   3
   1 -15   6 450.018 282.243   3
  -1 -15  -6 33.2918 90.8828   3
  -1 -15  -6 588.658 78.1574   4
   1  15   6 207.692 355.944   5
   1 -15   6 1.07222 124.872   4
  -1  15  -6 451.548 49.7444   8
  -1  15  -6 676.319 592.180   5
  -1  15  -7 683.360 301.384   8
   1 -15   7 971.274 507.489   4
  -1 -15  -7 1383.85 439.844   4
   1  15   7 1423.99 670.584   5
   1 -15   7 1652.95 459.582   3
  -1 -15  -7 1308.54 439.267   3
   1  15   8 1021.56 856.734   5
  -1 -15  -8 282.952 330.116   3
  -1  15  -8 2034.75 1595.90   1
  -1  15  -8 825.491 392.051   8
   1 -15   8 1824.02 839.013   4
   1 -15   8 266.563 347.638   3
  -1 -15  -8 720.107 405.314   4
   1  15   9 47010.4 3817.20   5
   1 -15   9 45420.0 2628.18   3
  -1  15  -9 44384.6 3004.49   8
  -1 -15  -9 41147.4 2679.34   3
  -1  15  -9 39622.7 3967.29   1
  -1 -15  -9 43471.3 2847.57   4
   1 -15   9 41031.1 3673.40   4
  -1 -15 -10 1657.50 572.251   4
  -1  15 -10 2099.99 716.964   8
  -1  15 -10 1662.78 1223.50   1
   1 -15  10 1667.75 576.307   3
   1 -15  10 2129.63 962.016   4
  -1 -15 -10 1551.46 603.266   3
   1  15  10 2211.62 814.089   5
  -1 -15 -11 517.589 280.395   3
  -1  15 -11 694.006 659.377   1
   1 -15  11 801.730 447.566   4
   1 -15  11 341.418 65.2973   3
  -1  15 -11 372.195 260.415   8
  -1 -15 -11 705.060 289.641   4
   1 -15  11 247.865 259.132   9
   1  15  11 814.655 485.780   5
  -1 -15 -12 1067.54 435.307   4
   1 -15  12 1249.41 910.835   4
   1  15  12 2090.38 831.289   5
  -1  15 -12 1048.68 732.663   1
   1 -15  12 1365.41 645.841   9
  -1  15 -12 893.670 426.313   8
   1 -15  12 842.303 342.062   3
  -1 -15 -12 1233.85 428.296   3
  -1  15 -13 16719.5 2639.28   1
   1 -15  13 16044.0 1490.11   3
   1 -15  13 14443.9 2332.49   4
   1  15  13 16365.4 2252.99   5
  -1 -15 -13 16366.8 1660.56   4
  -1 -15 -13 16825.1 1693.24   3
  -1  15 -13 16106.8 1853.59   8
   1 -15  13 17360.0 2031.20   9
   1  15  14 1162.12 633.104   5
  -1 -15 -14 200.329 107.136   3
   1 -15  14 304.692 198.550   3
   1 -15  14 337.276 425.343   4
  -1 -15 -14 351.796 215.510   4
  -1  15 -14 696.634 435.653   8
  -1  15 -14 698.062 941.193   1
   1 -15  14 62.6068 200.802   9
   1 -15  15 1910.89 999.294   4
  -1  15 -15 2230.62 1019.51   1
   1 -15  15 1145.02 469.713   9
  -1  15 -15 1921.70 608.042   8
   1  15  15 2386.35 809.835   5
  -1 -15 -15 1987.89 594.920   4
   1 -15  15 1666.24 431.975   3
  -1 -15 -15 1504.00 437.536   3
   1 -15  16 2525.79 850.281   9
  -1 -15 -16 2394.48 669.056   3
  -1  15 -16 3682.22 1328.48   1
  -1 -15 -16 2297.76 600.478   4
   1 -15  16 1735.77 774.938   4
  -1  15 -16 3212.04 823.710   8
   1  15  16 2570.04 851.778   5
   1  15  17 172.782 63.0912   5
   1 -15  17 747.503 447.749   9
  -1  15 -17 83.7672 92.0567   8
  -1 -15 -17 827.781 410.657   4
  -1 -15 -17 345.685 288.245   3
  -1  15 -17 1147.86 935.271   1
   1 -15  17-410.743 453.038   4
  -1 -15 -18 688.759 559.013   3
   1  15  18 546.312 643.557   5
   1 -15  18 472.023 538.143   4
  -1  15 -18 770.307 512.043   8
  -1  15 -18 289.222 909.050   1
   1 -15  18 1133.85 666.503   9
  -1 -15 -18 459.336 328.017   4
  -1 -15 -19 15950.7 1783.04   3
  -1 -15 -19 14380.5 1590.33   4
   1 -15  19 10772.0 2336.68   4
  -1  15 -19 14820.8 1940.19   8
   1  15  19 13705.6 2099.55   5
   1 -15  19 14728.5 1997.21   9
  -1  15 -19 12935.5 2537.67   1
  -1 -15 -20-83.1651 67.3786   3
  -1  15 -20 47.5704 420.070   1
  -1 -15 -20-350.513 271.385   4
  -1  15 -20-329.855 135.813   8
   1 -15  20-270.152 686.230   4
   1 -15  20-77.3599 171.048   9
   1  15  20-92.5049 109.643   5
  -1  15 -21 988.594 734.425   1
   1 -15  21 1648.20 684.908   9
  -1 -15 -21 2767.96 707.915   4
  -1 -15 -21 2924.55 765.142   3
   1  15  21 1963.17 832.746   5
  -1  15 -21 2458.63 839.943   8
   1 -15  21 604.494 336.962   4
   1 -15  22 338.960 322.390   9
  -1  15 -22 845.217 510.108   8
   1  15  22 2044.36 817.470   5
   1 -15  22 941.772 768.892   4
  -1 -15 -22 672.373 344.450   4
  -1 -15 -23 6576.47 1121.63   4
   1  15  23 5722.20 1421.74   5
   1 -15  23 4122.67 1486.24   4
  -1  15 -23 7669.99 1474.30   8
   1  15  24 942.468 543.075   5
  -1 -15 -24 1048.06 464.221   4
   1 -15  24 382.268 461.201   4
  -1 -15 -25 2235.05 712.924   4
  -1 -15 -26 6870.03 1205.14   4
  -1 -15 -27 712.384 364.134   4
   1 -17 -21-622.396 509.231   4
  -1 -17  21-125.583 478.737   4
  -1 -17  20-68.7413 205.197   4
   1  17 -20-391.317 544.352   8
   1 -17 -20-335.751 300.578   4
   1 -17 -19 3762.16 842.741   4
  -1 -17  19 2261.40 1079.54   4
   1  17 -19 2689.43 863.254   8
  -1 -17  18 659.170 867.665   4
   1  17 -18 278.752 483.459   8
   1 -17 -18 87.8614 489.150   4
   1 -17 -17 17918.8 1962.45   4
  -1 -17  17 14896.8 2539.55   4
   1  17 -17 16756.5 2119.65   8
   1 -17 -16 3449.83 1114.21   4
  -1 -17  16 1454.76 919.492   4
   1  17 -16 1181.13 648.168   8
   1 -17 -15 6922.96 1208.49   3
  -1  17  15 6317.85 1595.75   5
   1 -17 -15 5293.65 1053.02   4
   1  17 -15 7091.55 1323.50   8
  -1 -17  15 7063.16 1644.50   4
  -1 -17  14 59.4373 576.879   4
   1  17 -14 31.4929 206.241   8
  -1  17  14 258.703 298.858   5
   1 -17 -14 168.914 246.770   4
   1 -17 -14 16.1769 230.984   3
  -1 -17  13 29.2652 293.212   9
  -1 -17  13 200.849 536.564   4
  -1  17  13 177.105 379.378   5
   1 -17 -13-238.959 327.748   3
   1  17 -13 149.175 184.307   8
   1  17 -13-83.6283 353.586   1
   1 -17 -13-98.7969 289.799   4
   1  17 -12 425.890 147.747   8
   1 -17 -12-300.092 360.046   4
  -1 -17  12 320.446 83.7128   4
  -1  17  12 165.296 209.446   5
   1  17 -12 261.941 518.801   1
  -1 -17  12-364.831 332.844   9
   1 -17 -12-131.229 258.221   3
  -1 -17  11 4749.02 1052.91   9
   1 -17 -11 3870.54 845.919   3
   1 -17 -11 3925.06 866.552   4
  -1 -17  11 2695.94 776.000   4
  -1  17  11 3852.42 1162.09   5
   1  17 -11 2986.59 794.668   8
  -1 -17  10-335.705 469.762   4
   1 -17 -10-194.767 12.9956   4
  -1 -17  10 16.7839 173.348   3
   1 -17 -10 72.5249 115.733   3
  -1 -17  10-184.183 312.450   9
   1  17 -10 308.698 164.118   8
  -1  17   9 11515.6 2087.11   5
   1 -17  -9 8740.28 1303.47   3
  -1 -17   9 8826.31 1580.83   4
  -1 -17   9 10278.8 1592.22   9
  -1 -17   9 10747.7 1226.80   3
   1  17  -9 10918.6 1467.47   8
   1 -17  -9 9391.53 1415.23   4
  -1 -17   8 310.193 444.216   4
   1 -17  -8 187.962 211.102   4
  -1  17   8 302.496 472.064   5
   1 -17  -8 75.9408 177.862   3
  -1 -17   8 284.956 293.394   3
   1  17  -8 510.506 387.476   8
  -1 -17   7 17032.3 1590.54   3
  -1 -17   7 16001.1 2069.98   4
   1  17  -7 15984.5 1753.15   8
   1 -17  -7 16724.5 1782.12   3
   1 -17  -7 16983.1 1945.11   4
  -1  17   7 18703.4 2644.24   5
  -1 -17   6 489.813 277.155   3
   1 -17  -6 684.204 858.042   4
  -1  17   6 909.280 359.762   5
   1 -17  -6 596.695 299.090   3
  -1 -17   6 185.963 212.630   4
   1  17  -6 804.454 389.476   8
   1  17  -5 226.136 197.101   8
   1 -17  -5-269.938 454.132   4
  -1 -17   5 95.4122 72.6324   4
  -1 -17   5 256.562 249.926   3
  -1  17   5-232.062 408.466   5
   1 -17  -5-245.607 276.823   3
   1  17  -4 572.265 222.939   8
   1 -17  -4 693.614 264.351   3
  -1 -17   4 806.842 474.514   4
  -1 -17   4 698.008 314.858   3
   1 -17  -4 471.189 223.417   4
   1  17  -4 1887.12 833.655   5
  -1  17   4 757.409 632.215   5
   1 -17  -3 8638.32 1404.88   4
   1  17  -3 11096.3 2012.46   5
  -1 -17   3 9670.26 1486.70   4
  -1 -17   3 9049.40 1158.92   3
   1 -17  -3 8850.45 1217.04   3
  -1  17   3 9986.53 1911.36   5
  -1 -17   2 545.427 357.047   3
   1 -17  -2 114.510 213.509   3
  -1 -17   2 439.219 432.356   4
  -1  17   2 709.291 640.622   5
   1  17  -2 262.750 467.929   5
   1 -17  -2 584.454 435.929   4
  -1 -17   1 8152.56 1135.07   3
  -1 -17   1 8067.59 1319.79   4
  -1  17   1 7863.81 1693.82   5
   1 -17  -1 8577.37 1185.07   3
   1  17  -1 8625.29 1700.65   5
   1 -17  -1 8258.84 1407.58   4
  -1  17   0 674.560 563.117   5
  -1 -17   0 388.999 488.834   4
   1  17   0-61.1927 383.297   5
  -1 -17   0-114.684 56.1050   3
   1 -17   0 118.441 34.9497   3
   1 -17   0 375.783 319.973   4
  -1  17  -1 7353.75 1766.47   5
   1 -17   1 5523.78 924.413   3
  -1 -17  -1 6865.06 1203.70   4
   1 -17   1 7343.44 1325.43   4
  -1 -17  -1 6952.74 1041.90   3
   1  17   1 7780.91 1617.55   5
   1 -17   2 1078.54 350.098   3
  -1  17  -2 1642.72 901.823   5
  -1  17  -2 2183.89 608.281   8
  -1 -17  -2 1333.59 529.067   4
   1 -17   2 1790.57 736.714   4
   1  17   2 2086.38 792.393   5
  -1 -17  -2 1499.01 558.219   3
   1 -17   3 2467.31 598.734   3
   1 -17   3 2472.17 795.208   4
  -1 -17  -3 1634.72 514.126   4
  -1  17  -3 2772.79 670.415   8
  -1  17  -3 2861.24 1011.40   5
   1  17   3 2308.16 785.284   5
  -1 -17  -3 2139.18 527.237   3
   1 -17   4 180.961 67.0272   3
  -1  17  -4-109.366 192.204   8
   1 -17   4 3.26190 220.823   4
  -1  17  -4 302.818 461.023   5
   1  17   4 423.278 329.779   5
  -1 -17  -4-94.3273 355.893   3
  -1 -17  -4-155.848 178.744   4
  -1 -17  -5 3608.09 784.282   4
   1 -17   5 3586.81 731.037   3
  -1 -17  -5 2413.71 598.644   3
   1  17   5 4208.83 1212.45   5
  -1  17  -5 4065.05 1283.36   5
  -1  17  -5 3346.38 762.463   8
   1 -17   5 3721.74 1008.17   4
   1 -17   6 1885.55 563.663   3
   1 -17   6 1795.05 760.933   4
  -1 -17  -6 1350.78 437.506   3
  -1  17  -6 1264.23 537.705   8
  -1 -17  -6 2097.13 624.650   4
   1  17   6 2670.66 1048.01   5
  -1 -17  -7 9959.08 1324.91   3
   1 -17   7 8448.46 1161.38   3
  -1 -17  -7 9190.46 1348.88   4
   1 -17   7 9403.08 1681.96   4
   1  17   7 10558.6 1955.67   5
  -1  17  -7 9226.18 1400.24   8
  -1  17  -8 2900.19 801.039   8
   1 -17   8 3107.57 718.528   3
  -1 -17  -8 2677.85 732.442   4
  -1 -17  -8 2716.10 754.660   3
   1 -17   8 2501.69 942.117   4
   1  17   8 2816.06 1101.38   5
   1  17   9 6059.42 1536.25   5
  -1 -17  -9 4742.51 941.417   3
  -1  17  -9 4341.38 925.863   8
   1 -17   9 5729.96 1343.50   4
   1 -17   9 5700.35 1213.20   9
  -1 -17  -9 4715.14 967.305   4
   1 -17   9 4749.51 873.487   3
  -1  17 -10 826.209 362.540   8
   1 -17  10 409.030 78.9219   4
   1  17  10 679.542 431.543   5
   1 -17  10 811.594 307.134   3
  -1 -17 -10 695.542 300.520   3
  -1 -17 -10 960.716 435.083   4
   1 -17  10 1371.59 583.962   9
   1 -17  11 986.029 364.998   3
  -1 -17 -11 926.077 418.828   3
   1 -17  11 326.066 292.922   4
   1 -17  11 963.206 391.797   9
  -1  17 -11 1434.71 628.864   8
   1  17  11 625.334 319.985   5
  -1 -17 -11 1009.76 447.409   4
  -1 -17 -12-4.54268 220.250   4
   1  17  12 67.4429 224.222   5
  -1  17 -12-312.348 374.909   8
  -1 -17 -12 33.2238 71.6684   3
  -1  17 -12-209.025 478.816   1
   1 -17  12 98.4445 75.3184   9
   1 -17  12 675.478 621.687   4
  -1 -17 -13 107.539 160.315   4
   1  17  13 82.2472 125.694   5
  -1 -17 -13-97.1920 342.571   3
   1 -17  13 602.410 527.500   4
  -1  17 -13 71.2708 239.574   8
   1 -17  14 1829.93 968.343   4
  -1  17 -14 1639.01 642.845   8
  -1 -17 -14 2297.82 661.078   4
  -1 -17 -14 1602.82 621.150   3
   1  17  14 811.958 458.239   5
  -1 -17 -15 8350.42 1260.47   4
  -1  17 -15 7728.65 1409.21   8
   1 -17  15 6545.21 1711.22   4
   1  17  15 7237.32 1649.70   5
  -1 -17 -16 2884.58 777.056   4
  -1  17 -16 3175.44 896.288   8
   1 -17  16 3038.28 1341.67   4
  -1  17 -17 4414.12 1084.17   8
   1 -17  17 6538.20 1848.90   4
  -1 -17 -17 4210.51 880.364   4
  -1  17 -18 1625.93 599.073   8
   1 -17  18 2644.10 1234.52   4
  -1 -17 -18 2018.08 641.727   4
  -1 -17 -19 685.484 190.199   4
   1 -17  19 216.449 154.162   4
  -1 -17 -20 281.618 153.920   4
   1 -19  -9 11763.2 1920.20   4
   1 -19  -8 42591.2 3431.10   4
   1 -19  -7 24926.7 2618.31   4
   1 -19  -6 16651.2 2146.51   4
   1 -19  -5 64.2472 141.662   4
   1 -19  -4 1819.60 601.990   3
   1 -19  -4 1279.38 459.468   4
  -1 -19   4 2503.60 706.170   3
  -1 -19   3 13098.1 1566.36   3
   1 -19  -3 13545.7 1922.64   4
   1 -19  -3 13058.9 1652.39   3
   1 -19  -2 22076.0 2151.36   3
  -1 -19   2 26471.3 2266.05   3
   1 -19  -2 23883.1 2631.99   4
   1 -19  -1 1919.51 752.527   3
  -1 -19   1 1893.59 790.138   3
   1 -19   0 32386.3 2615.33   3
  -1 -19   0 32921.8 2581.72   3
   1 -19   0 33003.1 3077.74   4
   1 -19   1 946.207 712.407   3
   1 -19   1 2093.96 1429.39   4
  -1 -19  -1 1468.35 722.582   3
   1 -19   2 14102.4 2020.92   4
   1 -19   2 14880.1 1713.54   3
  -1 -19  -2 15396.0 1727.27   3
   1 -19   3 8612.76 1778.64   4
   1 -19   3 7194.39 1173.09   3
  -1 -19  -3 7385.01 1217.49   3
   1 -19   4-119.799 185.524   4
  -1 -19  -4 414.613 342.802   3
   1 -19   4 515.516 433.826   3
   1 -19   5 5887.78 1358.89   4
   1 -19   5 5358.02 1050.90   3
   1 -19   6 17340.9 2423.46   4
   1 -19   7 8250.49 2108.16   4
   1 -19   8 20573.8 2691.04   4
   1 -19   9 2221.65 1803.49   4
   1 -19  10 11084.3 2011.15   4
   2   0 -41 4112.38 1335.88   3
  -2   0  40 89.5414 168.179   6
   2   0 -40 15.6597 409.484   3
  -2   0  40 156.085 262.244   7
   2   0 -40 837.043 797.719   1
  -2   0  39-382.293 461.291   7
  -2   0  39 899.465 505.173   6
   2   0 -39 691.991 562.368   3
   2   0 -39 714.243 926.547   1
  -2   0  38 7020.35 1142.92   6
   2   0 -38 8329.35 1622.02   3
  -2   0  38 7246.46 1259.05   7
  -2   0  37-517.208 483.172   7
  -2   0  37-88.2251 73.1282   6
   2   0 -37 616.293 503.526   3
   2   0 -37 216.913 474.579   1
   2   0 -36 14468.9 1980.69   3
  -2   0  36 14708.4 1671.99   6
   2   0 -35 4170.41 1709.67   1
   2   0 -35 2767.68 961.067   3
  -2   0  35 3531.06 852.168   6
  -2   0  34 217740. 7925.19   6
   2   0 -34 228119. 8858.71   3
  -2   0  33 9735.62 1384.85   6
   2   0 -33 8033.38 1476.52   3
  -2   0  32 76034.6 3872.74   6
   2   0 -32 80763.0 4408.82   3
  -2   0  31 2255.58 660.249   6
   2   0 -31 3524.93 892.058   3
   2   0 -30 67567.2 3712.63   3
  -2   0  30 62806.5 3354.60   6
  -2   0  29 1771.12 598.421   6
   2   0 -29 2908.74 791.663   3
  -2   0  28 55013.8 2990.31   6
   2   0 -28 59922.9 3280.32   3
  -2   0  27 790.429 386.139   6
   2   0 -27 1559.40 561.458   3
  -2   0  26 39004.8 2359.64   6
   2   0 -26 41288.6 2487.70   3
   2   0 -25 2656.44 706.520   3
  -2   0  25 2259.41 638.826   6
  -2   0  24 306900. 8988.46   6
  -2   0  24 327443. 8506.56   3
   2   0 -23 4898.89 821.803   3
  -2   0  23 5039.62 673.268   3
   2   0 -22 5431.04 740.269   3
  -2   0  22 6444.61 815.897   6
  -2   0  22 7092.07 746.964   3
   2   0 -21 962.183 332.713   3
  -2   0  21 1254.74 398.493   6
  -2   0  21 577.442 453.255   8
  -2   0  21 1924.21 413.491   3
   2   0 -20 318939. 8944.29   3
  -2   0  20 331328. 9188.29   6
  -2   0  20 341527. 8730.31   3
  -2   0  20 329559. 9213.53   8
   2   0 -20 335510. 9679.55   9
  -2   0  19 4349.72 742.718   8
  -2   0  19 5457.07 644.478   3
  -2   0  19 4423.76 797.470   6
   2   0 -19 2478.70 610.728   3
   2   0 -19 3357.57 725.246   9
   2   0 -18 218460. 6397.08   3
   2   0 -18 230323. 7153.85   9
  -2   0  18 242632. 6270.39   3
  -2   0  18 227433. 6675.36   6
  -2   0  18 225471. 6703.03   8
  -2   0  17 860.175 447.319   8
   2   0 -17 1466.25 385.915   3
   2   0 -17 2210.48 527.895   9
  -2   0  17 918.787 476.195   6
   2   0 -16 98661.8 3326.40   3
   2   0 -16 108581. 4065.93   9
  -2   0  16 112879. 3275.72   3
  -2   0  16 99732.6 3597.30   8
  -2   0  16 102675. 3603.59   6
   2   0 -15 804.939 281.287   4
  -2   0  15 1019.99 290.389   3
   2   0 -15 317.802 211.936   3
  -2   0  15 90.5350 210.925   6
  -2   0  15 378.957 232.121   8
   2   0 -14 132061. 4163.90   4
  -2   0  14 144664. 3846.27   3
  -2   0  14 136397. 4253.37   8
  -2   0  14 139550. 4231.24   6
   2   0 -13 95.9358 123.125   3
  -2   0  13 183.626 94.1246   8
  -2   0  13 31.4629 141.525   6
   2   0 -12 58347.8 2190.03   4
  -2   0  12 62501.9 1949.09   3
  -2   0  12 57665.6 2257.40   8
  -2   0  12 58571.4 2230.19   6
   2   0 -12 57065.8 1984.19   3
   2   0 -11 101.223 67.3337   3
   2   0 -11 77.1921 195.743   4
  -2   0  11 92.1928 103.963   8
  -2   0  10 649340. 15010.0   8
  -2   0  10 689583. 15041.2   6
  -2   0  10 664925. 14511.1   3
  -2   0   9 159.631 73.2550   6
  -2   0   9-4.14613 108.067   3
   2   0  -9 136.721 69.7404   3
   2   0  -9 22.4785 120.603   4
  -2   0   9 103.644 9.48907   8
   2   0  -8 66101.6 1904.82   3
  -2   0   8 70325.2 2242.15   6
  -2   0   8 70631.0 1909.62   3
   2   0  -8 64758.7 2109.66   4
   2   0  -7 63.7848 31.1563   3
  -2   0   7 11.6205 28.3361   6
   2   0  -7 143.358 61.7767   4
  -2   0   6 1613.19 229.584   6
   2   0  -6 1356.09 140.847   3
   2   0  -6 1100.74 164.837   4
   2   0   4 7347.38 445.788   6
   2   0   4 7046.37 402.645   8
  -2   0  -4 7211.58 524.321   3
  -2   0  -4 7389.44 375.030   9
   2   0   4 7128.40 458.838   7
  -2   0  -5 83.4372 46.5131   9
   2   0   5 48.8050 44.7541   8
  -2   0  -5 107.559 68.5222   3
   2   0   5 17.5213 21.7263   7
   2   0   5 9.48224 15.0139   6
   2   0   6 12800.9 657.782   8
   2   0   6 13486.3 722.547   6
   2   0   6 12591.0 735.506   7
  -2   0  -6 14518.2 678.689   9
  -2   0  -6 12775.7 786.436   3
  -2   0  -7 549.543 193.483   3
  -2   0  -7 423.646 144.991   9
   2   0   7 263.167 136.860   6
   2   0   7 154.513 103.118   8
   2   0   7 77.5869 29.3568   7
  -2   0  -8 165994. 4437.01   9
  -2   0  -8 172283. 4543.61   8
  -2   0  -8 157870. 4651.96   3
   2   0   8 166735. 4457.27   8
   2   0   8 173759. 4573.22   6
   2   0   9 295.616 137.628   6
  -2   0  -9 464.333 166.250   9
  -2   0  -9 458.284 219.144   3
   2   0   9 212.080 118.398   8
  -2   0  -9-14.8857 17.8194   8
   2   0  10 22028.8 1096.18   8
  -2   0 -10 22159.9 1096.35   9
  -2   0 -10 20010.4 1191.16   3
  -2   0 -10 22198.8 1163.95   8
   2   0  10 22740.5 1175.25   6
  -2   0 -11 276.644 177.557   3
   2   0  11 133.719 106.889   8
   2   0  11 179.062 142.976   6
  -2   0 -11 51.1885 73.3326   9
   2   0  11 284.191 149.398   3
  -2   0 -11 85.5371 84.1156   8
   2   0  12 21190.0 1153.95   8
   2   0  12 22713.5 1265.95   6
  -2   0 -12 19833.1 1273.23   3
  -2   0 -12 21837.8 1265.38   8
   2   0  12 21925.6 1225.17   3
  -2   0 -12 21539.0 1169.77   9
   2   0  13 120.603 118.426   6
   2   0  13 223.916 138.056   3
  -2   0 -13 39.1175 79.9906   8
  -2   0 -13 228.210 132.680   9
   2   0  13 134.022 113.990   8
  -2   0 -13 229.530 169.880   3
  -2   0 -14 399.623 208.873   3
  -2   0 -14 435.924 174.138   8
   2   0  14 131.166 57.4518   6
   2   0  14 348.217 169.417   8
  -2   0 -14 433.840 157.904   9
   2   0  14 330.372 156.264   3
   2   0  15 247.926 184.102   3
  -2   0 -15 132.186 120.156   9
   2   0  15 74.8447 110.082   6
   2   0  15 86.0865 92.8271   8
  -2   0 -15 397.705 251.745   3
  -2   0 -15 113.949 81.5974   8
   2   0  16 13376.6 1062.64   6
  -2   0 -16 13926.3 1028.44   9
   2   0  16 13404.4 1009.24   8
  -2   0 -16 13292.6 1136.98   3
   2   0  16 13850.6 1049.22   3
  -2   0 -16 14425.2 1143.75   8
   2   0  17 216.196 160.636   6
  -2   0 -17 66.1380 81.7836   9
  -2   0 -17 457.637 276.184   3
  -2   0 -17 293.213 181.803   8
   2   0  17 77.5406 87.8315   3
   2   0  17 100.045 88.1983   8
  -2   0 -18 16743.3 1192.14   9
  -2   0 -18 15642.4 1284.13   8
   2   0  18 14740.7 1184.75   6
   2   0  18 15697.0 1181.41   3
  -2   0 -18 15484.4 1329.41   3
   2   0  18 15398.9 1144.56   8
   2   0  19 174.393 151.379   6
  -2   0 -19 188.908 157.971   8
  -2   0 -19 177.014 136.144   9
  -2   0 -19 203.811 186.020   3
   2   0  19 72.3369 57.5788   3
  -2   0 -20 1176.36 317.625   8
   2   0  20 1063.14 317.107   6
  -2   0 -20 1454.01 347.869   9
   2   0  20 837.222 277.928   8
  -2   0 -20 1226.95 403.592   3
   2   0  21 141.493 120.864   6
  -2   0 -21-20.9546 48.2639   9
   2   0  22 5636.52 773.534   6
  -2   0 -22 5378.00 864.802   3
   2   0  22 5928.00 833.988   7
  -2   0 -23 530.906 412.152   3
   2   0  23 326.867 220.727   6
   2   0  23 305.505 241.840   7
  -2   0 -24 17021.4 1662.87   3
   2   0  24 17004.1 1455.83   6
   2   0  24 15127.7 1452.34   7
  -2   0 -25 119.249 166.369   3
   2   0  25 425.295 309.195   7
   2   0  25 736.178 341.439   6
   2   0  26 13743.6 1443.37   7
   2   0  26 15290.9 1426.50   6
  -2   0 -26 13776.8 1582.00   3
  -2   0 -27 369.394 249.184   3
   2   0  27 49.4168 251.252   7
   2   0  27 218.606 135.065   6
   2   0  28 4113.16 758.867   6
  -2   0 -28 4452.85 950.160   3
   2   0  28 4442.85 810.470   7
  -2   0 -29-164.604 111.802   3
   2   0  29-50.4820 177.725   7
   2   0  29 71.6387 217.933   6
   2   0  30-15.7421 73.0130   7
  -2   0 -30 94.7815 248.950   3
  -2   0 -30 312.711 295.327   1
   2   0  30-36.3011 120.515   6
  -2   0 -31 399.650 310.149   1
   2   0  31-23.4268 146.237   7
   2   0  31-326.787 202.462   6
  -2   0 -31 104.662 304.832   3
  -2   0 -32 442.917 632.692   1
   2   0  32 79.9907 206.318   7
   2   0  32 330.382 174.203   6
  -2   0 -32 494.565 473.582   3
   2   0  33 298.861 409.773   6
  -2   0 -33 232.743 118.029   1
  -2   0 -33 493.196 408.166   3
   2   0  33 204.948 100.509   7
  -2   0 -34 13530.4 2480.97   1
   2   0  34 11890.2 1463.33   6
  -2   0 -34 12712.8 1907.38   3
   2   0  34 10656.0 1470.19   7
   2   0  35 1006.80 469.957   6
  -2   0 -35 360.011 177.626   3
   2   0  35 425.705 292.246   7
  -2   0 -35 533.112 462.463   1
   2   0  36 4250.90 920.373   7
  -2   0 -36 5150.18 1496.29   1
  -2   0 -36 5154.28 1269.01   3
   2   0  36 4103.93 872.687   6
  -2   0 -37-76.7998 317.432   3
   2   0  37 56.2027 243.006   7
   2   0  37 254.070 212.607   6
  -2   0 -37-298.316 208.927   1
  -2   0 -38 1860.39 805.439   3
   2   0  38 2046.27 598.994   7
  -2   0 -38 321.088 205.205   1
   2   0  38 2243.13 646.898   6
  -2   0 -39-274.831 295.784   1
  -2   0 -39-358.527 386.456   3
  -2   0 -40 1863.40 939.318   3
  -2   0 -41 154.152 436.530   3
  -2   0 -42 2805.58 1000.38   3
   2  -2 -43-17.8019 136.637   3
   2  -2 -42 155.645 297.090   3
   2  -2 -41 1504.79 732.234   3
  -2   2  40 4413.68 978.665   6
  -2   2  40 4522.48 1050.40   7
  -2  -2  40 4410.86 976.274   6
  -2  -2  40 3699.32 918.188   7
   2   2 -40 5055.79 1723.81   1
   2  -2 -40 4565.18 1136.28   3
   2  -2 -39 1665.20 738.435   3
  -2  -2  39 505.770 329.452   6
   2   2 -39 245.859 348.922   3
   2   2 -39 1314.64 1187.93   1
  -2   2  39 1481.81 555.331   6
  -2   2  39 419.480 328.587   7
   2  -2 -38 405.155 392.625   3
   2   2 -38 157.118 325.957   3
   2   2 -38 213.203 149.909   1
  -2   2  38 529.299 349.197   6
  -2  -2  38 238.925 199.352   6
  -2   2  38 90.4692 217.066   7
   2  -2 -37 2998.67 866.887   3
   2   2 -37 3420.87 1184.14   3
  -2  -2  37 3455.75 815.777   6
  -2   2  37 2809.09 727.852   7
  -2   2  37 4092.43 881.847   6
   2   2 -37 4210.96 1442.24   1
   2  -2 -36 11775.8 1626.77   3
  -2   2  36 9653.62 1422.22   7
   2   2 -36 11305.8 2055.46   3
  -2   2  36 11887.2 1482.14   6
  -2  -2  36 11665.9 1485.51   6
   2   2 -36 13600.5 2716.45   1
   2  -2 -35 2976.34 836.334   3
  -2  -2  35 3070.59 714.402   6
  -2   2  35 1962.34 589.419   7
   2   2 -35 3110.96 1182.91   1
  -2   2  35 2558.49 628.654   6
   2   2 -35 2641.11 992.181   3
   2   2 -34-445.904 529.270   3
  -2   2  34 233.243 220.486   6
  -2   2  34-68.6762 278.757   7
  -2  -2  34-43.7394 155.671   6
   2  -2 -34 618.255 361.463   3
   2   2 -34-2.06892 434.441   1
   2  -2 -33 259.949 245.307   3
   2   2 -33-137.157 611.293   3
  -2  -2  33-206.089 208.183   6
   2   2 -33 22.1476 263.041   1
  -2   2  33 134.284 172.423   6
  -2   2  33 98.3961 166.041   7
  -2   2  32 241.484 91.5227   7
   2   2 -32 406.085 158.424   3
  -2   2  32 909.672 403.687   6
   2  -2 -32 479.397 289.558   3
  -2  -2  32 338.906 172.328   6
   2   2 -31 2575.31 1162.29   1
  -2   2  31 2187.41 562.517   6
   2  -2 -31 1173.17 406.183   3
  -2  -2  31 1886.24 525.048   6
   2   2 -31 1070.87 425.158   3
   2  -2 -30 12529.8 1385.69   3
   2   2 -30 13636.1 1951.76   3
   2   2 -30 12617.5 2398.84   1
  -2   2  30 12266.2 1339.12   6
  -2  -2  30 12714.8 1384.92   6
   2  -2 -29 491.808 283.484   3
   2   2 -29-130.531 359.096   1
   2   2 -29 92.2191 64.6254   3
  -2   2  29 758.015 335.453   6
  -2  -2  29 386.625 275.231   6
   2   2 -28 2005.76 684.657   3
  -2   2  28 2564.05 578.910   6
   2  -2 -28 1858.07 492.378   3
   2   2 -28 2379.57 835.614   1
  -2  -2  28 1979.04 494.044   6
   2   2 -27 9894.48 1495.62   3
  -2  -2  27 9124.57 1099.86   6
  -2   2  27 9393.15 1095.88   6
   2   2 -27 9306.09 1987.31   1
   2  -2 -27 11156.0 1174.34   3
  -2  -2  26 27422.2 1596.99   3
   2  -2 -26 26166.3 1830.21   3
   2   2 -26 25550.2 3285.50   1
   2   2 -26 28231.1 2492.13   3
  -2  -2  26 24472.8 1841.85   6
  -2   2  26 26304.0 1881.05   6
  -2  -2  25 3166.65 489.386   3
  -2   2  25 3206.46 619.181   6
   2   2 -25 3517.40 1217.92   1
   2  -2 -25 2829.47 550.692   3
   2   2 -25 3581.48 852.448   3
  -2  -2  25 3027.09 615.754   6
   2   2 -24 231.189 259.601   3
  -2  -2  24 84.6324 99.8658   6
  -2  -2  24 359.002 164.590   3
   2  -2 -24 359.034 211.697   4
   2   2 -24 574.345 532.965   1
  -2   2  24 367.633 179.471   6
   2  -2 -24 243.480 127.448   3
   2  -2 -23 324.712 161.154   3
   2   2 -23 247.485 217.251   3
  -2  -2  23 168.489 112.174   6
  -2  -2  23 308.095 130.859   3
   2   2 -23 866.756 553.415   1
  -2   2  23 471.354 216.886   6
   2  -2 -23 452.686 213.891   4
  -2  -2  22 192.209 143.788   6
  -2   2  22 72.6565 105.471   6
  -2   2  22 186.962 168.645   8
   2  -2 -22 97.0046 87.1013   3
   2   2 -22 128.874 335.325   1
   2   2 -22 157.346 170.023   3
   2  -2 -22 259.719 165.668   4
  -2  -2  22 53.6942 20.3873   3
  -2   2  21 411.857 162.259   3
   2  -2 -21 334.605 179.049   3
  -2   2  21 411.717 221.471   8
  -2  -2  21 400.591 139.880   3
  -2   2  21 344.609 197.947   6
   2   2 -21 211.878 192.803   3
   2  -2 -21 248.380 149.644   4
   2   2 -21 588.805 531.695   1
  -2  -2  21 16.2021 39.6294   6
   2  -2 -20 1473.88 367.237   4
  -2  -2  20 1950.92 336.240   3
  -2   2  20 1693.56 410.919   6
   2  -2 -20 1778.89 151.678   2
  -2   2  20 1854.61 365.371   3
   2   2 -20 1984.56 749.409   1
   2  -2 -20 1591.23 347.885   3
  -2  -2  20 1509.79 387.751   6
   2   2 -20 1767.01 509.401   3
  -2   2  20 1666.61 383.401   8
   2  -2 -19 5749.21 661.626   3
   2  -2 -19 5877.69 715.883   4
   2  -2 -19 7553.26 925.134   6
  -2   2  19 6002.86 718.460   6
  -2  -2  19 5697.18 569.847   3
   2  -2 -19 5953.02 321.000   2
   2   2 -19 5979.74 803.878   9
  -2   2  19 5477.19 685.065   8
  -2   2  19 6281.52 677.987   3
   2   2 -19 6387.09 935.094   3
  -2  -2  19 5699.41 732.428   6
   2   2 -19 5511.61 1299.09   1
   2   2 -18 18593.2 1587.80   3
  -2  -2  18 17148.5 1336.01   8
  -2   2  18 17314.7 1237.24   8
   2  -2 -18 22399.8 1559.56   6
  -2  -2  18 18252.2 1313.13   6
  -2   2  18 18920.4 1192.86   3
   2   2 -18 19772.7 1468.87   9
   2  -2 -18 18139.4 1298.98   4
   2  -2 -18 18325.8 1191.17   3
   2   2 -18 14711.6 2078.47   1
  -2  -2  18 19301.1 1061.98   3
  -2   2  18 18679.8 1269.63   6
   2  -2 -18 17733.3 661.492   2
   2  -2 -17 23381.7 1440.93   4
   2   2 -17 23387.1 1755.86   3
   2   2 -17 19209.4 2308.41   1
  -2   2  17 21444.2 1353.13   8
  -2  -2  17 20861.9 893.930   2
  -2  -2  17 23040.9 1477.27   6
   2  -2 -17 21111.6 775.509   2
   2   2 -17 25150.1 1623.17   9
  -2   2  17 22590.4 1396.09   6
   2  -2 -17 27792.3 1703.63   6
  -2  -2  17 21882.7 1485.69   8
   2  -2 -17 22663.9 1306.39   3
  -2  -2  17 23694.3 1171.07   3
  -2   2  17 25644.5 1365.56   3
   2  -2 -16 35098.3 1880.46   6
  -2   2  16 31302.4 1502.81   3
   2   2 -16 33633.3 1862.64   9
  -2   2  16 29917.3 1594.33   6
  -2   2  16 28697.9 1555.62   8
   2   2 -16 25032.5 2580.41   1
  -2  -2  16 28595.4 1696.07   8
   2  -2 -16 28999.2 1612.12   4
   2  -2 -16 29642.8 1493.54   3
  -2  -2  16 31235.2 1698.55   6
   2   2 -16 33852.7 2038.08   3
  -2  -2  16 30476.1 1327.66   3
  -2  -2  16 28327.0 1052.74   2
   2  -2 -16 27849.8 956.329   2
  -2  -2  15 6865.76 543.896   3
  -2  -2  15 6400.19 412.324   2
  -2  -2  15 6534.94 745.131   8
   2   2 -15 5362.12 1117.24   1
  -2   2  15 6789.09 629.655   3
   2  -2 -15 6557.58 681.820   4
   2   2 -15 6859.93 782.779   9
  -2   2  15 6990.32 694.590   6
   2   2 -15 7069.83 874.709   3
  -2   2  15 6403.62 660.987   8
  -2  -2  15 6754.63 736.594   6
   2  -2 -15 6652.58 624.471   3
   2  -2 -15 9005.55 870.733   6
   2  -2 -14 2353.42 393.115   4
   2   2 -14 2893.98 550.086   3
   2   2 -14 2393.00 723.308   1
  -2  -2  14 3244.71 491.599   6
   2  -2 -14 3024.88 409.498   3
   2   2 -14 3200.15 506.469   9
  -2   2  14 3032.02 403.533   3
  -2  -2  14 2686.60 257.337   2
   2  -2 -14 3355.60 510.871   6
  -2  -2  14 3090.92 346.089   3
  -2   2  14 2960.74 430.732   6
  -2  -2  14 2538.00 454.415   8
   2  -2 -13 12809.3 846.560   3
  -2  -2  13 12336.0 953.691   6
   2  -2 -13 12006.7 903.338   4
   2   2 -13 14210.6 1193.11   3
  -2  -2  13 12250.5 977.379   8
   2   2 -13 10404.8 1453.85   1
   2   2 -13 13331.8 1037.63   9
   2  -2 -13 13826.5 996.240   6
  -2  -2  13 13135.3 720.278   3
  -2  -2  13 12341.2 595.608   2
  -2   2  13 11970.3 874.698   6
  -2   2  13 13178.1 836.094   3
  -2  -2  12 287.146 131.355   6
   2  -2 -12 435.080 158.942   4
  -2   2  12 361.745 130.690   3
   2   2 -12 391.699 171.722   9
   2   2 -12 50.6154 165.463   1
  -2  -2  12 933.879 259.363   8
   2   2 -12 376.268 92.0038   2
   2  -2 -12 460.602 146.364   3
  -2   2  12 461.818 165.459   6
  -2  -2  12 412.122 116.443   3
   2   2 -12 433.238 214.635   3
  -2  -2  12 341.487 105.722   2
  -2   2  11 2477.46 343.927   6
   2  -2 -11 2309.04 321.703   3
  -2  -2  11 2320.86 388.986   8
  -2  -2  11 2353.86 258.449   3
   2   2 -11 2562.50 656.471   1
  -2  -2  11 2245.31 374.810   6
   2   2 -11 2056.84 446.383   3
   2   2 -11 2295.24 385.173   9
   2   2 -11 2206.61 223.030   2
  -2  -2  11 2267.01 231.353   2
   2  -2 -11 2291.92 342.409   4
   2  -2 -10 5734.81 532.110   4
  -2  -2  10 5373.58 568.659   6
  -2  -2  10 5409.52 400.252   3
   2   2 -10 5612.93 367.466   2
  -2  -2  10 5300.10 574.631   8
  -2  -2  10 5388.58 387.278   2
   2   2 -10 5317.99 586.641   9
   2   2 -10 4695.93 844.915   1
   2  -2 -10 5312.95 470.519   3
  -2   2  10 6207.79 529.943   6
   2   2 -10 5252.71 668.597   3
   2   2  -9 33898.4 1125.64   2
  -2  -2   9 33709.0 1171.77   3
   2  -2  -9 31459.5 1390.31   4
  -2  -2   9 32671.8 1140.51   2
  -2  -2   9 31309.5 1499.53   6
   2   2  -9 27777.3 2034.19   1
  -2  -2   9 34226.8 1529.38   8
   2  -2  -9 31641.2 1283.58   3
   2   2  -9 32706.1 1655.64   3
  -2   2   9 33665.0 1340.31   6
   2   2  -9 32296.9 1520.80   9
  -2  -2   8 70852.2 2034.57   2
  -2  -2   8 70947.2 2420.14   8
  -2   2   8 69890.5 2177.58   6
   2   2  -8 73739.2 2436.31   3
   2   2  -8 73679.5 2024.78   2
   2  -2  -8 70016.3 2168.12   3
  -2  -2   8 71836.5 2058.10   3
   2   2  -8 71006.3 2446.03   9
  -2  -2   8 73065.9 2490.52   6
   2  -2  -8 65830.0 2273.71   4
   2   2  -7 39448.8 2140.27   1
   2   2  -7 47430.1 1448.42   2
   2  -2  -7 42916.3 1518.11   3
   2  -2  -7 44529.4 1656.26   4
  -2   2   7 46541.2 1523.70   6
  -2  -2   7 44923.2 1796.64   6
  -2  -2   7 47975.3 1558.47   3
   2   2  -7 44779.1 1739.51   9
  -2  -2   7 45944.9 1740.72   8
  -2  -2   7 47441.1 1454.13   2
   2   2  -6 24447.9 927.090   2
   2   2  -6 24478.0 1128.98   9
  -2   2   6 24741.0 930.751   6
  -2  -2   6 25334.9 1025.76   3
   2   2  -6 20926.9 1374.35   1
   2  -2  -6 23326.5 956.616   3
   2  -2  -6 22280.0 1045.43   4
  -2  -2   6 24818.6 1226.84   6
  -2  -2   6 24803.5 1117.87   8
   2  -2  -5 1343.64 189.605   3
   2   2  -5 1456.27 232.806   9
   2   2  -5 1657.36 196.472   2
  -2  -2   5 1562.81 280.314   6
  -2   2   5 1887.20 192.892   6
  -2  -2   5 1571.19 238.273   8
   2   2  -5 1384.86 285.992   1
   2  -2  -5 1440.99 219.456   4
  -2  -2   4 41871.2 1736.09   6
   2  -2  -4 37412.9 1280.69   3
   2   2  -4 35103.8 1581.44   1
  -2  -2   4 38655.2 1365.99   8
  -2   2   4 40594.5 1838.75   5
   2   2  -4 37493.4 1380.70   9
   2  -2  -4 36372.3 1373.18   4
   2   2  -4 39980.8 1287.18   2
  -2   2   4 39495.8 1119.36   6
  -2  -2   3 51856.2 1582.21   8
  -2  -2   3 48618.3 1286.89   3
   2   2  -3 47719.9 1542.33   7
   2   2  -3 53291.5 1572.62   2
   2   2  -3 48451.4 1808.43   1
  -2  -2   3 52861.0 2136.41   6
  -2   2   3 52730.9 2021.47   5
  -2   2   0 31305.0 1264.26   5
   2   2   1 52755.9 1562.86   2
  -2   2  -1 49061.9 1710.09   5
   2   2   1 48714.5 1719.29   7
   2   2   1 49976.9 1644.93   5
  -2  -2  -1 51375.8 1476.67   3
   2  -2   1 46703.8 1530.88   8
  -2  -2  -1 49943.3 1390.08   4
  -2   2  -1 45749.0 1767.60   1
  -2  -2  -2 23571.0 897.281   3
  -2   2  -2 23831.0 1075.40   5
  -2   2  -2 21380.9 1145.64   1
   2  -2   2 21883.3 922.808   8
   2  -2   2 25682.6 799.094   6
  -2  -2  -2 22908.5 806.632   4
   2   2   2 24170.9 1023.10   7
   2   2   2 23100.0 1013.45   5
   2   2   2 24270.5 925.172   2
   2  -2   3 10880.6 520.394   6
  -2   2  -3 10809.0 720.266   5
  -2  -2  -3 10840.1 516.093   4
  -2  -2  -3 11621.0 596.049   3
   2   2   3 11671.9 579.365   2
  -2   2  -3 9222.03 763.456   1
   2  -2   3 10280.6 602.175   8
   2   2   3 11356.1 644.981   7
   2   2   3 11743.4 707.733   5
   2  -2   4 7399.86 448.805   6
   2   2   4 7631.85 603.853   5
  -2  -2  -4 6964.40 483.468   3
   2   2   4 6622.63 493.307   7
   2  -2   4 6704.44 492.605   8
  -2   2  -4 5978.46 653.292   1
  -2  -2  -4 7106.84 431.033   4
   2   2   4 7480.82 448.313   2
   2  -2   5 54726.7 1735.30   6
  -2  -2  -5 53752.2 1794.20   3
  -2  -2  -5 57746.9 1664.01   2
   2   2   5 53946.2 1439.69   8
   2  -2   5 49755.4 1800.37   8
  -2   2  -5 44786.4 2217.23   1
   2   2   5 53125.3 1845.88   7
   2   2   5 59244.8 2124.59   5
   2   2   5 56467.1 1658.79   2
  -2  -2  -5 54938.0 1704.34   4
   2   2   6 69725.0 2211.97   6
  -2  -2  -6 64817.8 2106.41   4
   2  -2   6 69448.3 2167.61   6
   2   2   6 71247.3 1880.68   8
  -2  -2  -6 77528.7 2037.31   2
  -2  -2  -6 70002.5 2224.02   3
   2   2   6 68103.5 2283.64   7
  -2   2  -6 63644.1 2942.77   3
   2   2   6 72928.0 2025.32   2
  -2   2  -6 59971.4 2810.97   1
   2  -2   6 69583.0 2284.21   8
   2  -2   7 90506.9 2853.10   8
   2   2   7 92726.4 2458.79   8
   2  -2   7 92516.2 2760.47   6
  -2  -2  -7 90505.4 2697.54   4
  -2  -2  -7 93472.6 2813.09   3
   2   2   7 91816.1 2790.58   6
   2   2   7 92423.2 2510.95   2
  -2   2  -7 83254.6 3592.60   1
   2   2   7 89704.0 2880.25   7
   2   2   8 39386.8 1327.78   8
  -2  -2  -8 40456.9 1613.68   3
  -2   2  -8 38125.2 2409.42   3
  -2  -2  -8 39253.8 1525.53   4
  -2   2  -8 40721.8 1565.42   9
   2  -2   8 39938.6 1582.64   6
  -2  -2  -8 43443.4 1335.13   2
   2   2   8 41495.6 1318.95   2
   2  -2   8 45563.9 2225.43   3
   2   2   8 38867.6 1573.68   6
   2   2   8 40561.3 1683.04   7
   2  -2   8 38815.9 1667.17   9
   2  -2   8 39233.1 1630.35   8
  -2   2  -8 36301.4 2283.05   1
   2  -2   9 22166.3 1427.68   3
  -2   2  -9 19429.4 1027.93   9
  -2  -2  -9 20469.8 803.120   2
  -2   2  -9 19233.4 1726.66   3
  -2  -2  -9 18839.5 992.239   4
   2   2   9 19177.4 1045.15   6
  -2   2  -9 19340.0 1682.42   1
   2   2   9 18692.3 1110.29   7
  -2  -2  -9 18911.3 1049.16   3
   2  -2   9 19536.2 1041.36   6
   2   2   9 19035.0 781.045   2
   2   2   9 18890.8 850.367   8
   2  -2   9 19504.9 1136.86   9
   2  -2   9 17821.8 1057.53   8
   2  -2  10 14855.2 1142.73   3
   2  -2  10 12968.2 907.501   8
   2  -2  10 12801.4 960.145   9
  -2  -2 -10 12640.6 868.953   3
  -2  -2 -10 12631.0 836.162   4
   2  -2  10 12340.3 843.110   6
   2   2  10 12939.3 713.876   8
  -2   2 -10 12901.5 1431.55   1
  -2   2 -10 12938.7 846.269   9
  -2  -2 -10 14190.1 630.288   2
  -2   2 -10 13594.6 1442.15   3
   2   2  10 13273.2 882.908   6
   2   2  10 12911.5 603.987   2
   2   2  10 12508.7 913.247   7
  -2   2 -11 17191.3 1710.04   1
  -2  -2 -11 15236.2 955.687   4
   2  -2  11 16815.3 1216.14   3
  -2   2 -11 14815.5 954.729   9
  -2  -2 -11 13952.7 957.655   3
   2   2  11 14547.6 816.722   8
   2  -2  11 15134.9 1007.72   8
   2  -2  11 14299.1 955.520   6
   2   2  11 15174.7 1050.33   7
   2   2  11 14438.3 959.267   6
  -2  -2 -11 16249.5 682.608   2
  -2   2 -11 15750.1 1570.45   3
   2  -2  11 13990.0 1073.43   9
  -2  -2 -12 41.3376 48.4293   4
   2   2  12 131.264 97.3928   6
  -2  -2 -12 134.602 115.648   3
   2  -2  12 93.9730 103.794   8
  -2   2 -12 140.683 79.0717   9
   2   2  12 190.803 147.095   7
   2   2  12 217.838 113.907   8
   2  -2  12 129.895 76.5464   3
  -2  -2 -12 142.013 58.6611   2
  -2   2 -12 622.142 332.110   1
   2  -2  12 168.159 132.454   9
  -2   2 -12-42.1139 155.179   3
   2  -2  12 222.113 125.305   6
  -2  -2 -13 2160.61 224.740   2
  -2   2 -13 2044.46 553.649   3
   2   2  13 2153.10 379.054   6
   2  -2  13 2176.23 376.379   6
   2  -2  13 1859.62 361.068   8
   2   2  13 1816.59 370.245   7
   2  -2  13 2576.47 452.051   3
  -2  -2 -13 1462.94 323.962   3
  -2  -2 -13 2286.56 377.477   4
  -2   2 -13 2879.66 749.930   1
   2  -2  13 2167.47 436.708   9
  -2   2 -13 1980.90 340.280   9
   2   2  13 1993.26 304.746   8
   2   2  14 8290.82 789.789   6
   2   2  14 9420.59 901.759   7
   2  -2  14 7981.57 816.740   3
   2  -2  14 8499.22 778.664   6
  -2   2 -14 9670.60 1452.02   1
  -2   2 -14 7882.21 748.779   9
  -2  -2 -14 7669.73 756.299   4
  -2  -2 -14 8003.71 786.112   3
  -2  -2 -14 8403.47 470.495   2
   2  -2  14 8603.74 826.032   8
   2  -2  14 8260.17 948.141   9
  -2   2 -14 8587.12 1188.82   3
   2   2  14 7610.55 643.390   8
   2  -2  15 99761.0 3564.56   3
  -2  -2 -15 103582. 2662.16   2
  -2  -2 -15 99315.6 3395.72   4
   2   2  15 94977.7 3401.77   6
   2  -2  15 96664.5 3398.09   6
  -2   2 -15 99195.1 3379.94   9
   2   2  15 100093. 3449.27   3
   2   2  15 86667.5 3049.29   8
   2  -2  15 94013.1 2509.21   2
   2   2  15 95553.6 3573.43   7
  -2   2 -15 100653. 3680.44   8
  -2   2 -15 100341. 5187.04   1
   2  -2  15 89055.9 3405.39   8
   2  -2  15 99294.4 4026.58   9
  -2  -2 -15 91397.3 3383.05   3
  -2   2 -15 94406.7 4515.06   3
   2  -2  16 33773.7 1795.69   8
  -2   2 -16 33841.4 2888.63   1
   2  -2  16 34029.9 1819.12   3
  -2  -2 -16 30631.7 1726.37   3
   2  -2  16 29884.2 1007.27   2
  -2   2 -16 33282.2 2517.27   3
  -2   2 -16 31587.3 1878.84   8
   2  -2  16 31538.4 1709.32   6
   2   2  16 30471.3 1491.32   8
  -2   2 -16 33486.8 1727.96   9
   2   2  16 32661.5 1865.07   7
   2   2  16 31499.6 1732.82   6
   2   2  16 32280.2 1728.08   3
  -2  -2 -16 32064.6 1705.10   4
   2   2  17 41109.1 1816.88   8
   2  -2  17 44370.1 2142.16   8
  -2   2 -17 45909.9 2326.00   8
   2   2  17 44170.7 2102.74   6
  -2   2 -17 47353.8 2107.99   9
   2  -2  17 43036.2 1206.13   2
   2  -2  17 44603.2 2094.35   6
   2   2  17 46223.8 2132.33   3
  -2   2 -17 48267.4 3064.54   3
  -2  -2 -17 42513.4 2096.66   3
   2  -2  17 47975.5 2212.20   3
   2   2  17 42878.0 2211.62   7
  -2   2 -17 46360.2 3509.67   1
  -2   2 -18 30103.8 2434.01   3
  -2   2 -18 30296.8 1688.47   9
   2   2  18 26976.3 1754.71   7
   2   2  18 28682.9 1703.12   6
   2  -2  18 30114.5 1726.09   3
   2   2  18 25582.5 1432.37   8
  -2   2 -18 32148.1 2946.67   1
  -2  -2 -18 25950.8 1665.67   3
   2  -2  18 26828.3 861.171   2
   2  -2  18 26737.4 1643.63   6
  -2   2 -18 27895.0 1851.16   8
   2   2  19 5680.50 737.321   6
  -2  -2 -19 4506.18 673.062   3
  -2   2 -19 5097.40 667.508   9
  -2   2 -19 5449.81 1227.45   1
   2  -2  19 5173.72 708.237   6
   2   2  19 4840.59 728.317   7
  -2   2 -19 5351.85 781.750   8
  -2   2 -19 4324.71 912.981   3
   2   2  19 4470.02 569.079   8
   2  -2  19 4909.93 656.253   3
  -2   2 -20 4612.47 653.788   9
  -2  -2 -20 4169.85 665.506   3
   2   2  20 3917.64 665.672   7
   2   2  20 4061.00 642.366   6
  -2   2 -20 3862.06 1055.25   1
   2  -2  20 4525.00 667.023   6
  -2   2 -20 4676.46 963.095   3
   2  -2  20 4577.81 642.224   3
  -2   2 -20 5149.98 800.826   8
   2   2  20 4253.89 553.342   8
   2   2  21 711.716 296.802   6
  -2   2 -21 603.818 272.628   8
   2  -2  21 796.497 309.262   6
   2   2  21 828.571 275.984   8
   2   2  21 823.651 322.659   7
  -2   2 -21 1105.38 590.871   1
  -2  -2 -21 1091.53 349.923   3
   2  -2  21 871.992 313.847   3
  -2   2 -21 640.700 303.521   3
  -2   2 -22 22747.7 1830.86   8
  -2   2 -22 22719.4 2695.96   1
   2   2  22 20590.6 1653.31   7
  -2   2 -22 21733.6 2234.91   3
  -2  -2 -22 22469.0 1615.74   9
   2   2  22 19388.7 1343.11   8
   2  -2  22 19732.1 1512.15   6
  -2  -2 -22 19893.3 1581.14   3
   2   2  22 20197.9 1548.62   6
   2  -2  23 17635.1 1457.73   6
  -2  -2 -23 17946.1 1530.50   3
   2   2  23 18721.3 1509.45   6
  -2   2 -23 20487.3 2570.48   1
   2   2  23 17286.3 1553.53   7
  -2   2 -23 18598.8 1673.46   8
  -2   2 -23 19222.4 2134.83   3
  -2   2 -24 10633.7 1914.39   1
   2   2  24 8129.15 1096.53   7
   2  -2  24 7528.69 960.666   6
   2   2  24 7568.50 983.147   6
  -2   2 -24 8817.00 1189.08   8
  -2  -2 -24 8615.41 1078.77   3
  -2   2 -24 10651.5 1631.66   3
   2  -2  25 41372.1 2418.22   6
  -2  -2 -25 41352.0 2555.08   3
  -2   2 -25 41165.2 3376.83   3
   2   2  25 44975.2 2523.04   6
   2   2  25 39665.5 2554.03   7
  -2   2 -25 46654.7 4083.46   1
  -2   2 -25 44420.8 2847.27   8
   2  -2  26 5595.17 850.532   6
  -2   2 -26 5878.35 1232.65   3
  -2   2 -26 6712.35 1606.38   1
   2   2  26 5750.53 899.321   6
   2   2  26 4820.05 870.912   7
  -2  -2 -26 6202.89 960.316   3
  -2  -2 -27 4864.93 852.591   3
   2  -2  27 5850.02 886.975   6
   2   2  27 5363.64 927.492   7
  -2   2 -27 6062.54 1462.16   1
  -2   2 -27 4717.59 1176.69   3
   2   2  27 6996.46 974.691   6
   2  -2  28 5049.86 849.174   6
   2   2  28 4600.95 851.554   7
   2   2  28 5334.23 846.812   6
  -2   2 -28 6369.18 1552.95   1
  -2   2 -28 5249.16 1194.08   3
  -2  -2 -28 6389.16 1048.83   3
   2  -2  29 1387.84 422.793   6
  -2   2 -29 1101.09 519.469   3
  -2   2 -29 1204.72 715.275   1
   2   2  29 1131.98 422.463   7
   2  -2  29 1353.87 447.604   7
  -2  -2 -29 2029.14 607.714   3
   2   2  29 1506.06 500.633   6
   2  -2  30 721.000 353.758   6
  -2  -2 -30 960.220 479.431   3
   2   2  30 762.212 357.658   7
  -2   2 -30-179.785 585.731   3
  -2   2 -30 721.267 578.416   1
   2  -2  30 189.938 110.977   7
   2   2  30 509.680 305.154   6
  -2  -2 -31 3121.05 791.620   3
  -2   2 -31 3108.78 1177.41   1
   2   2  31 2502.94 632.849   6
   2  -2  31 3252.03 713.978   6
   2   2  31 3239.47 783.146   7
   2  -2  31 2264.66 642.797   7
  -2   2 -31 1455.54 505.903   3
  -2   2 -32 9009.98 1937.48   1
   2  -2  32 8061.12 1139.78   6
  -2   2 -32 9137.76 1751.60   3
   2   2  32 8637.16 1293.23   7
  -2  -2 -32 7067.66 1224.14   3
   2   2  32 8398.17 1181.90   6
   2  -2  32 5652.76 1055.53   7
  -2   2 -33 11522.5 2030.80   3
   2   2  33 10550.0 1368.56   6
   2  -2  33 8095.49 1232.87   7
  -2  -2 -33 11057.2 1581.87   3
   2  -2  33 9690.22 1276.35   6
   2   2  33 10152.9 1449.12   7
  -2   2 -33 12348.5 2352.01   1
  -2   2 -34 364.274 196.186   1
   2  -2  34 635.604 328.913   7
   2   2  34 1026.66 468.901   6
  -2   2 -34 971.877 579.897   3
   2   2  34 560.883 318.424   7
   2  -2  34 896.867 411.453   6
  -2  -2 -34 925.500 471.879   3
   2   2  35 9826.99 1446.04   7
   2  -2  35 8019.30 1267.66   7
   2   2  35 10772.0 1434.13   6
  -2   2 -35 11648.8 2339.52   1
  -2   2 -35 10334.0 2036.60   3
  -2  -2 -35 11854.8 1715.68   3
   2  -2  35 10902.7 1399.76   6
  -2   2 -36 2523.73 1079.85   1
  -2   2 -36 3527.69 1177.18   3
  -2  -2 -36 2274.29 745.990   3
   2   2  36 2752.89 768.769   7
   2  -2  36 2289.57 653.178   6
   2   2  36 2332.35 662.929   6
   2  -2  36 2134.58 590.380   7
   2  -2  37 345.404 318.156   6
   2  -2  37-90.5496 284.407   7
   2   2  37 97.4343 175.691   6
  -2  -2 -37 391.026 413.703   3
   2   2  37 265.088 315.509   7
  -2   2 -37-78.7878 773.803   1
  -2   2 -37 694.784 490.607   3
   2   2  38 2390.96 675.334   7
   2  -2  38 2193.93 607.297   6
   2   2  38 2800.95 756.729   6
   2  -2  38 2790.38 793.591   7
  -2   2 -38 3067.85 1068.25   3
  -2  -2 -38 2834.56 905.872   3
  -2   2 -38 3397.16 1339.70   1
  -2  -2 -39 2992.69 967.949   3
  -2   2 -39 2508.11 917.558   3
  -2   2 -40 2477.63 1204.29   3
  -2  -2 -40 2298.08 881.566   3
  -2  -2 -41 1207.04 587.353   3
  -2  -2 -42 4272.94 1332.32   3
   2  -4 -43 16025.5 2222.00   3
   2  -4 -42 2145.43 858.177   3
   2  -4 -41 15150.1 2080.91   3
  -2   4  40 12548.1 1643.61   6
   2  -4 -40 12091.2 1776.57   3
   2   4 -39 3707.65 1511.82   1
   2  -4 -39 4071.89 1019.66   3
  -2  -4  39 2625.99 741.287   6
  -2   4  39 3509.77 929.916   7
  -2   4  39 3700.84 942.183   6
  -2   4  38 477.732 372.266   6
  -2  -4  38 664.722 444.053   6
   2   4 -38 399.332 698.219   1
  -2   4  38 412.914 374.727   7
   2  -4 -38 663.116 344.594   3
  -2   4  37 29547.6 2483.62   6
   2  -4 -37 28339.7 2546.91   3
  -2  -4  37 28987.2 2478.05   6
  -2   4  37 28873.3 2642.69   7
   2   4 -37 37918.1 4693.31   1
   2   4 -36 39095.9 4010.83   3
  -2  -4  36 30016.8 2499.58   6
   2   4 -36 37411.3 4591.69   1
   2  -4 -36 31563.1 2637.68   3
  -2   4  36 31783.5 2721.99   7
  -2   4  36 32139.1 2541.75   6
  -2   4  35 64963.1 3670.09   6
   2   4 -35 72201.4 6370.39   1
   2  -4 -35 62651.4 3758.40   3
  -2   4  35 62623.8 3907.70   7
  -2  -4  35 65643.2 3758.48   6
   2  -4 -34 3412.19 929.716   3
   2   4 -34 6118.35 1911.11   1
  -2   4  34 3447.06 925.672   7
  -2  -4  34 3877.18 881.928   6
  -2   4  34 3989.39 904.692   6
   2   4 -34 4776.18 1521.61   3
   2   4 -33 30576.8 3380.64   3
  -2   4  33 25387.2 2291.38   7
   2   4 -33 25342.7 3681.79   1
  -2   4  33 26828.5 2171.55   6
   2  -4 -33 27755.6 2246.31   3
  -2  -4  33 25446.6 2158.00   6
   2  -4 -32 3733.09 809.275   3
  -2  -4  32 2562.38 671.961   6
   2   4 -32 2559.85 950.250   3
   2   4 -32 3927.29 1414.73   1
  -2   4  32 3258.66 733.795   6
  -2   4  32 4158.45 915.123   7
  -2  -4  31 7990.76 1131.84   6
   2   4 -31 7465.68 1884.70   1
  -2   4  31 6720.04 1111.43   7
   2   4 -31 7656.85 1613.77   3
   2  -4 -31 7639.24 1103.32   3
  -2   4  31 7655.26 1097.71   6
  -2   4  30 23710.1 1913.10   6
   2  -4 -30 23508.2 1916.73   3
  -2   4  30 21601.6 1977.28   7
   2   4 -30 24983.5 3410.82   1
  -2  -4  30 21185.3 1863.36   6
   2  -4 -30 26446.2 2105.62   4
   2   4 -30 24589.3 2886.75   3
   2  -4 -29 9287.20 1161.47   3
  -2  -4  29 9370.30 1205.54   6
   2  -4 -29 9862.28 1218.81   4
  -2   4  29 9220.01 1158.89   6
   2   4 -29 9525.91 2041.85   1
  -2   4  29 9477.26 1269.42   7
   2   4 -29 8070.40 1633.29   3
   2  -4 -28 6089.47 955.928   3
   2   4 -28 7623.85 1904.57   1
   2  -4 -28 6603.40 999.315   4
  -2  -4  28 5753.52 935.357   6
   2   4 -28 5073.15 1263.86   3
  -2   4  28 5457.19 890.294   6
  -2   4  28 6310.38 1020.96   7
   2   4 -27 96178.8 6716.58   1
   2  -4 -27 103594. 2573.35   2
   2  -4 -27 96205.0 4115.36   3
  -2  -4  27 90396.2 4107.94   6
  -2   4  27 90233.2 4016.79   6
  -2   4  27 89497.1 4257.90   7
  -2  -4  27 99166.4 3546.17   3
   2  -4 -27 101458. 4301.47   4
   2  -4 -26 63914.1 1817.82   2
   2   4 -26 58623.4 5046.85   1
   2  -4 -26 61635.2 3163.51   4
   2  -4 -26 59938.6 3018.25   3
  -2  -4  26 63445.8 2585.97   3
  -2  -4  26 53446.4 2977.93   6
  -2   4  26 54043.3 3120.29   7
  -2   4  26 61620.7 3050.05   6
   2  -4 -25 71591.2 3266.18   3
  -2  -4  25 73277.6 2823.83   3
   2   4 -25 69599.5 5428.52   1
  -2   4  25 68464.9 3221.85   6
   2  -4 -25 78578.1 2178.21   2
   2  -4 -25 73114.0 3412.26   4
  -2   4  25 68012.2 3447.30   7
  -2  -4  25 68015.4 3316.85   6
  -2  -4  24 15867.3 1119.19   3
  -2   4  24 14369.1 1240.82   8
   2   4 -24 17433.6 2602.11   1
   2  -4 -24 15990.3 1442.90   4
  -2  -4  24 14716.9 846.769   2
   2  -4 -24 16773.9 1418.30   3
   2  -4 -24 16597.6 789.997   2
  -2   4  24 15725.9 1460.88   7
  -2  -4  24 16189.8 1416.48   6
  -2   4  24 16872.3 1396.07   6
   2   4 -24 13697.5 1886.24   3
  -2  -4  23 6491.76 690.008   3
   2   4 -23 5471.24 1124.76   3
   2  -4 -23 6803.17 881.447   4
   2  -4 -23 6669.86 855.455   3
  -2   4  23 6080.19 810.079   6
  -2   4  23 6513.70 898.944   7
  -2  -4  23 5920.23 499.767   2
  -2   4  23 5315.82 712.610   8
  -2  -4  23 6805.03 898.152   6
   2  -4 -23 6310.88 474.759   2
   2   4 -23 6405.67 1555.59   1
  -2  -4  22 1515.56 324.940   3
  -2   4  22 1366.78 413.931   7
   2   4 -22 1214.45 417.841   8
   2  -4 -22 1073.25 319.660   3
   2   4 -22 1584.70 726.472   1
  -2  -4  22 1186.30 376.918   6
   2  -4 -22 1521.57 401.791   4
  -2   4  22 1137.35 322.984   8
   2   4 -22 1109.43 450.949   3
   2  -4 -22 1279.07 208.888   2
  -2  -4  22 1273.61 228.642   2
  -2   4  22 1394.14 368.800   6
  -2   4  21 1656.52 410.438   7
  -2  -4  21 1996.86 363.230   3
   2   4 -21 1430.76 523.831   3
  -2   4  21 1552.75 365.785   8
   2   4 -21 1275.86 702.610   1
   2   4 -21 1463.49 467.985   8
   2  -4 -21 1779.43 422.761   3
  -2  -4  21 1680.25 259.404   2
  -2   4  21 1521.85 382.318   6
  -2  -4  21 1482.17 410.164   6
   2  -4 -21 1472.26 219.098   2
   2  -4 -21 1629.19 415.201   4
  -2   4  20 10413.9 1082.00   7
   2  -4 -20 11375.6 672.174   2
   2  -4 -20 11917.0 1049.02   3
  -2  -4  20 12365.8 1348.16   9
   2  -4 -20 11903.0 1116.77   4
  -2   4  20 10031.8 932.836   8
  -2  -4  20 10624.6 709.452   2
   2   4 -20 9889.11 1770.25   1
  -2  -4  20 11814.2 862.742   3
   2   4 -20 10685.4 1385.32   3
  -2  -4  20 11716.6 1119.47   6
  -2   4  20 11498.6 1048.92   6
  -2  -4  19 72425.1 2325.74   2
  -2   4  19 63312.0 2727.01   8
   2  -4 -19 71153.5 2232.17   2
  -2  -4  19 72195.1 3106.35   6
  -2   4  19 71664.7 2907.82   6
   2   4 -19 59791.2 4457.09   1
   2  -4 -19 82186.3 3298.06   6
   2  -4 -19 70572.2 2905.38   3
  -2  -4  19 75966.5 2635.19   3
  -2  -4  19 73606.6 3538.45   9
  -2   4  19 69884.1 3066.91   7
   2  -4 -19 72609.3 3054.34   4
  -2  -4  18 29840.0 1274.77   2
   2  -4 -18 34606.6 1982.67   6
  -2  -4  18 31369.7 1830.52   6
   2  -4 -18 28723.3 1199.06   2
  -2   4  18 32034.4 1731.69   3
   2   4 -18 23905.6 2668.93   1
  -2  -4  18 29617.2 2040.50   9
  -2   4  18 30778.1 1681.54   6
   2  -4 -18 31252.7 1791.78   4
  -2   4  18 27092.4 1548.82   8
   2  -4 -18 29198.0 1659.20   3
  -2  -4  18 29801.8 1458.20   3
  -2  -4  17 184139. 5052.18   3
  -2  -4  17 173028. 5570.72   6
  -2  -4  17 177175. 4753.38   2
   2  -4 -17 176728. 5504.75   4
   2  -4 -17 165962. 4616.28   2
  -2   4  17 171435. 5291.22   6
   2  -4 -17 173537. 5351.11   3
  -2   4  17 185390. 5411.90   3
   2   4 -17 177532. 5814.89   9
   2   4 -16 16486.5 2038.59   1
  -2  -4  16 20201.0 1411.82   6
  -2   4  16 22411.9 1362.86   3
   2  -4 -16 21869.0 1332.97   3
  -2   4  16 21340.4 1309.89   6
   2  -4 -16 20667.7 1380.80   4
  -2  -4  16 21945.9 1059.89   2
   2  -4 -16 23776.3 1480.95   6
  -2  -4  16 22384.9 1221.41   3
  -2  -4  16 21190.1 1513.17   8
   2   4 -16 21468.6 1533.16   9
   2  -4 -16 20329.3 973.188   2
  -2   4  15 35600.3 1695.46   6
  -2   4  15 36937.0 1774.85   3
   2  -4 -15 33625.2 1729.74   3
  -2  -4  15 32629.9 1823.37   6
   2  -4 -15 41793.0 1948.16   6
   2  -4 -15 36360.9 1856.07   4
  -2  -4  15 35925.7 1984.57   8
  -2  -4  15 38557.8 1684.98   3
   2   4 -15 28034.5 2630.13   1
  -2  -4  15 37857.7 1489.13   2
   2   4 -15 36490.8 2011.84   9
   2   4 -14 69687.9 3143.98   6
  -2   4  14 56750.6 2245.70   6
   2  -4 -14 57351.1 2325.50   3
  -2  -4  14 60663.4 2058.30   2
  -2  -4  14 57665.9 2508.51   6
   2  -4 -14 65132.5 2482.08   6
   2  -4 -14 56787.6 2434.45   4
   2   4 -14 58799.2 2626.66   9
  -2  -4  14 57203.5 2583.93   8
  -2   4  14 56254.9 2391.42   7
  -2  -4  14 63190.8 2342.63   3
   2   4 -14 47897.0 3413.94   1
  -2  -4  13 7364.78 700.516   3
   2  -4 -13 7479.52 697.564   6
  -2   4  13 5390.61 620.062   7
   2  -4 -13 5450.33 635.589   4
  -2  -4  13 5969.72 519.182   2
   2   4 -13 4940.46 965.273   1
   2   4 -13 6641.87 760.641   9
  -2  -4  13 6499.90 727.224   6
   2   4 -13 8241.00 970.690   6
  -2   4  13 6125.25 595.480   6
  -2  -4  13 6282.36 734.151   8
   2  -4 -13 6530.41 651.115   3
  -2  -4  12 215.843 112.951   3
   2   4 -12 187.168 145.771   9
  -2  -4  12 188.235 135.749   8
  -2  -4  12 148.781 71.9834   6
   2   4 -12 87.2781 167.038   1
   2  -4 -12 255.791 129.208   3
  -2  -4  12 294.416 117.854   2
   2  -4 -12 184.387 108.542   4
   2  -4 -12 169.168 121.116   6
  -2   4  12 90.5561 79.9099   7
   2   4 -12 175.178 106.995   6
  -2   4  12 156.185 87.1510   6
  -2  -4  11 29093.8 1264.06   2
   2  -4 -11 27082.9 1454.41   4
   2   4 -11 31192.3 1876.41   6
  -2  -4  11 28069.9 1550.79   8
  -2   4  11 26036.9 1356.86   7
   2  -4 -11 30493.9 1372.98   6
   2  -4 -11 27370.5 1368.86   3
  -2  -4  11 27806.3 1548.37   6
  -2   4  11 26635.3 1255.90   6
  -2  -4  11 27078.5 1593.50   3
   2   4 -11 27416.8 1557.37   9
   2   4 -11 22029.9 1958.51   1
  -2  -4  10 36209.7 1773.51   6
  -2  -4  10 35327.2 1735.88   8
  -2  -4  10 38232.5 1872.65   3
  -2   4  10 36070.0 2368.10   5
   2  -4 -10 42045.2 1572.63   6
  -2   4  10 33187.9 1537.49   7
  -2   4  10 34993.6 1434.87   6
  -2  -4  10 35834.4 1475.07   2
   2  -4 -10 33541.0 1645.27   4
   2  -4 -10 35009.4 1569.58   3
   2   4 -10 38951.8 2140.00   6
   2   4 -10 30358.6 2208.25   1
   2   4  -9 79626.5 3181.37   6
  -2   4   9 73197.3 3398.33   5
  -2  -4   9 68804.9 2649.21   6
   2  -4  -9 66469.0 2376.30   3
  -2   4   9 66984.2 2323.58   7
   2   4  -9 60677.1 3169.96   1
  -2  -4   9 66564.7 2564.25   8
  -2  -4   9 70656.0 2302.11   2
   2  -4  -9 74489.5 2298.39   6
   2  -4  -9 65724.4 2500.48   4
  -2   4   9 70568.9 2203.02   6
  -2   4   8 51846.1 2720.28   5
  -2  -4   8 48791.7 1790.24   7
   2  -4  -8 47550.4 1980.39   4
   2  -4  -8 44913.4 1815.39   3
   2  -4  -8 55678.3 1735.59   6
  -2  -4   8 49546.6 2118.81   6
  -2  -4   8 51416.9 1826.29   2
  -2  -4   8 47101.6 1981.47   8
   2   4  -8 45877.0 2556.52   1
  -2   4   8 46277.8 1755.57   7
   2   4  -8 56805.8 2600.05   6
  -2   4   8 49297.2 1650.20   6
  -2  -4   7 62779.9 2292.03   8
  -2   4   7 62053.9 1908.57   6
  -2   4   7 63370.8 2043.62   7
   2   4  -7 55056.5 2778.08   1
   2  -4  -7 60477.2 2167.37   3
   2  -4  -7 68718.4 1968.20   6
  -2  -4   7 61508.9 2116.84   7
  -2  -4   7 65069.8 2160.52   2
   2   4  -7 70832.9 3006.16   6
   2  -4  -7 60846.1 2320.37   4
  -2  -4   7 68774.6 2568.99   6
  -2   4   7 65884.4 3048.99   5
   2   4  -7 63897.3 2130.48   2
  -2   4   7 60629.2 2434.78   8
   2   4  -6 18753.8 958.640   2
  -2  -4   6 20832.3 1275.33   6
  -2  -4   6 18073.3 948.425   7
   2   4  -6 17287.5 1347.14   1
  -2   4   6 20516.3 1486.12   5
   2  -4  -6 17788.5 966.655   3
  -2  -4   6 18103.4 1021.87   8
  -2   4   6 17979.7 847.675   7
   2  -4  -6 20907.0 797.844   6
   2  -4  -6 17329.2 1057.84   4
  -2   4   6 18216.3 757.374   6
  -2   4   6 14558.1 1014.13   8
   2   4  -6 21741.2 1556.78   6
  -2  -4   5 226.447 95.8665   7
   2  -4  -5 144.397 62.8645   3
  -2  -4   5 51.3481 54.0290   8
   2   4  -5 223.299 132.645   2
   2   4  -5 210.479 148.900   1
   2  -4  -5 207.834 109.774   4
   2  -4  -5 157.483 52.2546   6
   2   4  -5 116.958 57.5505   6
  -2   4   5 120.646 55.5628   7
  -2   4   5 164.054 83.0454   8
  -2   4   5 232.958 143.160   5
  -2  -4   5 172.906 121.160   6
   2  -4  -4 110184. 2614.48   6
   2   4  -4 102524. 4155.97   6
   2   4  -4 105860. 3105.25   8
  -2  -4   4 112985. 3815.18   6
  -2   4   4 106535. 3798.95   5
   2  -4  -4 100663. 3296.33   4
  -2   4   4 99819.5 3093.89   8
   2   4  -4 99602.0 3664.44   1
  -2  -4   4 105955. 3068.32   8
   2   4  -4 105239. 3132.07   2
  -2   4   4 106200. 2774.93   7
   2  -4  -4 89475.7 3179.00   8
   2   4  -4 110126. 3654.87   5
   2  -4  -4 108081. 3138.23   3
  -2  -4   4 101961. 3095.53   7
   2   4  -4 102201. 2979.84   7
   2   4  -3 44963.5 1998.21   5
  -2  -4   3 45010.8 1572.07   8
   2   4  -3 42802.4 2037.24   1
  -2   4   3 47532.8 2173.04   5
   2   4  -3 45760.7 1688.10   2
   2   4  -3 45801.8 1605.71   8
   2  -4  -3 44463.1 1867.63   4
  -2  -4   3 44798.2 2240.70   6
  -2   4   3 45586.0 1379.65   7
  -2   4   3 42212.3 1598.18   8
  -2  -4   3 44827.9 1710.29   7
  -2  -4   3 43917.7 1418.99   3
   2   4  -3 42592.2 1582.09   7
  -2  -4   3 44074.6 1934.04   4
   2  -4  -3 43546.3 1735.51   8
  -2  -4   2 5851.45 572.414   4
  -2   4   2 5883.03 473.175   8
   2  -4  -2 5386.53 586.061   4
  -2   4   2 5393.89 638.120   5
  -2  -4   2 5748.63 398.975   3
  -2  -4   2 5766.62 424.852   8
   2  -4  -2 5273.73 486.689   8
  -2  -4   2 5437.01 752.596   6
   2   4  -2 4853.35 595.360   1
   2   4  -2 5976.68 512.866   2
   2   4  -2 5368.32 463.731   7
   2   4  -2 5911.94 625.775   5
  -2  -4   2 5981.16 548.460   7
   2   4  -2 5751.02 439.053   8
  -2  -4   1 5379.77 382.163   8
  -2  -4   1 5702.89 409.446   3
   2   4  -1 5338.03 603.418   1
  -2   4   1 7325.53 733.146   5
   2   4  -1 4976.38 478.564   7
   2   4  -1 6351.09 628.172   5
   2   4  -1 5217.08 548.459   4
   2  -4  -1 5464.48 469.931   8
   2   4  -1 5880.42 501.365   2
   2   4  -1 5428.39 393.624   8
  -2  -4   1 5667.22 509.387   4
   2  -4  -1 5594.40 620.689   4
  -2  -4   1 5387.75 548.242   7
  -2   4   1 5874.60 647.737   1
  -2   4   1 5007.80 444.324   8
  -2  -4   0 15802.7 1000.42   7
  -2  -4   0 16420.1 778.808   3
  -2   4   0 17730.2 1190.83   5
   2   4   0 18257.0 947.617   2
  -2   4   0 16491.2 1159.98   1
   2  -4   0 16031.5 863.873   8
   2   4   0 18570.8 1126.33   5
  -2  -4   0 17159.6 896.351   4
  -2  -4   0 17303.7 704.277   8
   2   4   0 17577.9 713.063   8
   2   4   0 17432.4 1017.79   4
   2   4   0 17173.8 1004.13   7
   2  -4   0 17345.1 1194.03   4
   2   4   1 11725.4 743.885   2
  -2   4  -1 11807.9 946.974   5
  -2  -4  -1 10825.0 767.619   7
  -2   4  -1 10213.7 918.725   1
   2   4   1 11444.0 501.742   8
  -2   4  -1 11893.8 705.023   6
  -2  -4  -1 11161.2 635.106   3
   2  -4   1 11825.1 487.078   7
   2  -4   1 11407.5 478.679   6
   2   4   1 11272.9 868.901   5
   2  -4   1 10387.7 675.749   8
  -2  -4  -1 10508.5 662.043   4
   2   4   1 10909.2 765.753   4
   2  -4   1 11444.2 1005.27   4
   2   4   1 10557.7 822.101   7
  -2  -4  -1 10733.4 497.591   8
   2   4   2 40203.9 1623.22   4
  -2  -4  -2 40245.9 1456.52   3
   2   4   2 40022.4 1812.05   5
  -2  -4  -2 39959.6 1619.58   7
   2  -4   2 35306.0 2009.92   4
   2   4   2 35452.4 1706.21   7
  -2  -4  -2 38674.8 1460.54   4
  -2   4  -2 35795.7 1933.28   1
  -2   4  -2 37251.8 1849.98   5
  -2  -4  -2 39175.9 1167.89   8
   2  -4   2 38859.4 1176.40   7
   2  -4   2 39122.8 1536.96   8
   2  -4   2 41996.1 1241.89   6
   2   4   2 39963.4 1143.56   8
   2   4   2 40957.6 1573.03   2
  -2   4  -2 46247.8 1534.18   6
   2  -4   3 22550.3 832.686   6
  -2   4  -3 18999.7 1260.48   5
  -2  -4  -3 17883.5 910.693   4
  -2  -4  -3 19436.4 948.609   3
  -2   4  -3 22193.2 995.551   6
   2   4   3 18156.6 1023.42   4
  -2  -4  -3 19172.9 1030.97   7
   2   4   3 20047.7 1012.08   2
   2   4   3 18736.2 1188.23   5
  -2   4  -3 18033.4 1326.63   1
   2   4   3 18533.9 1090.32   7
   2  -4   3 19137.8 1006.80   8
  -2   4  -4 337.099 172.344   5
   2   4   4 109.697 74.7360   4
  -2  -4  -4 81.2076 50.6460   4
   2   4   4 194.243 75.5036   7
   2   4   4 114.809 96.7083   2
  -2  -4  -4 50.7497 13.4343   7
   2  -4   4 225.953 77.4795   6
  -2  -4  -4-11.1583 50.1795   3
   2   4   4 100.032 60.2833   5
  -2   4  -4 46.4751 56.9125   6
  -2   4  -4 128.968 112.130   1
   2  -4   4 48.4467 59.2257   8
  -2   4  -5 26293.0 1204.31   6
  -2   4  -5 21668.1 1575.97   1
  -2  -4  -5 23008.8 1159.81   7
  -2  -4  -5 22341.6 1111.95   3
  -2  -4  -5 23655.0 1109.30   6
   2  -4   5 24699.3 1023.73   6
   2   4   5 25175.1 1158.09   2
  -2   4  -5 24414.9 1538.69   5
  -2  -4  -5 22816.1 1075.79   4
  -2  -4  -5 25338.3 1626.25   5
   2  -4   5 23151.8 1197.07   8
  -2  -4  -5 25518.8 1124.90   2
   2   4   5 23820.8 1230.18   7
   2   4   5 24351.7 1442.19   5
   2   4   5 23569.7 1222.77   4
   2   4   6 35644.0 1578.12   7
  -2  -4  -6 37235.6 2135.12   5
  -2   4  -6 31438.4 2023.53   1
  -2  -4  -6 36784.0 1563.43   7
  -2  -4  -6 37279.1 1445.18   2
  -2   4  -6 39173.9 1607.04   6
   2   4   6 33094.4 1568.06   4
  -2  -4  -6 33502.8 1473.54   3
   2   4   6 36755.5 1879.95   5
  -2  -4  -6 35971.9 1448.09   4
  -2  -4  -6 37142.6 1463.88   6
   2  -4   6 33951.2 1566.84   8
   2  -4   6 35335.2 1362.42   6
   2   4   7 5840.90 587.126   4
  -2   4  -7 3254.82 620.260   1
  -2  -4  -7 5874.17 570.625   7
   2  -4   7 5187.46 473.486   6
  -2  -4  -7 5609.44 498.643   4
  -2  -4  -7 5804.67 486.281   2
  -2  -4  -7 5228.56 496.885   6
   2   4   7 4861.20 279.658   8
  -2   4  -7 5844.75 583.161   6
   2   4   7 5489.73 559.316   7
  -2  -4  -7 4791.22 500.546   3
   2  -4   7 5465.14 658.303   5
   2  -4   7 5614.84 577.624   8
   2   4   7 5512.73 690.981   5
  -2  -4  -8 20813.6 1088.17   4
  -2  -4  -8 20647.5 1146.58   3
  -2  -4  -8 22717.9 1247.10   7
   2   4   8 20369.6 750.546   8
   2  -4   8 23744.4 1469.89   5
  -2  -4  -8 23222.1 1066.13   2
   2   4   8 20934.7 1206.77   7
   2  -4   8 21152.9 1234.08   8
   2   4   8 22249.2 1498.23   5
  -2   4  -8 24644.7 1321.39   6
   2  -4   8 20976.0 1072.52   6
   2  -4   8 24446.7 1706.70   3
  -2  -4  -8 21842.7 1123.61   6
   2   4   8 20685.0 1230.72   4
  -2   4  -8 18559.2 1618.61   1
  -2  -4  -9 2370.10 335.853   4
   2  -4   9 2526.97 466.582   5
   2  -4   9 2244.81 328.482   6
  -2  -4  -9 2356.17 353.168   6
   2   4   9 1912.88 199.207   8
  -2  -4  -9 2146.09 372.076   7
   2   4   9 1920.02 358.940   4
   2   4   9 2014.79 352.148   7
   2   4   9 1938.23 436.867   5
  -2  -4  -9 2107.31 292.315   2
  -2   4  -9 1657.79 488.337   1
  -2  -4  -9 2061.86 339.248   3
  -2   4  -9 2407.45 404.109   6
   2  -4   9 1734.17 331.949   8
   2  -4   9 2956.19 615.198   3
   2  -4  10 5216.25 612.760   8
  -2  -4 -10 5040.64 533.182   4
   2  -4  10 6251.50 765.816   5
   2   4  10 5972.84 792.815   5
  -2  -4 -10 5975.82 584.686   6
   2  -4  10 7291.19 1006.51   3
   2  -4  10 5468.72 540.536   6
   2   4  10 5237.01 619.003   4
   2  -4  10 5211.79 645.418   9
   2   4  10 5774.38 622.374   7
   2   4  10 4777.23 363.567   8
  -2  -4 -10 5623.68 480.673   2
  -2   4 -10 5818.10 671.800   6
  -2   4 -10 4987.31 891.218   1
  -2  -4 -10 5128.38 566.981   3
   2  -4  11 3933.33 750.385   3
  -2  -4 -11 3383.71 374.294   2
  -2   4 -11 2530.62 640.480   1
  -2  -4 -11 3020.41 422.008   4
  -2  -4 -11 3194.74 453.100   6
   2  -4  11 2869.86 401.842   6
   2  -4  11 2739.65 458.666   8
  -2  -4 -11 2598.30 416.206   3
   2   4  11 2912.69 465.570   4
   2   4  11 2835.11 288.043   8
  -2   4 -11 3290.03 513.322   6
   2  -4  11 2774.28 477.651   9
   2   4  11 2916.68 461.142   7
   2   4  11 2941.86 418.950   6
   2   4  11 3398.70 589.876   5
   2   4  12 13006.4 711.403   8
   2  -4  12 12946.3 1091.35   9
   2  -4  12 13662.3 961.144   6
   2  -4  12 14182.5 1099.26   8
  -2   4 -12 15783.9 1212.57   6
   2   4  12 13331.2 1047.29   7
   2   4  12 13513.8 982.948   6
  -2  -4 -12 12940.8 983.521   3
  -2  -4 -12 14164.8 814.859   2
  -2  -4 -12 14338.0 1027.20   6
   2   4  12 13473.3 1072.56   4
  -2   4 -12 12873.7 1567.63   1
   2   4  12 14606.0 1342.54   5
  -2  -4 -12 13315.9 945.166   4
  -2   4 -13 301.308 137.527   6
   2  -4  13 408.657 189.397   9
  -2  -4 -13 372.439 116.513   2
   2  -4  13 323.484 221.257   3
   2   4  13 367.935 180.956   7
   2   4  13 38.1942 109.163   5
   2   4  13 413.275 121.106   8
   2  -4  13 306.090 163.549   8
  -2  -4 -13 188.916 96.1272   3
  -2  -4 -13 211.359 81.8264   4
   2   4  13 236.975 124.549   4
  -2  -4 -13 318.783 136.145   6
  -2   4 -13 652.941 352.839   1
   2  -4  13 224.095 135.394   6
   2   4  13 318.605 132.986   6
   2  -4  14 489.327 212.230   8
   2   4  14 473.268 216.387   7
   2  -4  14 445.734 118.420   2
   2  -4  14 566.356 208.317   6
  -2   4 -14 443.757 193.937   1
  -2  -4 -14 729.849 243.496   6
   2   4  14 573.850 146.986   8
   2   4  14 614.385 215.527   6
   2  -4  14 563.962 268.250   3
  -2  -4 -14 655.767 202.563   4
  -2  -4 -14 552.824 196.390   3
  -2  -4 -14 528.204 135.218   2
  -2  -4 -15 5621.79 682.618   3
  -2  -4 -15 6271.82 684.198   4
  -2   4 -15 5694.04 1134.31   1
   2  -4  15 6075.56 667.695   6
   2   4  15 6135.22 758.426   7
   2  -4  15 6571.59 917.453   3
   2   4  15 6406.48 708.253   6
   2  -4  15 5877.89 495.336   2
   2   4  15 4994.78 488.224   8
  -2  -4 -15 6645.04 761.800   6
  -2  -4 -15 6282.70 508.004   2
  -2  -4 -16 9621.46 609.266   2
   2  -4  16 7656.73 781.306   6
  -2  -4 -16 8884.73 865.199   3
   2  -4  16 11950.9 1190.84   3
  -2   4 -16 10386.0 1564.77   1
   2   4  16 9725.21 888.849   6
   2   4  16 8326.14 909.601   7
  -2  -4 -16 9194.98 847.744   4
  -2  -4 -16 11090.1 994.889   6
   2   4  16 8489.52 623.900   8
   2  -4  16 8534.60 591.546   2
   2  -4  17 6575.79 533.380   2
  -2  -4 -17 7350.19 783.346   4
  -2  -4 -17 7930.43 842.995   3
   2   4  17 6377.39 579.553   8
  -2  -4 -17 7435.24 550.389   2
   2  -4  17 8327.73 983.739   3
   2  -4  17 6409.62 742.260   6
   2   4  17 6692.14 770.691   6
   2   4  17 7238.63 879.321   7
  -2   4 -17 9028.05 1490.57   1
   2  -4  18 9760.71 1051.98   3
  -2   4 -18 6852.22 926.036   8
  -2  -4 -18 7960.22 878.180   3
   2   4  18 8407.92 877.936   6
   2   4  18 7159.66 644.800   8
  -2   4 -18 7974.49 1435.57   1
   2  -4  18 7150.90 551.716   2
   2  -4  18 7720.93 839.215   6
  -2  -4 -18 7779.55 563.158   2
   2  -4  18 7203.68 1000.63   9
  -2  -4 -18 8407.08 872.692   4
   2   4  18 6901.89 868.305   7
   2   4  19 8789.56 937.441   6
   2  -4  19 7883.91 581.305   2
  -2  -4 -19 8097.16 915.351   3
  -2   4 -19 8268.11 1028.46   8
   2   4  19 7450.90 683.354   8
  -2   4 -19 6253.75 1296.95   3
  -2   4 -19 8557.75 1530.45   1
   2  -4  19 9710.14 1045.54   3
   2  -4  19 8365.45 898.609   6
   2  -4  19 8460.78 1137.05   9
  -2  -4 -19 9767.95 622.503   2
  -2  -4 -19 9108.20 932.887   4
   2   4  19 7272.93 944.763   7
   2  -4  20 284.196 207.438   3
  -2   4 -20 417.566 207.634   8
   2  -4  20 389.380 205.968   6
   2   4  20 236.855 151.769   7
  -2   4 -20-185.634 407.558   3
  -2  -4 -20 142.805 133.497   4
   2  -4  20 212.297 59.2103   9
  -2  -4 -20 210.814 80.4635   2
  -2  -4 -20 224.313 212.798   3
   2  -4  20 216.724 65.1741   2
   2   4  20 325.290 160.118   8
   2   4  20 396.686 215.031   6
  -2   4 -20 235.740 165.899   1
   2   4  21 4787.69 767.229   7
   2  -4  21 4229.79 395.216   2
   2  -4  21 5270.08 752.946   3
   2   4  21 4163.09 533.973   8
  -2   4 -21 4827.36 1178.32   3
  -2   4 -21 4311.95 1108.69   1
  -2  -4 -21 4434.78 689.955   3
  -2  -4 -21 4842.20 428.940   2
  -2   4 -21 4479.91 806.504   8
  -2  -4 -21 4500.81 671.409   4
   2  -4  21 4366.33 662.276   6
   2  -4  21 4666.93 906.315   9
   2   4  21 4239.92 680.697   6
  -2  -4 -22 2234.08 507.881   3
   2  -4  22 2155.42 480.905   6
   2  -4  22 2472.81 288.953   2
  -2   4 -22 2726.93 935.741   1
  -2  -4 -22 2331.58 499.393   4
   2   4  22 2420.35 567.761   7
  -2   4 -22 2198.41 589.254   8
  -2  -4 -22 2508.61 298.642   2
   2   4  22 2199.63 385.058   8
   2   4  22 2374.42 524.164   6
  -2   4 -22 2530.73 866.948   3
   2  -4  23 5653.81 438.408   2
   2   4  23 6190.01 852.354   6
   2  -4  23 5266.57 770.194   6
   2   4  23 5034.29 618.805   8
  -2   4 -23 5247.58 903.621   8
  -2  -4 -23 6645.20 870.738   4
   2   4  23 6124.53 916.476   7
  -2   4 -23 9506.44 1787.99   1
  -2   4 -23 6677.18 1405.63   3
  -2  -4 -23 5451.90 807.298   3
  -2  -4 -24 419.600 258.508   3
   2   4  24 371.137 211.647   7
  -2   4 -24 31.3775 148.685   1
  -2   4 -24 490.425 326.236   8
   2  -4  24 329.483 103.682   2
   2  -4  24 279.869 97.0186   6
   2   4  24 214.518 86.3244   6
   2   4  24 225.498 103.828   8
  -2   4 -24 163.805 295.796   3
   2  -4  25 1231.56 171.355   2
  -2   4 -25 1478.51 471.886   8
  -2   4 -25 1342.38 791.826   3
   2   4  25 1295.35 302.255   8
   2   4  25 1641.51 491.082   7
  -2   4 -25 1684.88 778.812   1
   2   4  25 1508.78 444.980   6
  -2  -4 -25 1292.01 349.179   3
   2  -4  25 1057.18 306.901   6
  -2   4 -26 922.529 630.295   1
  -2   4 -26 278.237 238.940   8
   2   4  26 340.622 247.300   7
   2  -4  26 71.8021 79.9668   6
  -2  -4 -26 228.853 166.626   3
   2   4  26 156.830 111.167   6
  -2   4 -26 410.171 492.056   3
   2  -4  27 5699.27 879.428   6
  -2   4 -27 6153.16 1090.05   8
   2   4  27 6474.55 966.590   6
  -2   4 -27 9464.16 1882.67   1
   2   4  27 7580.10 1091.75   7
  -2  -4 -27 6088.52 951.914   3
  -2   4 -27 6453.24 1528.94   3
  -2   4 -28 7531.22 1702.23   1
  -2  -4 -28 6377.91 995.234   3
   2   4  28 6825.13 978.706   6
  -2   4 -28 8115.26 1762.81   3
   2  -4  28 5627.25 888.432   6
   2   4  28 6649.55 1063.20   7
  -2   4 -28 5653.09 1073.34   8
   2   4  29 3603.62 810.989   7
   2  -4  29 3129.48 631.686   6
  -2   4 -29 4129.46 892.530   8
  -2  -4 -29 3045.34 702.237   3
  -2   4 -29 2729.48 965.625   3
  -2   4 -29 5360.10 1486.19   1
   2   4  29 3809.02 780.889   6
   2   4  30 242.226 210.671   6
   2   4  30 376.817 324.570   7
  -2  -4 -30 399.271 314.865   3
  -2   4 -30 1.61414 372.007   3
   2  -4  30 98.0079 57.8577   6
  -2   4 -30 970.823 659.003   1
   2   4  31 8153.17 1256.54   7
   2  -4  31 7121.93 1052.83   6
  -2  -4 -31 7632.09 1195.74   3
   2   4  31 5931.61 972.015   6
  -2   4 -31 7600.01 1783.09   1
  -2   4 -31 7759.93 1752.97   3
  -2  -4 -32 3546.62 819.059   3
   2   4  32 2782.64 761.501   7
   2  -4  32 2096.57 603.076   7
   2  -4  32 2305.85 604.222   6
  -2   4 -32 4246.48 1377.33   1
   2   4  32 3026.71 742.014   6
  -2   4 -32 2984.91 1112.72   3
   2   4  33 7438.29 1143.96   6
   2  -4  33 6870.12 1056.45   6
  -2  -4 -33 6067.36 1093.79   3
  -2   4 -33 7873.03 1813.30   3
   2   4  33 6623.43 1158.96   7
  -2   4 -33 8477.23 1944.93   1
   2  -4  33 5671.88 1046.84   7
  -2  -4 -34 186.875 136.587   3
  -2   4 -34 89.1562 551.144   3
   2  -4  34 100.826 239.611   7
   2  -4  34-70.6764 257.083   6
   2   4  34 315.075 130.121   7
   2   4  34 198.754 216.361   6
  -2  -4 -35 726.217 413.895   3
   2  -4  35-104.089 355.561   7
   2  -4  35-92.4637 334.837   6
   2   4  35 1117.40 516.901   7
  -2   4 -35 832.960 749.993   1
   2   4  35 440.725 377.936   6
  -2   4 -35 1315.81 888.256   3
  -2  -4 -36 270.165 307.960   3
   2   4  36 111.345 64.7983   6
   2  -4  36-273.049 319.460   6
   2   4  36 225.846 340.923   7
  -2   4 -36 477.990 395.273   1
   2  -4  36-366.007 355.383   7
  -2   4 -37 5895.22 1794.94   1
   2  -4  37 3191.97 797.699   7
   2   4  37 4071.52 953.712   7
  -2  -4 -37 4567.32 1081.44   3
   2  -4  37 4580.81 950.144   6
   2   4  37 3322.15 837.831   6
   2  -4  38 387.121 350.482   6
  -2  -4 -38 935.043 572.908   3
   2   4  38 570.011 375.145   6
   2  -4  38 64.9837 89.4323   7
  -2  -4 -39 201.985 281.812   3
  -2  -4 -40 492.849 462.304   3
  -2   6  41 632.031 265.774   5
   2  -6 -41 1127.91 546.297   3
  -2   6  40 15497.4 2572.37   5
  -2   6  40 13641.9 1741.62   6
   2  -6 -40 14114.7 1881.88   3
  -2   6  39 546.413 374.698   7
   2  -6 -39 467.256 375.602   3
  -2   6  39 390.216 335.754   6
   2  -6 -38-46.2751 189.501   3
   2   6 -38 500.703 806.074   1
  -2   6  38-201.243 233.289   7
  -2   6  38 165.965 267.773   6
  -2  -6  38 149.186 242.116   6
   2  -6 -37 2067.35 667.676   3
  -2  -6  37 1942.21 675.112   6
   2   6 -37 2108.65 1387.44   1
  -2   6  37 2136.34 692.417   7
  -2   6  37 2098.96 679.067   6
  -2   6  36 26648.5 2519.51   7
   2  -6 -36 30679.4 2592.96   3
   2   6 -36 33627.9 4467.31   1
  -2  -6  36 30800.1 2506.21   6
  -2   6  36 29262.1 2430.14   6
   2   6 -35 1246.28 984.876   1
  -2  -6  35-96.0453 170.933   6
   2  -6 -35 398.463 460.084   3
  -2   6  35 452.724 423.771   7
  -2   6  35 306.598 304.350   6
  -2   6  34-310.465 251.589   6
  -2   6  34 239.375 237.418   7
   2  -6 -34 32.4003 85.2512   3
   2   6 -34 459.176 775.806   1
   2  -6 -34 133.473 259.827   4
  -2  -6  34-74.7037 278.686   6
  -2   6  33 10013.0 1397.48   7
   2  -6 -33 10784.1 1395.59   4
  -2   6  33 8812.73 1209.77   6
   2   6 -33 8983.06 2228.56   1
   2  -6 -33 9955.02 1357.57   3
  -2  -6  33 8637.07 1199.77   6
   2   6 -32 83.2238 385.880   1
  -2   6  32 683.108 322.610   7
  -2  -6  32 165.258 132.340   6
  -2   6  32 736.509 380.009   6
   2  -6 -32 655.234 384.905   4
   2  -6 -32 215.811 302.870   3
   2  -6 -31 162.859 233.012   3
  -2   6  31 384.847 263.370   6
   2   6 -31 102.814 44.0475   1
  -2  -6  31 4.51131 109.209   6
   2  -6 -31 26.4720 112.616   4
  -2   6  31 191.590 179.825   7
   2  -6 -30 14938.7 1556.78   3
  -2   6  30 15361.5 1661.79   7
   2  -6 -30 15165.5 1594.89   4
  -2  -6  30 14486.2 1539.16   6
  -2   6  30 13322.5 1427.08   6
   2   6 -30 13939.7 2607.72   1
  -2  -6  29 3183.23 708.070   6
  -2   6  29 2523.52 604.915   6
   2   6 -29 2249.42 1081.06   1
   2  -6 -29 2256.73 602.923   3
  -2   6  29 2805.60 658.174   7
   2  -6 -29 2753.59 649.078   4
   2  -6 -28 5285.09 877.591   3
  -2   6  28 5150.70 830.075   6
  -2   6  28 5656.32 956.035   7
   2  -6 -28 4742.93 848.231   4
  -2  -6  28 5356.47 865.354   6
   2   6 -28 7311.01 1801.53   1
  -2   6  27 2965.35 691.343   7
   2  -6 -27 3160.17 701.194   4
  -2   6  27 3088.76 641.631   6
   2   6 -27 3453.56 1280.56   1
   2  -6 -27 2378.53 627.377   3
  -2  -6  27 2759.38 625.658   6
   2   6 -26 45971.5 4462.23   1
  -2   6  26 43933.1 2507.49   6
  -2  -6  26 52112.6 2279.58   3
  -2  -6  26 45862.2 1918.16   2
  -2   6  26 42077.7 2229.83   8
   2  -6 -26 46493.9 2673.75   3
  -2   6  26 45356.0 2774.91   7
   2  -6 -26 47101.9 2747.84   4
  -2  -6  26 43385.7 2635.50   6
  -2   6  25 842.332 349.561   6
  -2  -6  25 743.577 206.863   2
   2   6 -25 1423.30 861.198   1
  -2  -6  25 2033.31 648.672   9
  -2   6  25 721.691 350.857   7
  -2  -6  25 1294.85 405.768   3
   2   6 -25 1066.08 486.127   8
  -2  -6  25 737.611 357.808   6
   2  -6 -25 992.462 222.698   2
   2  -6 -25 1760.52 517.418   4
   2  -6 -25 931.990 383.160   3
  -2   6  25 676.614 279.630   8
  -2  -6  24 668.011 199.069   2
  -2   6  24 637.366 200.607   8
   2  -6 -24 928.140 219.638   2
  -2  -6  24 599.508 213.701   3
   2  -6 -24 1098.28 415.529   4
  -2  -6  24 866.654 333.443   6
  -2   6  24 1158.47 434.480   7
   2  -6 -24 691.568 269.661   3
   2   6 -24 907.388 632.923   1
   2   6 -24 1008.58 421.586   8
  -2   6  24 1252.66 379.632   6
  -2  -6  24 1422.46 512.177   9
   2   6 -23 25716.1 2112.25   8
  -2  -6  23 28395.2 2283.48   9
  -2  -6  23 23816.7 1778.24   6
   2  -6 -23 24991.9 1816.47   4
  -2   6  23 21898.9 1457.27   8
  -2   6  23 23764.9 1669.68   6
   2  -6 -23 25134.7 1300.09   2
  -2  -6  23 26769.5 1539.07   3
   2  -6 -23 24490.7 1771.41   3
  -2  -6  23 23858.5 1315.37   2
  -2   6  23 22961.0 2509.79   5
   2   6 -23 22055.4 2862.96   1
  -2   6  23 23540.8 1803.54   7
   2   6 -22 609.625 643.811   1
  -2  -6  22 330.735 196.366   9
  -2  -6  22 198.449 169.780   6
  -2   6  22 543.678 280.407   6
   2  -6 -22 112.179 84.4533   2
  -2   6  22 75.5713 100.594   8
   2  -6 -22 229.307 140.626   4
  -2   6  22-128.630 121.853   5
  -2  -6  22 111.329 69.0687   3
  -2  -6  22 314.103 131.661   2
   2  -6 -22 516.320 266.624   3
   2   6 -22 74.5797 85.5370   8
  -2   6  22 208.568 183.236   7
   2  -6 -21 124.719 84.6314   2
   2   6 -21-203.020 367.867   1
  -2  -6  21 161.080 66.5553   3
  -2   6  21 79.6853 114.578   7
  -2  -6  21-217.675 320.057   9
  -2   6  21 56.7866 92.3514   6
   2   6 -21-46.6086 225.219   8
  -2   6  21 37.2398 53.0195   8
  -2   6  21-198.494 503.599   5
   2  -6 -21 39.6484 159.551   4
  -2  -6  21 47.3921 95.2895   6
   2  -6 -21-51.3957 119.165   3
  -2  -6  21 74.7972 47.1732   2
   2   6 -20 6202.12 1372.27   1
  -2  -6  20 8718.43 756.131   2
   2  -6 -20 8714.39 960.019   3
   2   6 -20 8235.04 1072.17   8
   2  -6 -20 8274.27 964.768   4
  -2  -6  20 9764.11 902.326   3
  -2   6  20 8437.45 984.055   7
  -2   6  20 8013.95 860.245   6
  -2  -6  20 7719.09 1081.41   9
  -2  -6  20 8809.98 995.225   6
   2  -6 -20 8182.08 700.813   2
  -2   6  20 9447.02 1511.62   5
  -2   6  19 624.127 371.314   5
   2  -6 -19 1333.02 375.790   6
   2  -6 -19 1031.31 304.918   4
  -2   6  19 1047.31 323.201   7
  -2  -6  19 1524.70 390.915   3
  -2  -6  19 977.577 239.285   2
   2   6 -19 409.205 382.266   1
  -2  -6  19 1182.55 358.999   6
   2  -6 -19 1025.55 306.755   3
  -2   6  19 1183.93 329.766   6
   2   6 -19 760.156 311.575   8
  -2  -6  19 1276.94 420.029   9
   2  -6 -19 826.685 221.092   2
  -2  -6  18 45211.6 2599.56   9
  -2   6  18 39249.5 2201.56   7
   2  -6 -18 50546.1 2375.35   6
  -2   6  18 46867.2 3317.18   5
   2  -6 -18 45041.0 2331.05   4
  -2  -6  18 44115.3 1923.73   2
   2   6 -18 34030.1 3226.49   1
   2  -6 -18 42462.1 1819.97   2
   2   6 -18 47215.3 2679.33   8
   2  -6 -18 42860.2 2234.76   3
  -2   6  18 42748.3 2081.40   6
  -2  -6  18 48995.4 2316.23   3
  -2  -6  18 41878.8 2286.08   6
  -2   6  17 7273.21 762.178   6
   2   6 -17 6310.51 1335.36   1
  -2   6  17 6982.32 1228.91   5
  -2  -6  17 6514.86 811.117   6
  -2  -6  17 6989.36 681.600   2
  -2  -6  17 6837.42 930.674   9
  -2   6  17 7459.96 862.040   7
   2  -6 -17 8132.06 848.244   6
   2  -6 -17 6921.11 810.480   3
   2  -6 -17 6812.02 630.018   2
   2  -6 -17 6676.75 810.659   4
  -2  -6  17 8797.25 946.688   3
  -2  -6  16 36283.3 1537.89   2
   2  -6 -16 34752.5 1748.22   3
   2   6 -16 28604.3 2663.49   1
  -2  -6  16 32721.8 1792.81   6
   2  -6 -16 32798.4 1394.54   2
  -2   6  16 33526.3 1562.93   6
   2  -6 -16 34814.1 1817.88   4
  -2   6  16 36717.0 2710.68   5
  -2   6  16 33272.1 1738.53   7
   2  -6 -16 41017.4 1843.29   6
  -2  -6  16 41566.3 2157.68   3
   2   6 -15 5533.49 1116.20   1
  -2  -6  15 7023.85 670.203   2
  -2   6  15 6465.33 735.236   7
  -2   6  15 6517.82 669.429   6
   2  -6 -15 6105.06 708.370   3
  -2  -6  15 6510.24 791.965   6
  -2   6  15 8287.42 1270.03   5
   2  -6 -15 7771.41 774.566   6
   2  -6 -15 5771.84 707.336   4
   2  -6 -15 6452.41 622.239   2
  -2  -6  15 6880.57 878.812   3
   2  -6 -14 38022.7 1901.77   4
   2  -6 -14 38650.9 1611.45   2
   2  -6 -14 37858.8 1844.44   3
  -2  -6  14 41400.8 1716.02   2
   2  -6 -14 44896.0 1827.74   6
  -2   6  14 39244.6 1826.36   7
  -2   6  14 39299.0 1656.10   6
  -2  -6  14 40840.5 2294.60   3
  -2   6  14 39652.5 2744.81   5
  -2  -6  14 39976.1 1987.81   6
   2   6 -13 18103.7 1699.60   6
  -2   6  13 16561.1 1734.42   5
   2  -6 -13 14844.2 1105.34   3
  -2   6  13 13942.6 1050.83   7
  -2   6  13 15154.9 1296.27   8
  -2  -6  13 16053.7 1376.32   3
   2   6 -13 13131.9 1678.26   1
  -2  -6  13 14662.9 1222.84   8
   2  -6 -13 17568.3 1077.16   6
  -2  -6  13 13796.5 1133.86   6
   2  -6 -13 15526.5 1185.87   4
  -2   6  13 13933.2 951.109   6
  -2  -6  13 15829.3 1052.76   2
  -2  -6  12 173.398 112.459   2
  -2  -6  12 64.7435 99.8891   8
   2   6 -12 230.915 245.262   6
  -2   6  12 218.336 131.775   7
   2  -6 -12 39.2657 51.9504   4
  -2   6  12 99.3515 56.4693   8
   2  -6 -12 132.312 70.8193   6
  -2   6  12 179.735 81.7497   6
  -2   6  12 171.793 72.3829   5
   2  -6 -12 74.9736 32.0171   3
  -2  -6  12 142.413 109.836   7
  -2  -6  12 66.5491 97.0019   6
   2   6 -12-60.6530 208.498   1
   2  -6 -11 6645.27 706.661   3
   2   6 -11 5552.74 990.441   1
  -2   6  11 6624.35 678.345   7
  -2   6  11 5470.92 711.505   8
   2  -6 -11 7343.46 612.290   6
  -2  -6  11 6608.07 746.241   8
  -2   6  11 6237.02 581.443   6
  -2  -6  11 6475.58 648.342   7
  -2   6  11 7618.49 1137.00   5
   2  -6 -11 6389.90 738.152   4
  -2  -6  11 6598.12 753.696   6
  -2  -6  11 7160.92 682.833   2
   2   6 -11 7471.78 1079.83   6
   2   6 -10 30015.0 2323.15   1
   2   6 -10 36545.9 2467.68   6
   2  -6 -10 35331.8 1438.84   6
  -2   6  10 30444.8 1699.86   8
  -2  -6  10 34575.0 1630.52   2
  -2  -6  10 34453.5 1833.81   6
  -2   6  10 34623.3 2433.36   5
  -2   6  10 33042.4 1545.56   7
  -2  -6  10 31643.7 1556.72   7
   2  -6 -10 31394.6 1647.73   3
   2  -6 -10 31416.3 1730.44   4
  -2  -6  10 34025.7 1798.93   8
  -2   6  10 32902.2 1947.71   4
   2  -6  -9 1127.53 209.510   6
   2   6  -9 1106.20 310.980   8
  -2  -6   9 925.974 235.064   7
  -2   6   9 1072.11 266.402   8
   2   6  -9 1364.50 447.328   1
  -2  -6   9 1019.29 286.046   6
  -2   6   9 899.053 333.770   5
   2  -6  -9 1101.36 273.025   3
  -2   6   9 952.138 312.482   4
  -2  -6   9 1028.48 259.099   2
   2  -6  -9 935.824 261.374   4
   2   6  -9 1323.59 431.835   6
  -2   6   9 955.606 214.290   7
  -2  -6   9 815.125 242.383   8
  -2  -6   8 18869.8 1222.68   8
  -2   6   8 19341.5 1423.96   4
  -2  -6   8 18737.4 1304.70   6
  -2   6   8 20611.8 1745.96   5
  -2  -6   8 18854.1 1142.03   7
  -2   6   8 18615.6 1038.76   7
   2   6  -8 20524.1 1828.61   6
   2  -6  -8 20304.1 912.980   6
   2  -6  -8 18460.1 1269.81   4
   2   6  -8 18586.6 1684.49   1
   2   6  -8 19286.7 1254.12   8
  -2   6   8 17840.7 1101.02   8
  -2  -6   8 18487.6 1143.76   2
   2  -6  -8 17531.9 1134.70   3
  -2  -6   7 23686.8 1323.55   2
  -2   6   7 23156.8 1576.06   4
   2  -6  -7 23549.3 1428.22   4
  -2  -6   7 22523.9 1259.81   7
  -2   6   7 24839.5 1187.98   7
   2  -6  -7 25601.1 995.268   6
  -2  -6   7 22457.4 1310.17   8
  -2  -6   7 25320.8 1541.02   6
  -2   6   7 21930.4 1197.54   8
   2   6  -7 21767.8 1783.18   1
   2   6  -7 23697.3 1993.28   6
   2   6  -7 22692.4 1347.52   8
   2  -6  -7 23271.5 1295.33   3
  -2   6   7 23037.7 1824.10   5
   2   6  -6 25474.4 1385.39   8
  -2  -6   6 26334.1 1379.55   8
   2   6  -6 24816.2 1863.68   1
   2   6  -6 25876.4 2115.55   6
  -2   6   6 26746.6 1929.39   5
  -2   6   6 25758.1 1231.43   7
   2  -6  -6 24679.5 1490.29   4
   2  -6  -6 26186.8 1374.89   3
  -2   6   6 25768.6 1661.39   4
   2  -6  -6 27048.6 995.412   6
  -2  -6   6 29552.8 1691.52   6
  -2   6   6 25342.5 1259.22   8
   2  -6  -6 26064.6 1466.29   8
  -2  -6   6 26248.4 1372.17   7
  -2  -6   5 12989.5 1118.57   6
   2  -6  -5 11722.0 882.319   3
  -2  -6   5 12152.5 1187.23   4
  -2  -6   5 12554.9 909.805   7
   2   6  -5 13354.1 1201.44   5
   2  -6  -5 13449.2 584.055   6
  -2   6   5 12279.5 803.257   8
   2  -6  -5 10854.9 921.254   8
   2  -6  -5 12416.7 1028.08   4
   2   6  -5 13132.7 914.142   8
  -2  -6   5 12169.0 857.512   8
   2   6  -5 12586.1 1263.44   1
   2   6  -5 12145.0 777.996   7
  -2   6   5 12607.6 810.995   7
  -2   6   5 11524.4 1207.10   5
   2   6  -4 22474.0 1196.02   8
   2   6  -4 23247.8 1616.43   5
   2   6  -4 20962.0 1625.39   1
   2  -6  -4 21983.3 1299.80   8
  -2  -6   4 25068.0 1668.61   6
  -2   6   4 19644.5 1075.09   7
  -2  -6   4 22478.7 1296.11   7
   2  -6  -4 22750.0 780.548   6
   2  -6  -4 22926.1 894.595   7
  -2  -6   4 21887.4 1163.13   8
  -2   6   4 21561.1 1114.67   8
   2   6  -4 20710.0 1072.76   7
  -2  -6   4 20771.8 1029.44   3
   2  -6  -4 22806.6 1437.86   4
   2  -6  -4 22446.6 1247.12   3
  -2   6   4 22954.2 1710.47   5
  -2  -6   4 23539.6 1592.32   4
  -2  -6   3 12882.8 1217.49   6
  -2   6   3 11619.9 774.743   8
   2  -6  -3 11969.7 493.720   6
   2   6  -3 12300.5 1121.89   5
  -2   6   3 11757.7 708.569   7
  -2  -6   3 12075.6 960.295   7
  -2   6   3 12618.3 1236.87   5
   2   6  -3 11428.7 772.610   7
   2  -6  -3 11655.1 560.879   7
  -2  -6   3 12554.8 1069.34   4
  -2  -6   3 12111.0 795.652   8
  -2  -6   3 11483.1 725.201   3
   2  -6  -3 11529.3 873.595   8
   2  -6  -3 11215.6 1002.58   4
   2  -6  -3 11780.6 862.453   3
   2   6  -3 11599.0 1146.65   1
   2   6  -3 11931.6 798.812   8
  -2   6   2 4807.66 740.562   5
  -2  -6   2 4462.29 437.291   3
  -2   6   2 5409.94 515.516   8
   2   6  -2 4480.35 456.802   8
   2   6  -2 4898.19 504.034   7
  -2   6   2 4897.13 364.906   7
   2   6  -2 5289.49 753.801   1
  -2  -6   2 5413.95 652.035   4
   2   6  -2 5736.57 748.825   5
   2  -6  -2 5522.53 510.426   6
  -2  -6   2 4841.58 769.120   6
   2  -6  -2 5096.68 541.353   8
  -2  -6   2 4672.81 456.034   8
   2  -6  -2 4921.86 665.045   4
  -2  -6   2 5258.23 634.607   7
   2  -6  -2 4694.83 314.749   7
  -2  -6   1 823.245 182.078   8
   2  -6  -1 733.473 126.549   7
   2  -6  -1 790.831 289.862   4
  -2  -6   1 749.536 243.812   7
   2   6  -1 521.646 188.931   4
   2   6  -1 782.501 170.991   8
   2  -6  -1 675.934 191.285   8
   2   6  -1 629.465 241.572   5
  -2   6   1 1264.01 380.895   5
   2   6  -1 652.511 256.401   1
  -2   6   1 753.774 121.421   7
   2   6  -1 544.208 164.314   7
  -2  -6   1 723.011 220.959   4
   2  -6  -1 889.035 166.192   6
  -2  -6   1 693.404 167.323   3
  -2   6   1 1192.45 247.223   8
  -2  -6   0 9046.88 812.088   7
  -2   6   0 8730.38 426.201   7
  -2  -6   0 8324.53 631.019   3
   2   6   0 8836.82 906.867   4
   2   6   0 8951.24 752.923   7
  -2   6   0 8883.25 1006.76   1
  -2  -6   0 8242.65 748.191   4
   2  -6   0 9486.58 523.350   6
  -2   6   0 9169.51 1005.20   5
   2  -6   0 9242.36 525.435   7
   2  -6   0 9281.50 996.442   4
   2  -6   0 8700.79 710.450   8
   2   6   0 8689.32 908.383   5
  -2   6   0 8603.71 697.412   8
  -2  -6   0 8626.06 591.625   8
   2   6   0 8791.29 579.286   8
  -2  -6  -1 3368.72 467.086   4
  -2  -6  -1 3162.70 335.940   8
   2  -6   1 3704.98 644.685   4
  -2   6  -1 3555.97 628.403   1
   2  -6   1 3461.35 357.953   7
   2   6   1 3809.87 563.406   4
   2   6   1 3311.25 504.983   7
  -2   6  -1 3514.52 604.009   5
   2   6   1 3559.58 336.158   8
  -2  -6  -1 3993.17 504.619   7
   2  -6   1 4230.43 329.841   6
   2  -6   1 3472.76 437.530   8
   2   6   1 2853.98 527.001   5
  -2   6  -1 3391.13 426.740   8
  -2  -6  -1 3587.64 404.939   3
  -2  -6  -2 838.566 219.783   4
  -2  -6  -2 876.784 204.609   3
  -2  -6  -2 1002.29 241.602   7
   2   6   2 1027.95 242.229   3
   2  -6   2 846.546 146.746   6
   2   6   2 706.014 234.987   7
  -2   6  -2 1174.93 360.067   5
  -2   6  -2 900.864 220.279   8
   2  -6   2 1042.52 187.285   7
   2  -6   2 1013.25 341.809   4
  -2   6  -2 722.102 270.626   1
  -2  -6  -2 1164.35 198.572   8
   2   6   2 902.671 271.182   4
   2   6   2 751.498 147.554   8
   2  -6   2 912.354 224.505   8
   2   6   2 965.613 317.015   5
  -2  -6  -3 6413.75 611.027   7
   2   6   3 6137.82 607.325   3
  -2  -6  -3 5838.70 550.415   3
   2   6   3 6823.10 763.756   4
   2   6   3 6421.04 787.775   5
   2  -6   3 6326.01 471.008   7
   2   6   3 6304.04 740.630   7
   2  -6   3 6093.04 441.871   6
   2  -6   3 5363.27 847.240   4
  -2  -6  -3 5647.10 582.303   4
   2   6   3 6078.99 402.534   8
  -2  -6  -3 6130.76 475.912   8
  -2   6  -3 6224.53 739.355   6
  -2   6  -3 5545.95 829.245   1
  -2   6  -3 6797.61 863.699   5
  -2   6  -3 5398.54 585.809   8
   2  -6   3 5669.83 594.489   8
  -2  -6  -4 104.247 75.9097   3
   2   6   4 29.7237 29.3605   4
  -2   6  -4 135.185 98.9906   5
   2  -6   4 3.33453 155.681   4
  -2  -6  -4 109.719 48.1402   4
  -2   6  -4 66.5628 71.3833   8
  -2   6  -4 98.1474 138.580   1
   2  -6   4 50.6104 44.1596   6
   2   6   4 6.06916 103.054   7
  -2   6  -4 94.7194 159.902   6
   2   6   4 253.302 185.846   5
   2   6   4 36.0985 20.7261   8
  -2  -6  -4-61.4384 111.571   7
  -2  -6  -4 120.185 39.8959   8
   2  -6   4 118.024 70.0540   7
   2  -6   4 6.84323 59.8704   8
   2   6   5 20449.4 746.751   8
  -2   6  -5 18413.7 1623.46   1
  -2  -6  -5 20301.9 1166.41   2
   2  -6   5 20437.0 1263.35   8
  -2   6  -5 20245.7 1240.97   8
  -2   6  -5 22800.5 1411.72   6
   2   6   5 22687.0 1579.14   5
  -2  -6  -5 19252.3 1141.00   4
   2   6   5 19823.2 1336.96   7
   2  -6   5 20281.9 969.273   6
  -2   6  -5 19851.1 1570.87   5
  -2  -6  -5 19711.7 1130.65   3
   2   6   5 19418.9 1350.41   4
  -2  -6  -5 20784.0 1161.02   7
  -2  -6  -5 21683.9 1730.70   5
   2  -6   5 19990.2 934.974   7
  -2   6  -6 529.550 324.002   1
   2   6   6 593.447 206.426   7
  -2  -6  -6 805.180 219.788   3
   2   6   6 604.887 241.746   5
  -2  -6  -6 776.172 222.342   7
   2  -6   6 564.912 189.660   8
  -2  -6  -6 610.973 166.092   6
   2  -6   6 666.545 162.967   6
  -2  -6  -6 802.079 223.531   2
  -2  -6  -6 802.984 216.074   4
   2   6   6 1029.43 292.930   4
  -2  -6  -6 1177.07 405.910   5
  -2   6  -6 774.789 234.615   6
   2   6   6 743.107 110.801   8
  -2   6  -6 623.808 233.458   5
   2  -6   6 667.638 159.176   7
  -2  -6  -7 24316.9 1282.98   2
   2  -6   7 24456.8 1676.09   5
   2   6   7 21479.8 753.309   8
   2   6   7 23696.1 1439.90   7
  -2   6  -7 24253.0 1502.54   6
   2   6   7 23254.4 1678.86   5
  -2  -6  -7 23887.8 1320.04   7
   2   6   7 23450.6 1506.71   4
  -2  -6  -7 23557.8 1195.68   6
  -2  -6  -7 23671.5 1272.07   4
   2  -6   7 22455.6 1360.30   8
   2  -6   7 22486.5 1109.49   6
  -2  -6  -7 21546.0 1250.36   3
  -2  -6  -7 22938.5 1885.12   5
  -2   6  -7 19953.4 1797.10   1
   2   6   8 70676.1 1918.64   8
   2   6   8 80683.9 3427.85   5
   2   6   8 71134.5 2999.90   4
  -2  -6  -8 72953.1 2544.23   6
  -2  -6  -8 70888.8 2667.91   3
  -2  -6  -8 75354.1 2632.43   2
   2  -6   8 71227.9 2464.09   6
   2   6   8 76321.8 2891.58   7
  -2  -6  -8 77442.3 2766.18   7
  -2  -6  -8 78319.4 3864.99   5
  -2   6  -8 61647.2 3546.96   1
  -2  -6  -8 71828.4 2623.03   4
   2  -6   8 75803.4 3289.84   5
   2  -6   8 71666.7 2842.58   8
  -2   6  -8 81611.8 3102.05   6
   2   6   9 5587.89 815.894   5
  -2  -6  -9 5754.55 609.869   4
  -2  -6  -9 5663.46 644.771   7
   2  -6   9 5569.72 554.428   6
   2   6   9 5607.45 739.531   4
  -2  -6  -9 5854.14 594.854   2
   2  -6   9 5816.39 821.421   5
  -2  -6  -9 6376.00 604.809   6
   2   6   9 5667.13 346.088   8
   2   6   9 6089.22 701.027   7
   2  -6   9 5429.79 680.803   8
  -2   6  -9 4543.34 892.615   1
  -2   6  -9 7004.44 798.430   6
  -2  -6  -9 5207.29 606.385   3
   2  -6  10 13810.9 925.234   6
   2   6  10 15416.6 1421.58   5
   2  -6  10 13608.0 1112.36   8
  -2   6 -10 15383.3 1245.79   6
   2   6  10 14763.4 1119.05   7
  -2  -6 -10 14441.1 1095.16   7
  -2  -6 -10 13233.7 1016.71   3
  -2  -6 -10 13495.3 977.782   4
  -2  -6 -10 14425.7 957.574   2
  -2   6 -10 11288.6 1435.04   1
   2   6  10 14173.9 1205.80   4
   2   6  10 13554.7 662.405   8
   2  -6  10 15456.1 1371.31   5
  -2  -6 -10 14170.3 967.131   6
   2  -6  11 4287.30 617.959   8
  -2  -6 -11 4461.15 572.719   3
   2   6  11 4559.30 617.804   7
  -2   6 -11 5459.47 749.390   6
  -2   6 -11 2901.17 729.523   1
   2  -6  11 4328.25 524.138   6
   2   6  11 3986.17 306.336   8
  -2  -6 -11 4509.39 555.584   4
   2   6  11 4549.96 685.292   4
  -2  -6 -11 3781.10 476.622   2
   2   6  11 4389.55 753.448   5
  -2  -6 -11 4200.85 526.244   6
   2  -6  11 5632.01 885.334   3
   2   6  11 3685.58 380.699   8
   2  -6  11 4856.28 762.017   5
  -2   6 -12 11055.3 1498.71   1
  -2  -6 -12 11916.8 1003.61   3
   2  -6  12 12439.8 914.244   2
  -2  -6 -12 12585.7 895.920   2
   2   6  12 11851.5 1045.34   7
   2   6  12 11472.7 590.302   8
   2  -6  12 15173.7 1587.95   3
  -2   6 -12 15142.4 1316.16   6
   2  -6  12 12649.5 1290.80   5
  -2  -6 -12 12739.0 986.238   4
   2   6  12 13835.1 1395.93   5
   2   6  12 10803.6 787.082   8
  -2  -6 -12 13607.1 1004.81   6
   2  -6  12 11703.3 903.163   6
  -2  -6 -13 5721.46 585.735   2
  -2   6 -13 5124.77 1058.00   1
   2  -6  13 4178.42 679.707   9
   2   6  13 4975.14 383.831   8
  -2  -6 -13 5904.89 674.623   6
  -2  -6 -13 5919.40 715.407   3
   2   6  13 5056.96 682.021   7
   2  -6  13 5413.35 598.056   2
   2   6  13 5860.88 903.473   5
   2  -6  13 5202.02 600.190   6
  -2   6 -13 6571.67 881.171   6
   2  -6  13 6772.61 1084.38   3
  -2  -6 -13 5923.87 659.501   4
   2  -6  13 5819.63 875.604   5
  -2  -6 -14 16610.3 1155.85   6
   2   6  14 16061.4 1219.40   7
   2  -6  14 14507.2 1289.99   9
   2  -6  14 14818.6 1040.04   6
   2  -6  14 16209.3 1490.07   5
   2   6  14 15184.7 1490.98   5
   2  -6  14 14185.0 961.172   2
  -2  -6 -14 13905.1 1092.62   3
   2  -6  14 19086.4 1902.01   3
   2   6  14 13133.6 654.029   8
  -2   6 -14 13733.7 1768.27   1
  -2  -6 -14 16037.0 1115.21   4
  -2  -6 -14 15662.7 965.356   2
   2   6  15 18522.1 900.236   8
   2  -6  15 19276.8 1181.70   2
   2  -6  15 18240.4 1252.02   6
   2   6  15 19824.8 1445.92   7
   2  -6  15 18248.6 1550.38   9
   2   6  15 21370.7 1846.46   5
  -2  -6 -15 21376.0 1428.05   6
  -2  -6 -15 19482.9 1395.38   3
  -2  -6 -15 20414.3 1162.39   2
  -2  -6 -15 20867.6 1369.65   4
  -2   6 -15 19922.9 2231.30   1
   2  -6  16 2637.74 412.391   2
   2  -6  16 2916.83 482.432   6
   2   6  16 2738.18 325.934   8
  -2  -6 -16 2847.31 408.034   2
  -2  -6 -16 2751.50 498.466   3
   2  -6  16 2094.54 519.769   9
  -2  -6 -16 2869.79 503.842   4
   2   6  16 3067.99 561.036   7
  -2   6 -16 3329.09 937.867   1
   2   6  16 2313.30 609.795   5
   2  -6  16 3406.24 789.012   3
  -2   6 -17 4110.78 1108.07   1
   2   6  17 4371.43 426.342   8
[truncated: 3,442,607 more chars]
