# Supplementary material for: Crystal structure of hexa­kis­(di­methyl­formamide-κO)manganese(II) deca­kis­(di­methyl­formamide)-1κ5 O,2κ5 O-[μ-octa­deca­tungstodiphosphato(V)-κO:κO′]dimanganate(II) di­methyl­formamide disolvate
Source: Acta Crystallogr E Crystallogr Commun. 2016 May 20;72(Pt 6):841–4. doi: 10.1107/S2056989016007842 (PMC4908550; doi:10.1107/S2056989016007842)
Supplement: Supplementary file 2 [file e-72-00841-Isup3.hkl]

data_I                                                                          
_shelx_title ' Mn3P2W18 in  C2/c'                                               
_shelx_refln_list_code          4                                               
_shelx_F_calc_maximum     3768.99                                               
_exptl_crystal_F_000     10612.00                                               
_reflns_d_resolution_high  0.7600                                               
                                                                                
loop_                                                                           
 _space_group_symop_operation_xyz                                               
 'x, y, z'                                                                      
 '-x, y, -z+1/2'                                                                
 'x+1/2, y+1/2, z'                                                              
 '-x+1/2, y+1/2, -z+1/2'                                                        
 '-x, -y, -z'                                                                   
 'x, -y, z-1/2'                                                                 
 '-x+1/2, -y+1/2, -z'                                                           
 'x+1/2, -y+1/2, z-1/2'                                                         
                                                                                
_cell_length_a    26.9702                                                       
_cell_length_b    14.3845                                                       
_cell_length_c    34.1762                                                       
_cell_angle_alpha  90.000                                                       
_cell_angle_beta  111.896                                                       
_cell_angle_gamma  90.000                                                       
                                                                                
_shelx_F_squared_multiplier     1.000                                           
                                                                                
loop_                                                                           
 _refln_index_h                                                                 
 _refln_index_k                                                                 
 _refln_index_l                                                                 
 _refln_F_squared_calc                                                          
 _refln_F_squared_meas                                                          
 _refln_F_squared_sigma                                                         
 _refln_observed_status                                                         
   6   0   0     686324.25     659230.81     17595.24 o                         
   8   0   0       5961.85       6982.61      1207.95 o                         
  10   0   0      14833.75      13517.56      1542.45 o                         
  12   0   0       1480.76       3084.96       793.70 o                         
  14   0   0     125217.80     122482.03      5069.23 o                         
  16   0   0       2293.36       3565.95      1380.57 o                         
  18   0   0     192279.55     203836.31     12187.90 o                         
  20   0   0     546894.44     585746.00     22582.29 o                         
  22   0   0     128371.23     138968.44     11032.54 o                         
  24   0   0     470142.47     506905.69     30352.82 o                         
  26   0   0     274464.66     282669.19     14941.65 o                         
  28   0   0     166450.59     181186.86     17705.77 o                         
  30   0   0      59733.79      67097.67     10052.17 o                         
  32   0   0     232586.27     268587.12     20117.22 o                         
   5   1   0     442775.62     452894.19      6382.95 o                         
   7   1   0     105952.40     114663.23      2879.80 o                         
   9   1   0      64207.51      60404.27      2522.84 o                         
  11   1   0      27222.74      27241.56      1473.66 o                         
  13   1   0      57212.39      59826.28      2297.78 o                         
  15   1   0        366.19        985.38       423.42 o                         
  17   1   0     304407.53     317225.66      8010.73 o                         
  19   1   0     749173.19     747677.19     19168.36 o                         
  21   1   0      25122.92      32830.71      3432.10 o                         
  23   1   0     281190.75     287367.50     10673.12 o                         
  25   1   0     111306.95     121907.89      7867.79 o                         
  27   1   0      70893.52      76714.28      6255.20 o                         
  29   1   0      30616.43      41497.10      5558.96 o                         
  31   1   0      13780.43      21902.71      3993.47 o                         
   2   2   0     516969.12     555408.31     22430.30 o                         
   4   2   0     360834.34     358148.50      4720.94 o                         
   6   2   0    2953297.75    2866358.50     32363.08 o                         
   8   2   0    3442608.25    3302150.25     45491.43 o                         
  10   2   0     537438.12     536296.94      9603.45 o                         
  12   2   0       2871.97       1839.94       365.94 o                         
  14   2   0      32647.84      34109.28      1975.20 o                         
  16   2   0     804862.81     763265.19     21360.29 o                         
  18   2   0     155653.83     152326.41      5860.31 o                         
  20   2   0     160515.19     153932.44      6852.73 o                         
  22   2   0     419565.28     423026.31     15948.50 o                         
  24   2   0      13113.07      15372.09      2240.64 o                         
  26   2   0     474455.88     505742.69     25316.00 o                         
  28   2   0      55666.82      58840.71      5938.60 o                         
  30   2   0        329.96        307.00      2244.47 o                         
  32   2   0      46893.61      48198.95      6478.80 o                         
   1   3   0     489711.38     470027.66      5846.06 o                         
   3   3   0    1310070.12    1354090.25     16678.20 o                         
   5   3   0     396001.84     373339.16      4036.08 o                         
   7   3   0    1723247.62    1705819.62     13765.25 o                         
   9   3   0     244838.12     242562.39      3950.11 o                         
  11   3   0     113474.76     119733.65      3273.63 o                         
  13   3   0      31218.50      27940.75      1559.74 o                         
  15   3   0        180.44       1291.71       476.48 o                         
  17   3   0      17012.75      18489.97      1240.97 o                         
  19   3   0     118178.87     114413.30      5626.23 o                         
  21   3   0     918450.06     945511.56     39809.93 o                         
  23   3   0    1007871.12    1010236.19     47971.07 o                         
  25   3   0      57915.27      57534.07      5271.94 o                         
  27   3   0     303355.00     298080.78     15361.25 o                         
  29   3   0       1126.81       5809.34      2224.61 o                         
  31   3   0      10101.88       6470.74      2392.45 o                         
   0   4   0     889254.00     859711.31     15470.57 o                         
   2   4   0     306624.06     304634.06      4547.08 o                         
   4   4   0      18011.40      17361.32       979.41 o                         
   6   4   0      28133.11      34224.15      1271.29 o                         
   8   4   0     212202.08     205435.62      3315.85 o                         
  10   4   0     338595.78     342284.34      4845.45 o                         
  12   4   0       1280.39       1485.71       358.90 o                         
  14   4   0     194518.83     184811.64      4413.64 o                         
  16   4   0    1193383.50    1183943.12     28630.74 o                         
  18   4   0     237603.62     232730.56      6292.71 o                         
  20   4   0      52766.25      52413.32      2832.59 o                         
  22   4   0     184591.66     189716.67     12546.79 o                         
  24   4   0      29402.38      23679.75      5128.01 o                         
  26   4   0      73692.02      69843.52      5817.72 o                         
  28   4   0      46175.66      47902.72      5659.44 o                         
  30   4   0      43514.05      25882.24      7250.80 o                         
  32   4   0     143677.95     145869.16     30117.75 o                         
   1   5   0    3553060.50    3291125.00     22860.90 o                         
   3   5   0      77695.27      73864.98      2124.73 o                         
   5   5   0     656549.25     649401.00      7064.29 o                         
   7   5   0     228523.25     240708.03      3666.98 o                         
   9   5   0     144696.41     149169.50      3115.67 o                         
  11   5   0      16251.39      16841.51      1026.74 o                         
  13   5   0        442.20       1074.12       375.06 o                         
  15   5   0     839691.06     816235.75     10869.39 o                         
  17   5   0     249620.06     249653.08      5183.15 o                         
  19   5   0     446579.22     415454.59     12460.11 o                         
  21   5   0     288222.78     275616.75     12287.66 o                         
  23   5   0     154720.11     166683.50     14686.00 o                         
  25   5   0     249359.23     267935.97     13447.14 o                         
  27   5   0      10140.74       8773.04      2320.33 o                         
  29   5   0     110710.02     106519.04      9788.92 o                         
  31   5   0      24441.33      31352.98      7255.91 o                         
   0   6   0       5872.10       5401.08       631.42 o                         
   2   6   0     153891.11     157308.28      2971.79 o                         
   4   6   0     836179.31     838414.31      8874.23 o                         
   6   6   0      26820.62      30002.86      1324.90 o                         
   8   6   0      70649.83      76879.84      2231.31 o                         
  10   6   0     177473.61     183032.97      3567.05 o                         
  12   6   0       2504.59       3460.12       483.72 o                         
  14   6   0      78933.02      75657.62      2822.63 o                         
  16   6   0     765680.94     753277.19     11247.50 o                         
  18   6   0     192325.41     204677.97      6517.89 o                         
  20   6   0     132438.55     136777.95      6647.94 o                         
  22   6   0     446198.47     458615.31     27009.90 o                         
  24   6   0     590336.19     556492.75     45669.43 o                         
  26   6   0       2241.63       2482.44      1329.31 o                         
  28   6   0          7.98        859.10      2846.21 o                         
  30   6   0      73010.14      74491.44      9221.72 o                         
   1   7   0     333650.19     348209.28      5093.23 o                         
   3   7   0      36063.45      36969.52      1500.95 o                         
   5   7   0       2133.80       2790.04       416.75 o                         
   7   7   0        107.45       1688.71       650.60 o                         
   9   7   0      12357.40      12020.24       923.96 o                         
  11   7   0      21577.25      24836.36      1294.96 o                         
  13   7   0      77701.19      79870.23      2636.78 o                         
  15   7   0      82899.15      88245.11      3492.46 o                         
  17   7   0      49232.48      51607.35      2693.92 o                         
  19   7   0       2624.97       3650.19       988.84 o                         
  21   7   0      40191.61      54102.38      4784.02 o                         
  23   7   0      27157.99      74229.25      7994.42 o                         
  25   7   0      19354.35      23896.77      4882.05 o                         
  27   7   0       1411.39       1689.08      1921.65 o                         
  29   7   0      29529.34      20014.45      4563.09 o                         
   0   8   0     122764.97     119786.18      4810.34 o                         
   2   8   0     317583.03     315777.38      5304.11 o                         
   4   8   0     262465.34     250797.42      5639.61 o                         
   6   8   0        393.56       1106.39       517.70 o                         
   8   8   0     420239.94     409752.72      7580.84 o                         
  10   8   0     311452.75     314935.59      6015.41 o                         
  12   8   0       7041.55       7898.83       692.54 o                         
  14   8   0      21882.98      25876.95      1703.37 o                         
  16   8   0     235232.48     243802.56      6219.41 o                         
  18   8   0      72789.40      74907.03      3823.80 o                         
  20   8   0       3431.38       3932.02      2058.88 o                         
  22   8   0     811868.31     825086.19     25758.31 o                         
  24   8   0     786649.44     785923.88     37948.96 o                         
  26   8   0       3477.81        246.04      1875.53 o                         
  28   8   0      13496.29      10339.56      3296.38 o                         
   1   9   0    2042903.50    2044269.38     21494.80 o                         
   3   9   0      93189.22      87656.23      2791.50 o                         
   5   9   0     370338.94     368205.25      7521.05 o                         
   7   9   0     139357.70     135117.73      4455.02 o                         
   9   9   0     267027.56     270923.53      6628.11 o                         
  11   9   0      10349.47      10492.22      1012.08 o                         
  13   9   0        708.64       2171.89       909.91 o                         
  15   9   0     192647.41     202497.45      6854.51 o                         
  17   9   0      42844.89      53204.58      4557.36 o                         
  19   9   0      58591.76      59936.82      6067.83 o                         
  21   9   0       2681.37       2451.94      2201.45 o                         
  23   9   0      43791.62      47349.34      6294.87 o                         
  25   9   0      86017.85      73688.56      9362.13 o                         
  27   9   0      46092.21      38292.51      7697.01 o                         
   0  10   0     153934.22     167064.11      5668.62 o                         
   2  10   0      32698.83      32846.46      1736.55 o                         
   4  10   0       2419.70       1778.88       681.37 o                         
   6  10   0      69340.16      68220.09      3711.99 o                         
   8  10   0     453231.47     451000.44     10149.79 o                         
  10  10   0       8740.30       7983.19       838.57 o                         
  12  10   0        206.47        500.06       592.86 o                         
  14  10   0     244468.27     252511.48      7506.86 o                         
  16  10   0     974707.94    1013537.00     30372.25 o                         
  18  10   0     397648.47     400616.88     13197.21 o                         
  20  10   0       2743.51       6686.07      2464.98 o                         
  22  10   0      98194.93     107341.80      8586.43 o                         
  24  10   0      31272.76      28077.74      5332.88 o                         
  26  10   0      17430.28      12580.75      7045.11 o                         
   1  11   0     380887.78     374438.53      7261.56 o                         
   3  11   0     553582.06     543899.06      8073.16 o                         
   5  11   0      85786.07      83400.41      3915.63 o                         
   7  11   0     641576.81     632643.19     13697.17 o                         
   9  11   0     166320.31     167408.52      6480.73 o                         
  11  11   0       9102.42       7476.50      1253.71 o                         
  13  11   0      17818.32      18668.15      1919.78 o                         
  15  11   0      69984.44      66488.72      5221.43 o                         
  17  11   0       5082.40       7061.94      1885.23 o                         
  19  11   0      69694.48      82413.30      7727.51 o                         
  21  11   0      89523.03      89536.93      8034.66 o                         
  23  11   0     430810.41     428034.22     23482.92 o                         
  25  11   0       5018.79      12787.43      4042.90 o                         
   0  12   0     106100.19     115556.16      5290.56 o                         
   2  12   0      54055.44      54693.73      2633.63 o                         
   4  12   0      98529.96     105770.95      4446.22 o                         
   6  12   0     495253.88     500301.38     12284.44 o                         
   8  12   0    1294502.50    1280957.75     24375.02 o                         
  10  12   0      88536.79      88101.50      5422.78 o                         
  12  12   0       2940.06       2768.82      1274.27 o                         
  14  12   0       2599.09       3926.79      1107.14 o                         
  16  12   0      32682.07      31583.29      3796.20 o                         
  18  12   0      74921.60      80959.19      7806.31 o                         
  20  12   0        390.64       3014.09      2015.96 o                         
  22  12   0      55164.29      82121.45      9120.74 o                         
  24  12   0      99027.28     151049.75     41294.41 o                         
   1  13   0     182825.42     186223.30      6101.95 o                         
   3  13   0       3098.59       4132.41       902.06 o                         
   5  13   0      40815.40      42585.82      3221.92 o                         
   7  13   0     130766.41     135175.03      7102.44 o                         
   9  13   0      57307.71      54228.00      4339.45 o                         
  11  13   0        781.67      -1007.77      1029.65 o                         
  13  13   0      10143.75       6330.88      1702.67 o                         
  15  13   0       1862.31       1481.04      1881.77 o                         
  17  13   0      30252.73      37383.23      5068.34 o                         
  19  13   0      56871.90      47902.13      5697.01 o                         
  21  13   0        351.39       1664.10      3527.31 o                         
  23  13   0      83518.01     114136.29     26423.45 o                         
   0  14   0    4090497.00    4208575.50     71642.05 o                         
   2  14   0     860588.25     885816.94     17113.30 o                         
   4  14   0     220828.28     226758.08      8565.77 o                         
   6  14   0     116330.38     113291.65      6285.15 o                         
   8  14   0      16471.81      14214.01      2176.28 o                         
  10  14   0       7231.80       5847.48      1530.62 o                         
  12  14   0         29.99       -993.55      1801.68 o                         
  14  14   0      25768.75      22144.92      3241.19 o                         
  16  14   0      61440.51      58688.41      5288.17 o                         
  18  14   0      54912.08      55936.00      6292.03 o                         
  20  14   0     169509.92     160776.23     12581.57 o                         
   1  15   0      80148.91     112252.97      6950.24 o                         
   3  15   0      48394.55      52531.34      3927.63 o                         
   5  15   0      35598.87      31260.44      3327.92 o                         
   7  15   0      22180.94      17467.75      1902.81 o                         
   9  15   0       2144.81       3062.13      1452.24 o                         
  11  15   0        460.63       -683.90      1655.54 o                         
  13  15   0      12658.32       6344.53      2349.40 o                         
  15  15   0       1528.13        952.62      1587.40 o                         
  17  15   0      46912.99      47306.55      6516.38 o                         
  19  15   0     254940.56     266659.97     29778.70 o                         
   0  16   0      66553.77      72507.43      7598.54 o                         
   2  16   0      71208.93      72977.09      5766.52 o                         
   4  16   0         30.80        118.09      1196.86 o                         
   6  16   0     300477.19     296169.50     12375.37 o                         
   8  16   0     570385.62     560284.69     18072.26 o                         
  10  16   0      29593.33      31778.69      3780.66 o                         
  12  16   0          1.15        133.51      1485.80 o                         
  14  16   0      84224.51      87971.66      7751.45 o                         
  16  16   0     301484.72     299091.75     27187.07 o                         
   1  17   0        273.44       1424.24      2080.28 o                         
   3  17   0      45781.82      40194.77      5066.45 o                         
   5  17   0      21152.83      21930.19      3640.86 o                         
   7  17   0     245845.30     252271.78     13402.61 o                         
   9  17   0      21616.00      33565.63      5141.83 o                         
  11  17   0         54.76         36.21      1457.51 o                         
  13  17   0      21619.32      22958.55      5749.90 o                         
   0  18   0      40967.36      59389.85     10406.68 o                         
   2  18   0      35334.75      38908.06      5672.52 o                         
   4  18   0       9155.05       7361.93      1891.50 o                         
   6  18   0       3272.81       4881.86      3800.44 o                         
   8  18   0      46300.68      53901.69      7294.89 o                         
  10  18   0      24852.99      22755.11      6593.64 o                         
 -33   1   1      65243.50      74402.44     10760.92 o                         
 -31   1   1     149569.97     161759.97     10985.38 o                         
 -29   1   1     300639.56     336930.75     15385.13 o                         
 -27   1   1     229643.44     252152.94     12273.84 o                         
 -25   1   1     249186.12     253940.92     10257.16 o                         
 -23   1   1     108614.97     116152.16      6676.23 o                         
 -21   1   1     175850.86     189599.62      8253.81 o                         
 -19   1   1     352279.91     342201.12      9850.69 o                         
 -17   1   1      84903.51      83711.59      3326.03 o                         
 -15   1   1     114331.88     106871.32      5804.72 o                         
 -13   1   1     112644.32     108821.38      3007.96 o                         
 -11   1   1     112763.79     112011.44      3212.89 o                         
  -9   1   1      97200.75      96284.33      2789.12 o                         
  -7   1   1     648001.94     654315.38      7852.34 o                         
  -5   1   1     676089.06     664855.38      9770.28 o                         
   5   1   1       8065.37       7507.66       602.07 o                         
   7   1   1     870935.44     862468.56     11270.21 o                         
   9   1   1     226738.80     217940.58      4979.90 o                         
  11   1   1       2625.38       2618.66       507.60 o                         
  13   1   1     484437.00     488075.34      9368.32 o                         
  15   1   1      31695.97      33096.20      2117.95 o                         
  17   1   1      11030.64      12579.46      1324.84 o                         
  19   1   1      88726.85      90089.98      3297.29 o                         
  21   1   1       2379.13       4447.88       827.28 o                         
  23   1   1      35158.19      40057.99      3865.56 o                         
  25   1   1     336203.38     350183.75     13159.77 o                         
  27   1   1      19544.68      20043.82      2957.35 o                         
  29   1   1      30829.05      38547.55      4915.86 o                         
  31   1   1     227636.91     228281.47     12828.18 o                         
 -32   2   1      44932.21      51727.20      6778.35 o                         
 -30   2   1        499.69        920.24      2046.20 o                         
 -28   2   1      33226.70      37236.45      4765.17 o                         
 -26   2   1      16371.68      22807.26      3950.34 o                         
 -24   2   1     868886.69     880827.38     30945.94 o                         
 -22   2   1     883586.25     932432.88     33556.09 o                         
 -20   2   1      10219.41      11600.66      1497.88 o                         
 -18   2   1     469933.28     473956.44     18057.22 o                         
 -16   2   1      99176.41     102483.30      4478.92 o                         
 -14   2   1         24.46       1354.34       301.56 o                         
 -12   2   1     157972.84     170057.64      3880.73 o                         
 -10   2   1        502.52       1761.62       510.53 o                         
  -8   2   1    1533710.62    1543133.62     18663.16 o                         
  -6   2   1    2908729.25    2768294.50     21302.04 o                         
  -4   2   1     312963.06     330764.78      5781.46 o                         
   2   2   1     887319.50     878654.62     11586.51 o                         
   4   2   1    1177714.88    1146971.38      9545.29 o                         
   6   2   1      89502.47      96952.28      1926.89 o                         
   8   2   1      14673.21      23374.51      1303.67 o                         
  10   2   1     123126.31     125030.06      3503.64 o                         
  12   2   1     386608.22     385542.97      8607.16 o                         
  14   2   1     154506.44     151764.62      4741.19 o                         
  16   2   1     239331.61     220645.30      7423.37 o                         
  18   2   1     668457.88     631545.00     20645.06 o                         
  20   2   1      38248.29      35740.25      2738.21 o                         
  22   2   1    1395175.38    1384082.75     48278.22 o                         
  24   2   1     386664.28     396508.78     18780.72 o                         
  26   2   1      28647.81      30205.96      4395.01 o                         
  28   2   1      35545.30      39114.05      4636.59 o                         
  30   2   1       5799.91       3287.42      1183.90 o                         
  32   2   1        219.38       1119.33      2106.60 o                         
 -31   3   1       4197.45       4735.21      2109.60 o                         
 -29   3   1      28517.69      28208.54      3925.69 o                         
 -27   3   1         19.45      11752.18      3256.41 o                         
 -25   3   1       1242.24       1396.41      1042.97 o                         
 -23   3   1      90397.55     108062.96      6755.29 o                         
 -21   3   1     247932.41     251833.59      9387.13 o                         
 -19   3   1      27821.93      28942.51      1983.27 o                         
 -17   3   1     218963.53     214594.47      5813.84 o                         
 -15   3   1       7052.27       6130.38       662.09 o                         
 -13   3   1        564.23       1775.85       263.46 o                         
 -11   3   1     433178.66     419735.59      6742.63 o                         
  -9   3   1    1090407.75    1080612.50     14297.59 o                         
  -7   3   1     379631.03     358241.19      5008.18 o                         
  -5   3   1     311127.56     325700.59      3779.48 o                         
  -3   3   1       9073.73       8755.44       667.90 o                         
  -1   3   1       2727.82       3348.32       547.22 o                         
   1   3   1      62061.87      61574.00      1504.54 o                         
   3   3   1      26892.22      27809.20      1103.52 o                         
   5   3   1     713805.12     725244.75      8250.20 o                         
   7   3   1    1384239.00    1369078.62     13033.49 o                         
   9   3   1     339096.22     357408.91      5237.64 o                         
  11   3   1     208557.11     211634.58      4169.41 o                         
  13   3   1     122555.52     124399.84      3580.15 o                         
  15   3   1     262913.81     257895.23      6387.22 o                         
  17   3   1     335030.31     339976.97      7447.20 o                         
  19   3   1     188255.34     184673.17      6666.98 o                         
  21   3   1     151451.52     159434.48      7549.51 o                         
  23   3   1     166931.25     168710.45      8948.66 o                         
  25   3   1       7554.44       5892.80      1206.65 o                         
  27   3   1      65986.57      63967.00      6060.34 o                         
  29   3   1       3772.83        647.89      1530.19 o                         
  31   3   1      25784.61      20849.68      3902.39 o                         
 -32   4   1      26242.06      14360.98      6246.70 o                         
 -30   4   1     313950.88     289609.88     25096.99 o                         
 -28   4   1       7632.07      11902.95      2967.29 o                         
 -26   4   1     438560.28     461431.91     27273.78 o                         
 -24   4   1      91867.99      96164.66      9634.82 o                         
 -22   4   1         58.61        606.27      1437.65 o                         
 -20   4   1      53604.64      51599.71      2217.48 o                         
 -18   4   1     127604.25     123772.36      3772.85 o                         
 -16   4   1     302560.53     291683.78      6588.43 o                         
 -14   4   1      20833.18      20616.32      1244.28 o                         
 -12   4   1      20517.01      19921.97      1285.57 o                         
 -10   4   1        227.91       1611.91       343.75 o                         
  -8   4   1       2747.70       4615.13       481.96 o                         
  -6   4   1     271765.12     273122.75      4029.93 o                         
  -4   4   1    1143860.12    1111776.62     10902.83 o                         
  -2   4   1     106815.84      98848.57      2293.72 o                         
   0   4   1    5375706.50    4847698.00     42518.38 o                         
   2   4   1     188679.72     198775.20      2922.43 o                         
   4   4   1     134221.02     129513.91      2389.22 o                         
   6   4   1     160771.52     155743.48      2881.72 o                         
   8   4   1      12511.65      11056.76       718.67 o                         
  10   4   1       2098.01       1915.70       320.33 o                         
  12   4   1      24900.88      23741.74      1278.49 o                         
  14   4   1    1890512.00    1858331.75     35359.43 o                         
  16   4   1    1415324.00    1366978.75     28569.07 o                         
  18   4   1      98541.91      98798.82      3475.54 o                         
  20   4   1     559535.75     548639.38     20614.11 o                         
  22   4   1     127045.09     134897.75      6637.86 o                         
  24   4   1      83978.34      79448.94      6938.59 o                         
  26   4   1      87098.62      83434.44      6644.13 o                         
  28   4   1      43127.60      35813.37      4158.40 o                         
  30   4   1      29685.98      23352.85      6442.83 o                         
 -31   5   1      32336.09      30432.70      7071.87 o                         
 -29   5   1      27078.22      32085.36      6061.52 o                         
 -27   5   1      17218.39      13015.95      2990.31 o                         
 -25   5   1      34983.04      30509.06      6055.50 o                         
 -23   5   1       4121.14       6014.76      1736.15 o                         
 -21   5   1     238055.06     249555.39     11431.90 o                         
 -19   5   1       4134.69       4442.93       732.23 o                         
 -17   5   1     650448.25     663951.38     16551.20 o                         
 -15   5   1      91624.87      94091.38      3405.95 o                         
 -13   5   1     258844.72     265434.44      5391.42 o                         
 -11   5   1        653.02       3414.42       445.08 o                         
  -9   5   1     109402.34     107123.47      2303.41 o                         
  -7   5   1      90435.19      92197.77      2265.60 o                         
  -5   5   1     184845.56     184397.89      3729.26 o                         
  -3   5   1     874843.06     837667.25      8510.79 o                         
  -1   5   1      38626.81      47699.88      1519.92 o                         
   1   5   1     928323.81     917162.19     10254.53 o                         
   3   5   1      12569.31      12299.35       723.09 o                         
   5   5   1      95418.84      95307.35      2145.53 o                         
   7   5   1      70364.94      67581.95      1843.76 o                         
   9   5   1      38293.36      39607.52      1519.98 o                         
  11   5   1      23515.68      25324.55      1261.21 o                         
  13   5   1    1126461.75    1166548.00     14750.08 o                         
  15   5   1    3532015.75    3544995.25     61567.16 o                         
  17   5   1     324348.97     322960.69      6803.50 o                         
  19   5   1     553769.50     558179.38     13520.66 o                         
  21   5   1      95931.09      95996.50      5509.68 o                         
  23   5   1      89087.95      91187.80      9436.71 o                         
  25   5   1        187.30        167.39      1739.98 o                         
  27   5   1        501.60       -508.12      1677.24 o                         
  29   5   1     264597.50     264534.81     15445.37 o                         
  31   5   1     186806.03     198222.42     17745.88 o                         
 -30   6   1      10882.20      10272.13      3789.31 o                         
 -28   6   1      10244.00       4638.11      1143.86 o                         
 -26   6   1      77386.38      74860.15      8409.04 o                         
 -24   6   1      20647.44      16387.25      5775.06 o                         
 -22   6   1      79835.34      86349.47      7709.16 o                         
 -20   6   1       9398.15       6991.71      1273.56 o                         
 -18   6   1      30754.68      29598.43      2294.14 o                         
 -16   6   1       9398.96       9015.40       892.52 o                         
 -14   6   1       6096.83       3444.15       922.68 o                         
 -12   6   1     237704.92     234515.97      5051.98 o                         
 -10   6   1     205310.38     216326.88      3607.78 o                         
  -8   6   1        103.21       2311.55       454.13 o                         
  -6   6   1     134445.38     125533.34      3073.83 o                         
  -4   6   1      36841.70      33676.29      1553.40 o                         
  -2   6   1       7512.32      13638.12       823.86 o                         
   0   6   1     210014.64     194153.86      3617.48 o                         
   2   6   1      62600.39      63499.55      2003.96 o                         
   4   6   1     227142.03     226428.27      3584.28 o                         
   6   6   1       8544.92       7522.40       645.47 o                         
   8   6   1     105615.26     104816.59      2504.45 o                         
  10   6   1      42639.09      41350.17      1576.61 o                         
  12   6   1     334904.34     341908.66      5898.53 o                         
  14   6   1      92640.61      99534.73      3161.58 o                         
  16   6   1      45389.76      49139.20      2192.19 o                         
  18   6   1      15505.22      16010.47      1235.80 o                         
  20   6   1     100220.63     111214.25      5752.18 o                         
  22   6   1     203454.30     225490.75     10792.19 o                         
  24   6   1      14149.02      14798.18      5841.27 o                         
  26   6   1     113361.86     108595.59     11139.93 o                         
  28   6   1      80624.07      76462.55      7965.95 o                         
  30   6   1      31791.91      32693.11      6372.28 o                         
 -29   7   1      94206.86      96235.30     13045.75 o                         
 -27   7   1      87505.36      79686.73      8598.69 o                         
 -25   7   1     313537.00     288734.16     39230.03 o                         
 -23   7   1    1867230.50    2058542.12     57739.86 o                         
 -21   7   1     179431.67     197925.80      9620.39 o                         
 -19   7   1     200137.34     203237.97     10695.18 o                         
 -17   7   1      40371.50      38177.57      2360.06 o                         
 -15   7   1      20674.42      21247.42      1506.34 o                         
 -13   7   1      13442.95      12945.49      1165.34 o                         
 -11   7   1     753444.50     769154.56      9026.98 o                         
  -9   7   1     129537.85     130102.93      3216.57 o                         
  -7   7   1    2942415.50    2913427.25     33449.04 o                         
  -5   7   1     766134.62     735036.06      9208.60 o                         
  -3   7   1    1782463.38    1736545.62     15405.62 o                         
  -1   7   1    1073667.12    1049732.62      9928.65 o                         
   1   7   1     863381.38     837647.62      8933.39 o                         
   3   7   1     722062.38     751024.38      8504.08 o                         
   5   7   1     217385.44     211319.20      3844.86 o                         
   7   7   1     229164.77     238719.86      4497.99 o                         
   9   7   1     400717.88     404880.50      5834.25 o                         
  11   7   1     252431.77     252448.38      4456.43 o                         
  13   7   1     275842.75     279948.12      5949.75 o                         
  15   7   1      13738.87      12929.16      1036.07 o                         
  17   7   1     445404.84     452918.31     11952.61 o                         
  19   7   1     200688.27     205082.88      7605.03 o                         
  21   7   1    1976619.50    1951258.88     78266.23 o                         
  23   7   1    3187425.00    3547444.50     74849.65 o                         
  25   7   1     110519.38      93567.87      8694.49 o                         
  27   7   1     177208.28     153764.02     15449.50 o                         
  29   7   1       2875.06        952.83      3667.39 o                         
 -30   8   1      20153.84      13004.35      3873.11 o                         
 -28   8   1      64166.88      59989.90      7565.52 o                         
 -26   8   1     226720.06     209957.94     27495.82 o                         
 -24   8   1        837.10       2288.49      3921.95 o                         
 -22   8   1      99958.87     102049.65      8044.58 o                         
 -20   8   1       1931.41       1756.42       593.76 o                         
 -18   8   1      60272.04      65282.21      3378.92 o                         
 -16   8   1       7131.94       5895.93       846.57 o                         
 -14   8   1       1025.74        861.73       476.68 o                         
 -12   8   1     211628.16     211533.14      4924.62 o                         
 -10   8   1     492493.88     488054.22      8218.01 o                         
  -8   8   1      90050.70      97845.68      3680.32 o                         
  -6   8   1     130942.21     133035.08      4211.85 o                         
  -4   8   1      21968.80      22296.17      1573.91 o                         
  -2   8   1     111759.40     114716.65      2839.89 o                         
   0   8   1     264590.09     272119.47      4646.19 o                         
   2   8   1      10685.41      12242.03       975.83 o                         
   4   8   1     264212.19     264749.31      5052.17 o                         
   6   8   1      56897.05      56770.50      2618.85 o                         
   8   8   1      33168.50      34077.25      1833.30 o                         
  10   8   1       2477.94       3447.96       661.26 o                         
  12   8   1     167212.14     174068.42      3783.77 o                         
  14   8   1      59930.55      67537.34      2602.82 o                         
  16   8   1      60053.46      65216.50      2907.23 o                         
  18   8   1      34691.57      39631.62      2788.46 o                         
  20   8   1     142099.98     150262.39      8220.92 o                         
  22   8   1     485639.56     514833.19     24016.41 o                         
  24   8   1         54.44         17.30      1638.99 o                         
  26   8   1      87633.86      75665.44      8159.69 o                         
  28   8   1       9960.18       3458.54      1756.64 o                         
 -29   9   1      44763.57      53782.77     26403.58 o                         
 -27   9   1        718.88        746.00      1738.96 o                         
 -25   9   1      37567.90      33608.20      5861.30 o                         
 -23   9   1     186285.67     198754.20     12071.96 o                         
 -21   9   1     273852.19     280949.88     14138.13 o                         
 -19   9   1          6.06        844.22      1052.99 o                         
 -17   9   1     410667.47     400910.47     11165.48 o                         
 -15   9   1      85349.70      87791.55      3815.79 o                         
 -13   9   1     148463.52     142225.09      4322.48 o                         
 -11   9   1      70208.85      69499.99      3449.10 o                         
  -9   9   1     332392.44     329668.97      7693.13 o                         
  -7   9   1     582599.38     574600.75     10809.35 o                         
  -5   9   1     343531.12     328923.81      7585.56 o                         
  -3   9   1     135630.22     137405.36      3475.53 o                         
  -1   9   1     376317.34     378195.28      5980.50 o                         
   1   9   1     832674.81     825650.62      9846.54 o                         
   3   9   1     101597.61     100382.07      2992.01 o                         
   5   9   1     234655.95     234018.16      4894.79 o                         
   7   9   1     413124.91     409889.00      8232.42 o                         
   9   9   1      15977.69      15709.80      1338.91 o                         
  11   9   1      39341.60      40190.50      1919.30 o                         
  13   9   1     910733.00     885903.44     11819.38 o                         
  15   9   1    2192421.00    2277141.00     40539.49 o                         
  17   9   1     416487.16     419376.78     12154.81 o                         
  19   9   1     293754.84     280471.62     13267.65 o                         
  21   9   1     145271.55     147943.03      9712.82 o                         
  23   9   1         26.72      -1360.06      1836.67 o                         
  25   9   1       1741.33       1993.54      2078.18 o                         
  27   9   1       4465.85        539.50      3198.27 o                         
 -28  10   1      29726.70      34516.40     14688.81 o                         
 -26  10   1      86889.16      90568.17     10081.20 o                         
 -24  10   1      31791.71      30942.52      7562.81 o                         
 -22  10   1      21596.12      23076.63      3850.18 o                         
 -20  10   1     114535.95     114413.31      8635.69 o                         
 -18  10   1      14329.60      20740.65      3361.36 o                         
 -16  10   1     153157.91     166511.44      8277.62 o                         
 -14  10   1         14.08       1222.27       728.33 o                         
 -12  10   1       3680.72       3819.48       704.94 o                         
 -10  10   1      68034.05      68442.59      3637.88 o                         
  -8  10   1         76.09       2294.66       758.18 o                         
  -6  10   1     165959.05     167262.17      6031.84 o                         
  -4  10   1    1023613.62     994484.31     14679.58 o                         
  -2  10   1     293750.31     291169.62      5289.97 o                         
   0  10   1    2131860.00    2146416.75     20583.27 o                         
   2  10   1     130852.41     131764.77      3761.63 o                         
   4  10   1     172931.48     172034.75      4467.27 o                         
   6  10   1      44732.86      44590.93      2810.74 o                         
   8  10   1      18146.60      18928.12      1740.01 o                         
  10  10   1       1184.74       1073.03       599.43 o                         
  12  10   1      12972.57      14599.75      1785.15 o                         
  14  10   1     711446.00     722820.75     15782.04 o                         
  16  10   1     940119.06     941245.38     23318.46 o                         
  18  10   1     107375.68     103705.95      8166.69 o                         
  20  10   1     329282.91     327808.09     14979.03 o                         
  22  10   1       6125.76       2898.02      1840.28 o                         
  24  10   1      34608.15      33277.11      5207.60 o                         
  26  10   1      12691.04       5728.05      2702.56 o                         
 -25  11   1        249.21       3329.83      3855.35 o                         
 -23  11   1      52489.29      70095.83      8459.48 o                         
 -21  11   1        280.57       4234.35      1776.20 o                         
 -19  11   1     219812.38     205774.05     11872.11 o                         
 -17  11   1      60160.81      62145.25      5113.42 o                         
 -15  11   1       1926.73       2234.89      1428.40 o                         
 -13  11   1      19752.35      18826.98      1992.28 o                         
 -11  11   1      10116.03       5385.17       923.47 o                         
  -9  11   1     156659.38     168359.67      6258.57 o                         
  -7  11   1      17592.71      20174.72      2238.47 o                         
  -5  11   1     168506.83     159136.12      5520.83 o                         
  -3  11   1        292.57        746.20       759.33 o                         
  -1  11   1     338735.72     349606.00      6511.68 o                         
   1  11   1     101830.35     105317.23      3530.00 o                         
   3  11   1     126627.48     126149.69      3553.77 o                         
   5  11   1      49719.81      52746.29      3118.09 o                         
   7  11   1     307942.47     306164.78      9159.79 o                         
   9  11   1      16520.55      12789.94      1864.18 o                         
  11  11   1        225.79       1153.42       755.77 o                         
  13  11   1       2714.82       1159.29       861.84 o                         
  15  11   1      39684.40      45187.56      4237.34 o                         
  17  11   1     123909.07     134757.52      7731.83 o                         
  19  11   1     280115.06     300113.12     14643.39 o                         
  21  11   1     143617.77     139110.16     10293.07 o                         
  23  11   1      39877.04      52897.52      8329.16 o                         
  25  11   1      12552.89      18679.71      5560.62 o                         
 -24  12   1     393508.44     445300.31     40391.97 o                         
 -22  12   1     719413.12     693949.69     30858.50 o                         
 -20  12   1      70792.09      68460.91      6961.92 o                         
 -18  12   1     102521.65     106128.21      8588.13 o                         
 -16  12   1      25110.01      26684.19      3466.75 o                         
 -14  12   1        336.28       -139.32       793.64 o                         
 -12  12   1       3204.94       1642.24      1091.54 o                         
 -10  12   1      39354.16      37657.24      3369.57 o                         
  -8  12   1    1235667.50    1212879.12     24470.33 o                         
  -6  12   1     722799.25     706666.88     14827.89 o                         
  -4  12   1      39055.91      43591.57      3100.21 o                         
  -2  12   1     688963.62     696007.56     10610.06 o                         
   0  12   1     572675.12     589290.38      9656.85 o                         
   2  12   1     389739.84     399864.12      7537.10 o                         
   4  12   1       2545.17       3383.95       862.70 o                         
   6  12   1     115201.42     113499.99      6386.84 o                         
   8  12   1       5775.56       5961.42      1990.08 o                         
  10  12   1      23379.75      19526.79      3210.14 o                         
  12  12   1       9837.96       6559.24      1580.90 o                         
  14  12   1     114769.75     109264.27      7062.23 o                         
  16  12   1     203780.86     202573.17      9818.58 o                         
  18  12   1     215383.80     217385.19     12529.18 o                         
  20  12   1      74645.84      78785.15      7578.19 o                         
  22  12   1     820844.12     830700.44     44717.52 o                         
  24  12   1     201227.70     164943.36     23128.62 o                         
 -23  13   1      88329.77     140632.11     32490.10 o                         
 -21  13   1     171325.88     173099.19     11865.82 o                         
 -19  13   1       1897.91       4470.57      2620.07 o                         
 -17  13   1       2677.58       3911.27      1197.83 o                         
 -15  13   1       7790.17       5508.11      1688.77 o                         
 -13  13   1      12486.36       9616.96      1897.00 o                         
 -11  13   1       3688.96       2230.12      1621.16 o                         
  -9  13   1     193373.34     184153.44      8286.65 o                         
  -7  13   1     209401.64     210777.66      8817.91 o                         
  -5  13   1     141527.66     145878.12      6659.30 o                         
  -3  13   1      59195.58      64514.97      4236.45 o                         
  -1  13   1     481810.34     507464.00     10990.29 o                         
   1  13   1     170381.56     180764.81      6153.67 o                         
   3  13   1      89615.32      92667.49      5175.83 o                         
   5  13   1      73308.09      68823.88      4096.32 o                         
   7  13   1     327907.16     325174.69     11285.23 o                         
   9  13   1      20525.68      19524.62      2372.59 o                         
  11  13   1       2679.43       2600.44      1309.19 o                         
  13  13   1      36808.17      37971.07      4014.97 o                         
  15  13   1      22871.46      18319.45      2712.32 o                         
  17  13   1         90.00       3674.67      2620.37 o                         
  19  13   1      21473.64      18777.29      4459.29 o                         
  21  13   1         80.76       3287.26      1628.20 o                         
  23  13   1      13059.09      21994.91      9520.09 o                         
 -22  14   1     152546.73     196336.53     35342.10 o                         
 -20  14   1      34088.33      32801.09      7096.04 o                         
 -18  14   1      12759.12      10740.47      4078.99 o                         
 -16  14   1        556.50      -1243.94      2037.89 o                         
 -14  14   1      11743.21       8085.49      2369.18 o                         
 -12  14   1       7618.92       4230.88      2087.78 o                         
 -10  14   1      60461.43      57348.43      5540.36 o                         
  -8  14   1     278041.00     277894.03     10709.91 o                         
  -6  14   1     141105.50     133575.86      6743.69 o                         
  -4  14   1      42034.99      26988.81      6435.00 o                         
  -2  14   1     321750.22     346789.31      9684.79 o                         
   0  14   1     187570.22     241206.08      9824.92 o                         
   2  14   1      72614.09      78914.24      4932.21 o                         
   4  14   1       4053.42       2860.62      1308.86 o                         
   6  14   1     191491.98     191131.27      8207.47 o                         
   8  14   1      26055.39      22918.31      2346.43 o                         
  10  14   1       2621.62       2606.52      2949.55 o                         
  12  14   1      14250.07      12439.77      2451.15 o                         
  14  14   1      12969.52       9674.24      2855.81 o                         
  16  14   1      45677.86      60244.96      7719.08 o                         
  18  14   1      31555.29      31726.03      4599.36 o                         
  20  14   1       2283.51       6961.03      3880.78 o                         
 -19  15   1     217773.09     242774.59     22681.90 o                         
 -17  15   1      47539.00      38728.54      5412.22 o                         
 -15  15   1       9578.51       6584.01      1765.79 o                         
 -13  15   1      68392.52      63205.67      5927.47 o                         
 -11  15   1      18815.36      14692.54      2474.29 o                         
  -9  15   1       1479.96       1847.92      1020.09 o                         
  -7  15   1       6234.13       6999.37      1738.70 o                         
  -5  15   1      77755.69      75138.14      5307.02 o                         
  -3  15   1      76464.39      80132.41      4887.19 o                         
  -1  15   1     925244.12     950309.00     20324.08 o                         
   1  15   1     464982.91     479821.72     13874.18 o                         
   3  15   1     127221.23     132682.48      6894.81 o                         
   5  15   1      10819.41       6935.37      1180.16 o                         
   7  15   1       5427.10       5126.10       898.91 o                         
   9  15   1        446.24       1741.53      1873.07 o                         
  11  15   1       7790.97       7450.19      1715.09 o                         
  13  15   1      11494.50       9054.63      1380.94 o                         
  15  15   1      14496.82      13694.06      3595.94 o                         
  17  15   1       3021.02       4360.59      2334.80 o                         
  19  15   1      42222.47      42253.03     14335.14 o                         
 -16  16   1      11569.29      12667.96      7449.98 o                         
 -14  16   1        556.87       1250.53      1715.09 o                         
 -12  16   1      78921.23      82918.33      7146.46 o                         
 -10  16   1      38771.41      35787.75      4566.34 o                         
  -8  16   1     128227.20     135658.36      8778.21 o                         
  -6  16   1      76791.45      76283.21      6234.86 o                         
  -4  16   1      63681.52      68323.95      5689.56 o                         
  -2  16   1        324.31       -777.65       790.21 o                         
   0  16   1     152612.84     158298.25      8083.82 o                         
   2  16   1      36720.18      34369.63      4089.30 o                         
   4  16   1     121847.59     118938.10      7717.11 o                         
   6  16   1         22.48       1038.74      1550.48 o                         
   8  16   1       5219.32       8970.81      2969.05 o                         
  10  16   1        207.00        895.11      1538.66 o                         
  12  16   1      72738.28      73459.05      6808.41 o                         
  14  16   1      29646.77      39770.57      5609.72 o                         
  16  16   1      39950.92      41608.41      7869.05 o                         
 -13  17   1       3334.00        311.78      2466.40 o                         
 -11  17   1     153857.12     154103.08     10272.36 o                         
  -9  17   1     389039.81     401551.78     18728.03 o                         
  -7  17   1      83121.88      85586.14      7780.51 o                         
  -5  17   1       1149.94       -447.64      1397.16 o                         
  -3  17   1      18897.65      20145.39      3098.73 o                         
  -1  17   1     141325.36     146788.44      9824.26 o                         
   1  17   1     115696.57     120337.46      8812.20 o                         
   3  17   1       4598.36       1958.23      1745.39 o                         
   5  17   1     165859.12     166719.53     10511.38 o                         
   7  17   1     183223.55     188811.00     11714.95 o                         
   9  17   1      12837.94      12496.38      3211.15 o                         
  11  17   1      27719.34      26012.68      4665.38 o                         
  13  17   1       5340.69       4655.32      1904.85 o                         
 -10  18   1       2140.97       2226.88      6200.51 o                         
  -8  18   1       4291.17       7437.97      2894.88 o                         
  -6  18   1      20683.73      23814.18      6898.01 o                         
  -4  18   1      75899.12      74605.34      9303.53 o                         
  -2  18   1      34885.29      38885.07      5691.82 o                         
   0  18   1     365161.38     391921.50     18133.98 o                         
   2  18   1      58939.61      57782.16      6496.39 o                         
   4  18   1        217.31       1012.38      1132.87 o                         
   6  18   1      21693.16      18342.33      3719.00 o                         
   8  18   1      23607.74      22646.46      5274.05 o                         
 -32   0   2     476272.47     534001.25     28581.60 o                         
 -30   0   2    2658363.25    3119818.00    145589.55 o                         
 -28   0   2     478845.97     542102.06     30501.13 o                         
 -26   0   2     265743.81     297384.69     17926.72 o                         
 -24   0   2      85408.52      86632.35      7737.41 o                         
 -22   0   2      12376.17      18306.56      2477.43 o                         
 -20   0   2     400430.09     424303.66     25229.69 o                         
 -18   0   2       1698.24       1722.21      1390.58 o                         
 -16   0   2     494217.72     473863.81     25024.28 o                         
 -14   0   2      23216.36      31369.16      3559.03 o                         
 -12   0   2     725088.56     783088.88     37105.18 o                         
 -10   0   2     517828.06     524749.38     16725.04 o                         
  -8   0   2     837313.94     811324.81     20684.51 o                         
  -6   0   2    3951270.50    3787398.00     69775.41 o                         
   4   0   2    2668989.75    2596945.25     40619.40 o                         
   6   0   2     603066.81     602748.44     15617.99 o                         
   8   0   2        831.05       1153.42       479.46 o                         
  10   0   2     264113.72     255163.61      7690.21 o                         
  12   0   2     322133.44     326196.69      9321.93 o                         
  14   0   2    1895452.00    1876607.62     45668.90 o                         
  16   0   2    3729285.75    3747646.00     52434.10 o                         
  18   0   2     106899.60     105954.83      6253.41 o                         
  20   0   2     236117.06     230936.53      9602.76 o                         
  22   0   2     392388.56     383112.47     22138.49 o                         
  24   0   2      51059.31      57034.22      6333.27 o                         
  26   0   2      31078.48      45255.45      5868.90 o                         
  28   0   2      82455.48      81628.20     10218.21 o                         
  30   0   2     638954.50     703503.12     32439.67 o                         
  32   0   2      68362.75      66832.93      9668.66 o                         
 -33   1   2      87063.27      87628.32      8651.12 o                         
 -31   1   2      67832.70      94262.21      8612.98 o                         
 -29   1   2     316706.03     369419.38     18026.20 o                         
 -27   1   2      95941.23     112403.86      8044.84 o                         
 -25   1   2      54031.21      58391.00      4713.10 o                         
 -23   1   2       1637.66       4505.65      1088.56 o                         
 -21   1   2     199399.59     214379.19      6926.87 o                         
 -19   1   2     268177.34     268432.44     10911.38 o                         
 -17   1   2          8.22       1145.62       477.64 o                         
 -15   1   2      36784.89      40984.53      2343.50 o                         
 -13   1   2      18096.84      16165.89      1365.26 o                         
 -11   1   2     253133.95     255005.20      5739.86 o                         
  -9   1   2      65374.34      65811.88      2373.15 o                         
  -7   1   2     269335.44     290469.62      5235.35 o                         
  -5   1   2       2995.59       3465.31       501.22 o                         
   3   1   2     469413.72     482687.50      6717.00 o                         
   5   1   2      65440.99      64430.03      1835.18 o                         
   7   1   2      30120.38      28717.63      1304.94 o                         
   9   1   2      73431.22      70010.96      2869.41 o                         
  11   1   2     192480.11     185167.78      5218.60 o                         
  13   1   2       2517.16       2250.96       481.20 o                         
  15   1   2     387405.09     378720.44      8169.58 o                         
  17   1   2       1138.47       2373.84       713.50 o                         
  19   1   2     225649.56     224426.88      5977.95 o                         
  21   1   2       2339.26       2598.88       824.85 o                         
  23   1   2      32782.12      32418.13      3466.34 o                         
  25   1   2       7589.45       8011.64      1528.86 o                         
  27   1   2      29643.74      34708.10      4029.12 o                         
  29   1   2      45084.71      49528.59      5876.29 o                         
  31   1   2       4937.45       1183.23      1946.58 o                         
 -32   2   2       8640.68       7732.15      3209.21 o                         
 -30   2   2         94.31       1464.12      2464.32 o                         
 -28   2   2     272873.81     299858.59     13483.55 o                         
 -26   2   2     186052.91     204623.80     10736.05 o                         
 -24   2   2     913173.62     986888.38     31676.68 o                         
 -22   2   2    2173795.25    2348864.00     84314.22 o                         
 -20   2   2     218798.17     215043.27      8593.49 o                         
 -18   2   2       5461.46       5355.82       892.53 o                         
 -16   2   2     160624.38     158064.47      5126.34 o                         
 -14   2   2     162679.08     154735.34      4260.43 o                         
 -12   2   2     180273.84     183828.70      3578.07 o                         
 -10   2   2     482353.53     459116.50      7530.20 o                         
  -8   2   2    1122567.62    1138032.75     11494.20 o                         
  -6   2   2      27162.61      28419.71      1580.99 o                         
  -4   2   2     854459.94     870869.56     14693.84 o                         
   2   2   2     420032.16     419002.53      6083.07 o                         
   4   2   2      83680.84      80472.48      1676.59 o                         
   6   2   2     743356.06     735953.94      7115.86 o                         
   8   2   2     888156.06     901480.56     12400.38 o                         
  10   2   2     827450.12     825563.06     17089.48 o                         
  12   2   2     167015.12     162730.98      4785.89 o                         
  14   2   2     540129.12     524977.38     13530.96 o                         
  16   2   2     220380.91     205854.19      7397.72 o                         
  18   2   2     164322.08     160366.38      7111.54 o                         
  20   2   2       1297.98       1347.99       746.39 o                         
  22   2   2      31222.74      31447.30      2714.65 o                         
  24   2   2     110733.13     111058.40      6345.51 o                         
  26   2   2      38881.32      41314.26      4651.18 o                         
  28   2   2       7049.50       5651.19      1508.51 o                         
  30   2   2       2678.61       1853.32      3264.72 o                         
  32   2   2        106.04       5945.77      4160.64 o                         
 -33   3   2      64831.10      53688.41     15271.02 o                         
 -31   3   2       1251.51      -1956.67      2190.93 o                         
 -29   3   2     109754.86     107807.81      8047.18 o                         
 -27   3   2     752561.56     865851.81     34273.36 o                         
 -25   3   2       7087.14      11546.94      2593.02 o                         
 -23   3   2    1182071.75    1219369.62     43829.69 o                         
 -21   3   2     673254.69     674976.12     28839.40 o                         
 -19   3   2       6645.54       5747.26       767.94 o                         
 -17   3   2       6263.85       4214.00       703.14 o                         
 -15   3   2      22396.02      21615.62      1352.40 o                         
 -13   3   2      18104.74      19557.10      1116.88 o                         
 -11   3   2      68315.48      65826.80      2454.16 o                         
  -9   3   2    1773804.62    1726773.25     19358.16 o                         
  -7   3   2    3380114.75    3285912.25     38390.11 o                         
  -5   3   2     210354.95     205157.23      3970.51 o                         
  -3   3   2    1571154.50    1571953.75     13762.80 o                         
  -1   3   2     360111.12     380628.56      4870.44 o                         
   1   3   2       3641.92       6152.86       459.67 o                         
   3   3   2      12333.97      13786.65       831.26 o                         
   5   3   2      41117.85      49483.76      1484.81 o                         
   7   3   2     194476.62     196347.66      3443.78 o                         
   9   3   2    1358491.62    1407375.00     16497.84 o                         
  11   3   2       4346.06       3932.37       562.07 o                         
  13   3   2     174021.20     173452.94      4212.12 o                         
  15   3   2      11388.67      15260.34      1423.37 o                         
  17   3   2     399880.19     377505.16     14024.91 o                         
  19   3   2     342741.81     340203.34     12505.42 o                         
  21   3   2     335267.94     323300.81     11454.38 o                         
  23   3   2     509209.84     491564.06     19940.74 o                         
  25   3   2        189.51       1029.93      1073.99 o                         
  27   3   2       2955.55       3498.41       847.20 o                         
  29   3   2      12872.06      11100.28      2848.58 o                         
  31   3   2       1285.13       5509.09      4290.91 o                         
 -32   4   2      19171.94       5223.10      3984.55 o                         
 -30   4   2      78407.46      88413.41     13706.89 o                         
 -28   4   2     335903.84     362794.31     29445.85 o                         
 -26   4   2     248599.72     274517.16     17400.28 o                         
 -24   4   2     145905.83     156725.55     12189.56 o                         
 -22   4   2      39655.53      38095.46      2240.36 o                         
 -20   4   2      16413.45      10090.92      1837.75 o                         
 -18   4   2      45303.03      43488.86      2175.57 o                         
 -16   4   2     261192.00     265348.56      7950.28 o                         
 -14   4   2     455989.75     439617.03      9222.62 o                         
 -12   4   2       4777.46       5111.89       593.30 o                         
 -10   4   2     220294.48     236157.48      4534.19 o                         
  -8   4   2      61013.81      60150.18      2022.33 o                         
  -6   4   2     143920.77     135424.02      2681.33 o                         
  -4   4   2     126346.27     119340.93      2939.06 o                         
  -2   4   2     102834.08     100365.80      2436.24 o                         
   0   4   2     657776.19     677365.56      6656.56 o                         
   2   4   2     696508.50     705888.50      8577.18 o                         
   4   4   2       1734.42       2556.03       314.94 o                         
   6   4   2      86325.90      82484.39      2152.29 o                         
   8   4   2      19076.84      17720.67       940.98 o                         
  10   4   2     221965.73     220180.41      3706.99 o                         
  12   4   2      47850.91      50501.84      1940.62 o                         
  14   4   2     112615.63     114482.04      3703.90 o                         
  16   4   2      32445.51      29867.90      2066.34 o                         
  18   4   2      38143.37      40174.40      2675.55 o                         
  20   4   2      52908.69      51451.00      3078.36 o                         
  22   4   2     264471.38     257851.02     12816.37 o                         
  24   4   2      26993.66      23046.06      3064.22 o                         
  26   4   2      26544.89      12245.31      3711.33 o                         
  28   4   2      62881.48      59856.06      5538.15 o                         
  30   4   2      44351.71      33351.62      8524.56 o                         
 -31   5   2     490727.16     446052.69     35686.83 o                         
 -29   5   2     535345.38     556943.44     36773.74 o                         
 -27   5   2      51575.34      42524.84      7733.86 o                         
 -25   5   2     204860.34     229492.25     18017.89 o                         
 -23   5   2     131109.03     143141.97      8675.34 o                         
 -21   5   2     100437.14     102003.73      4949.81 o                         
 -19   5   2        908.67        941.60       524.75 o                         
 -17   5   2      30393.93      29638.75      1969.52 o                         
 -15   5   2      16943.87      16651.53      1312.14 o                         
 -13   5   2      47014.16      50656.81      2239.36 o                         
 -11   5   2     300465.59     311794.97      5322.25 o                         
  -9   5   2     755674.94     771163.81      8556.36 o                         
  -7   5   2     508664.78     509792.59      6192.04 o                         
  -5   5   2     625945.50     631400.31      7691.64 o                         
  -3   5   2      13904.22      15566.67      1048.35 o                         
  -1   5   2    2658901.50    2608492.25     18799.41 o                         
   1   5   2    1108884.62    1096843.50     12719.29 o                         
   3   5   2       3740.25       2958.66       417.46 o                         
   5   5   2      22923.13      22007.30      1024.66 o                         
   7   5   2       1694.00       2968.57       333.97 o                         
   9   5   2     254433.20     255512.80      4165.30 o                         
  11   5   2     227406.91     235235.78      4448.40 o                         
  13   5   2     430131.28     432749.66      6693.93 o                         
  15   5   2    2992887.75    2994054.00     41368.21 o                         
  17   5   2     311703.03     291657.19      6360.61 o                         
  19   5   2     357648.44     362364.97      8070.60 o                         
  21   5   2     126924.34     131586.28      6814.93 o                         
  23   5   2      29111.67      28041.33      4388.07 o                         
  25   5   2      85394.17      81900.20      6998.01 o                         
  27   5   2       3738.58       2500.83      1994.94 o                         
  29   5   2      32658.73      36959.79      5861.24 o                         
  31   5   2     131475.56     121847.67     16772.16 o                         
 -30   6   2       4983.10      13824.72      4394.16 o                         
 -28   6   2       1933.88        354.55      1727.36 o                         
 -26   6   2       3764.55       5742.76      2151.99 o                         
 -24   6   2      27325.79      15335.58      5320.30 o                         
 -22   6   2       5071.95       5622.23      1983.06 o                         
 -20   6   2      32724.50      27430.62      2593.59 o                         
 -18   6   2       2307.10       2573.53       630.92 o                         
 -16   6   2     160303.39     163599.72      4721.08 o                         
 -14   6   2     392814.31     392132.00      7177.76 o                         
 -12   6   2        678.34       3474.40       829.41 o                         
 -10   6   2      49459.25      54586.78      1792.00 o                         
  -8   6   2    2050765.88    2016523.00     19531.51 o                         
  -6   6   2     538889.00     547278.50      7403.29 o                         
  -4   6   2    1371258.12    1369658.38     13610.53 o                         
  -2   6   2      93347.00      87822.80      2261.67 o                         
   0   6   2    1430850.88    1446153.25     12987.59 o                         
   2   6   2      15028.78      16384.44       966.41 o                         
   4   6   2      17616.96      22540.31       990.35 o                         
   6   6   2      97017.10      95906.81      2131.24 o                         
   8   6   2      10871.20      13991.57       799.10 o                         
  10   6   2      56907.93      60764.27      1929.23 o                         
  12   6   2       2533.46       4255.33       632.02 o                         
  14   6   2     502646.72     510463.25      7945.43 o                         
  16   6   2       2934.41       3478.01       719.32 o                         
  18   6   2    1075966.50    1085990.00     23252.11 o                         
  20   6   2      54797.61      54771.02      3142.34 o                         
  22   6   2     546563.06     573617.38     22444.19 o                         
  24   6   2       8469.89       5919.22      2252.50 o                         
  26   6   2      58955.49      49946.27      6436.23 o                         
  28   6   2      16164.60       8934.04      3181.24 o                         
  30   6   2      17630.74      27085.78      5734.70 o                         
 -31   7   2        274.07       -732.94      2435.20 o                         
 -29   7   2       9425.33       9312.98      3426.07 o                         
 -27   7   2       1250.56       1052.79      1819.72 o                         
 -25   7   2      33482.52      29367.08      4539.52 o                         
 -23   7   2       1000.00       4634.77      2582.33 o                         
 -21   7   2      27761.88      30252.26      3191.55 o                         
 -19   7   2      17750.55      16300.95      1722.94 o                         
 -17   7   2        234.71        948.59       563.60 o                         
 -15   7   2     127012.69     125547.77      4056.47 o                         
 -13   7   2      57972.22      64004.94      2779.48 o                         
 -11   7   2       7084.32       7104.62       678.66 o                         
  -9   7   2      17779.48      28328.69      2472.65 o                         
  -7   7   2     351221.97     367896.88      6864.55 o                         
  -5   7   2     145472.91     130927.86      3765.80 o                         
  -3   7   2       3487.39       4511.21       376.74 o                         
  -1   7   2     200941.17     212017.14      3937.12 o                         
   1   7   2     319851.91     328086.19      5409.75 o                         
   3   7   2       1692.24       1422.42       307.56 o                         
   5   7   2       1533.13       1904.01       491.24 o                         
   7   7   2      10603.74      10096.84       676.57 o                         
   9   7   2        587.62       1469.71       614.24 o                         
  11   7   2      16893.87      10790.23      1395.36 o                         
  13   7   2     116091.81     118558.23      3205.25 o                         
  15   7   2     140328.98     147474.78      4080.75 o                         
  17   7   2      13841.98      14385.55      1326.68 o                         
  19   7   2      12183.08      14171.45      1916.70 o                         
  21   7   2      23844.97      43829.34      4709.78 o                         
  23   7   2       9547.83      30407.56      5847.82 o                         
  25   7   2       3926.40       1380.84      1613.51 o                         
  27   7   2       5698.59       2637.20      1832.55 o                         
  29   7   2       3563.94       2901.60      2291.03 o                         
 -30   8   2         95.67      -3000.66      3757.34 o                         
 -28   8   2      18444.25      18533.11      4665.40 o                         
 -26   8   2      16347.27      10684.99      6419.99 o                         
 -24   8   2       5075.64       4290.43      1747.15 o                         
 -22   8   2       2762.33       3573.16       844.05 o                         
 -20   8   2      58314.03      62311.13      4616.34 o                         
 -18   8   2       2074.09       2093.79       647.96 o                         
 -16   8   2     100660.21     100869.08      3768.21 o                         
 -14   8   2      64876.31      66923.98      2884.10 o                         
 -12   8   2     178608.55     176717.77      4470.74 o                         
 -10   8   2      24646.71      24358.08      1810.68 o                         
  -8   8   2    2811965.50    2821540.75     30144.36 o                         
  -6   8   2    2049588.00    2026057.62     27016.72 o                         
  -4   8   2     138088.77     136454.48      4111.91 o                         
  -2   8   2     280173.56     295765.62      4807.12 o                         
   0   8   2     246565.64     241852.27      4459.10 o                         
   2   8   2        411.80       1324.45       259.79 o                         
   4   8   2     135000.64     130028.19      3148.10 o                         
   6   8   2     289727.62     287878.91      5331.88 o                         
   8   8   2       4349.25       3752.08       503.47 o                         
  10   8   2     249633.36     253625.81      5491.21 o                         
  12   8   2     269088.72     276470.28      5974.95 o                         
  14   8   2     199826.84     201194.36      4367.98 o                         
  16   8   2        274.04        929.03       497.08 o                         
  18   8   2     325076.75     341732.47      9429.09 o                         
  20   8   2      42186.46      47675.80      4156.82 o                         
  22   8   2     680726.56     703562.62     27339.03 o                         
  24   8   2       3648.60       -378.00      1823.37 o                         
  26   8   2      71493.45      55228.54      7444.41 o                         
  28   8   2       9015.09       2775.31      2790.90 o                         
 -29   9   2     261988.67     267185.03     34418.99 o                         
 -27   9   2      87816.56      71125.41     11859.52 o                         
 -25   9   2     333136.25     373377.53     28116.58 o                         
 -23   9   2      15072.96      21422.15      3923.08 o                         
 -21   9   2     124704.85     143316.59      9613.99 o                         
 -19   9   2      95281.02      94747.55      6024.45 o                         
 -17   9   2      28410.44      31606.98      2678.14 o                         
 -15   9   2      21362.04      24621.08      2177.37 o                         
 -13   9   2      18232.85      18730.26      1662.91 o                         
 -11   9   2     465424.72     457357.97      9133.21 o                         
  -9   9   2       5731.10       7281.00       941.46 o                         
  -7   9   2      95225.06      97824.66      4148.81 o                         
  -5   9   2      77711.06      75709.30      3424.93 o                         
  -3   9   2       4635.11       5158.56       480.94 o                         
  -1   9   2    1150047.25    1143246.50     11590.48 o                         
   1   9   2     289583.00     287089.19      5920.47 o                         
   3   9   2     247154.39     236992.42      4923.09 o                         
   5   9   2      62641.02      65866.62      2713.31 o                         
   7   9   2        930.92       1749.86       562.05 o                         
   9   9   2     135741.88     135902.50      4863.63 o                         
  11   9   2     588859.00     591096.06     10682.15 o                         
  13   9   2       6449.64      10288.46      1337.32 o                         
  15   9   2    1358562.00    1385780.62     21505.70 o                         
  17   9   2     309563.22     322022.62     10490.04 o                         
  19   9   2       1220.69       2935.00      1454.27 o                         
  21   9   2      13546.57       8717.78      3082.09 o                         
  23   9   2       2394.65       2343.80      2695.84 o                         
  25   9   2      43676.27      35147.10      5386.65 o                         
  27   9   2       6399.13      -2174.22      3390.18 o                         
 -28  10   2      36434.97      35952.60     13621.16 o                         
 -26  10   2      66406.08      55150.88      8686.21 o                         
 -24  10   2     323492.53     327100.28     30886.84 o                         
 -22  10   2     149412.58     144786.67     10157.40 o                         
 -20  10   2      44529.17      48339.75      5468.83 o                         
 -18  10   2      33401.90      28253.40      3353.67 o                         
 -16  10   2     182636.98     185995.39      6681.85 o                         
 -14  10   2     519226.56     516874.59     11331.63 o                         
 -12  10   2      76785.73      71095.40      3623.79 o                         
 -10  10   2      73684.34      74407.29      3873.95 o                         
  -8  10   2     105825.62     108155.77      4772.71 o                         
  -6  10   2      75690.66      74177.91      3858.47 o                         
  -4  10   2      87286.41      88410.45      3761.72 o                         
  -2  10   2       1534.74       1572.44       402.87 o                         
   0  10   2     637877.50     639273.75      9164.02 o                         
   2  10   2     969355.31     964031.19     12223.75 o                         
   4  10   2      69223.64      69121.76      2469.93 o                         
   6  10   2      24469.62      25195.11      2081.12 o                         
   8  10   2      66769.47      68144.88      3375.01 o                         
  10  10   2      35437.34      38345.41      2656.20 o                         
  12  10   2     120368.58     121204.64      4616.07 o                         
  14  10   2     482537.12     494546.53      9294.79 o                         
  16  10   2      60175.29      71167.15      5090.91 o                         
  18  10   2       5696.26       7361.38      2375.49 o                         
  20  10   2       7552.01      10900.07      2823.64 o                         
  22  10   2       2489.33        390.12      1354.99 o                         
  24  10   2      15342.87       6168.38      4134.55 o                         
  26  10   2        295.78      -1470.97      3468.44 o                         
 -25  11   2      12029.31       7152.99      5318.01 o                         
 -23  11   2     608290.44     603837.25     29730.44 o                         
 -21  11   2     181752.77     177501.91     11309.38 o                         
 -19  11   2       5629.91       5612.62      1911.04 o                         
 -17  11   2        494.89       1125.22       965.23 o                         
 -15  11   2      85634.30      80785.79      5757.46 o                         
 -13  11   2      26618.04      24938.76      2237.03 o                         
 -11  11   2       2408.94       2808.04       926.03 o                         
  -9  11   2     641270.00     637467.69     13072.66 o                         
  -7  11   2     823552.12     796743.50     15290.48 o                         
  -5  11   2      24966.42      31767.57      2426.51 o                         
  -3  11   2     550594.62     545920.75      6961.16 o                         
  -1  11   2      73030.65      73236.36      2866.74 o                         
   1  11   2        416.51        334.34       379.09 o                         
   3  11   2       9983.82       7783.69      1186.23 o                         
   5  11   2      87307.72      86251.07      2982.70 o                         
   7  11   2      15049.97      15815.13      1714.19 o                         
   9  11   2     272346.41     279643.62      7851.37 o                         
  11  11   2       4985.23       1974.96       847.26 o                         
  13  11   2        138.12       1680.11       770.68 o                         
  15  11   2       2173.56       2740.61      1272.28 o                         
  17  11   2     421213.72     426994.16     14211.86 o                         
  19  11   2     297970.06     302409.94     14642.42 o                         
  21  11   2      64355.59      56487.62      6510.89 o                         
  23  11   2     188767.06     180961.62     13339.84 o                         
  25  11   2       8608.55      14211.06      4793.74 o                         
 -24  12   2     247843.86     258243.09     23494.63 o                         
 -22  12   2     627148.88     646068.94     37605.81 o                         
 -20  12   2      55163.59      60528.98      6497.78 o                         
 -18  12   2        833.05       1451.53      1380.54 o                         
 -16  12   2      22301.86      21963.48      2835.88 o                         
 -14  12   2       7281.07       6726.38      1637.48 o                         
 -12  12   2      20134.30      18310.53      2115.62 o                         
 -10  12   2       7988.14       7785.67      2121.89 o                         
  -8  12   2      46257.71      52962.57      4321.62 o                         
  -6  12   2      45556.55      49129.30      3529.79 o                         
  -4  12   2     499325.22     504083.00     10812.70 o                         
  -2  12   2      17697.45      18039.76      1293.48 o                         
   0  12   2         66.93        607.28       369.88 o                         
   2  12   2      22876.65      18850.22      1354.76 o                         
   4  12   2      58309.68      56804.49      2604.17 o                         
   6  12   2     161867.97     154675.14      7559.60 o                         
   8  12   2     214440.48     223826.86      9296.40 o                         
  10  12   2     189364.81     190740.97      8383.90 o                         
  12  12   2      15869.30      15911.76      2058.95 o                         
  14  12   2      28334.24      29797.51      3413.49 o                         
  16  12   2        414.24       4737.66      1854.45 o                         
  18  12   2     139673.70     150243.62     11500.55 o                         
  20  12   2      48196.15      52019.07      5899.66 o                         
  22  12   2      12507.51      25623.25      6906.86 o                         
  24  12   2      10046.36      14436.50      6057.03 o                         
 -23  13   2       6261.52      59320.55     26003.86 o                         
 -21  13   2      75638.48      86991.08      8930.07 o                         
 -19  13   2      68765.63      69421.23      7066.52 o                         
 -17  13   2        121.38       -541.02      2297.31 o                         
 -15  13   2       5017.19       3280.22      1412.50 o                         
 -13  13   2       9931.53       5793.16      1823.62 o                         
 -11  13   2       2893.03       4699.96      1465.16 o                         
  -9  13   2      31318.72      28462.55      2794.11 o                         
  -7  13   2       5285.75       3386.42      1222.23 o                         
  -5  13   2      43408.80      49327.11      3859.63 o                         
  -3  13   2      44627.32      47544.21      3580.48 o                         
  -1  13   2      14226.36      14137.73      1624.00 o                         
   1  13   2        566.18         88.71       707.65 o                         
   3  13   2      68130.59      68109.71      4011.30 o                         
   5  13   2      45763.40      36124.31      3469.47 o                         
   7  13   2        575.22       -122.74      1396.74 o                         
   9  13   2       3789.13       3034.92       884.34 o                         
  11  13   2      41966.33      37800.45      4567.31 o                         
  13  13   2        139.31       -565.27      1448.83 o                         
  15  13   2      42755.31      40825.37      4607.31 o                         
  17  13   2         38.73       2230.35      2612.90 o                         
  19  13   2        259.21      -1920.06      1920.06 o                         
  21  13   2       4230.25       5749.01      3105.50 o                         
  23  13   2      10474.70       9745.24      7274.71 o                         
 -22  14   2       9677.45      22031.46     20389.31 o                         
 -20  14   2      68550.83      75162.29      9233.11 o                         
 -18  14   2        499.87       1670.44      1867.63 o                         
 -16  14   2      85924.94      79382.42      5745.38 o                         
 -14  14   2      16402.75      12718.31      2383.93 o                         
 -12  14   2      56118.86      57059.48      5270.46 o                         
 -10  14   2     158775.38     148532.50      9009.27 o                         
  -8  14   2     255611.95     259763.47      9700.91 o                         
  -6  14   2     295029.84     300644.78     10209.92 o                         
  -4  14   2     135919.05     135620.75      6490.37 o                         
  -2  14   2     751035.12     783464.56     16332.23 o                         
   0  14   2     661405.81     682085.94     14353.56 o                         
   2  14   2      26437.72      26103.19      2624.84 o                         
   4  14   2      88973.66      85247.53      4673.02 o                         
   6  14   2       2253.77        237.28      1308.09 o                         
   8  14   2       1009.08        -11.77      1527.32 o                         
  10  14   2     109954.83     101971.17      7872.67 o                         
  12  14   2      51184.44      47853.02      5557.56 o                         
  14  14   2     498690.53     486597.41     17763.12 o                         
  16  14   2    1161418.38    1193764.25     38335.61 o                         
  18  14   2      25808.34      29430.29      4787.99 o                         
  20  14   2     134337.81     139617.14     12481.30 o                         
 -19  15   2      41314.79      40278.30      9251.04 o                         
 -17  15   2       2254.83      -3308.30      3308.30 o                         
 -15  15   2       4270.37       3801.29      1810.71 o                         
 -13  15   2      12197.84       7795.22      2008.60 o                         
 -11  15   2      37213.00      39559.10      4490.60 o                         
  -9  15   2      27603.87      34778.30      4112.94 o                         
  -7  15   2     183867.53     196730.95      8526.31 o                         
  -5  15   2      42052.98      43969.73      4018.47 o                         
  -3  15   2      65374.77      70833.80      5058.08 o                         
  -1  15   2      26189.83      40504.44      4050.35 o                         
   1  15   2       3792.81       4958.29      1810.36 o                         
   3  15   2      90035.53      90320.28      5741.63 o                         
   5  15   2      13520.61      11813.97      1757.87 o                         
   7  15   2       8094.10       7845.73      1593.50 o                         
   9  15   2        264.12       1667.29      1351.24 o                         
  11  15   2      49807.41      45573.01      5211.52 o                         
  13  15   2        504.80       1288.44      1236.61 o                         
  15  15   2      40198.90      59370.35      7989.05 o                         
  17  15   2      19687.94      24095.40      5210.93 o                         
  19  15   2     206642.69     195776.77     17295.11 o                         
 -18  16   2      20407.73      21230.88     11623.55 o                         
 -16  16   2       9757.80       5972.28      3248.61 o                         
 -14  16   2     120921.16     126339.65      8841.90 o                         
 -12  16   2      10811.03      10660.42      3181.38 o                         
 -10  16   2     132756.12     130286.54      8220.83 o                         
  -8  16   2     271109.47     267489.94     12154.05 o                         
  -6  16   2     110266.21      99609.33      6971.09 o                         
  -4  16   2      12024.41      12470.27      2503.78 o                         
  -2  16   2     123464.95     126435.75      7129.25 o                         
   0  16   2     283564.81     306695.97     12514.21 o                         
   2  16   2     139652.27     140936.61      8404.63 o                         
   4  16   2      19154.05      16030.07      2450.52 o                         
   6  16   2       7303.33       4738.06      1761.47 o                         
   8  16   2     145402.31     151369.61      9211.60 o                         
  10  16   2     152892.08     153497.33     10374.31 o                         
  12  16   2      30140.79      30342.15      4680.62 o                         
  14  16   2     298292.12     295070.22     17131.67 o                         
  16  16   2     119257.16     119202.09     11546.81 o                         
 -13  17   2      54437.27      51161.27      8148.02 o                         
 -11  17   2      78413.41      81763.03      7433.68 o                         
  -9  17   2     124441.66     130414.53      9291.58 o                         
  -7  17   2     532034.38     544729.56     19842.19 o                         
  -5  17   2       2978.64        156.66      2087.90 o                         
  -3  17   2     115217.42     118580.48      8817.35 o                         
  -1  17   2       3403.88       6842.22      2577.07 o                         
   1  17   2      26723.11      28177.45      3756.39 o                         
   3  17   2      15887.82      12901.31      2113.46 o                         
   5  17   2        650.40       -269.61      1499.57 o                         
   7  17   2      20028.65      22502.36      4509.02 o                         
   9  17   2      26442.85      36968.50      6035.07 o                         
  11  17   2      54458.96      60963.74      7591.36 o                         
  13  17   2      91695.64      97601.22     12223.01 o                         
 -10  18   2      39516.91      51477.90      9839.17 o                         
  -8  18   2     211801.47     217176.62     15359.39 o                         
  -6  18   2     199779.31     191991.36     15569.93 o                         
  -4  18   2       2082.80       3655.91      2050.02 o                         
  -2  18   2      24818.30      27636.95      5338.38 o                         
   0  18   2      15944.10      31255.85      5415.42 o                         
   2  18   2        107.47        497.13      1626.13 o                         
   4  18   2      13256.76       6626.15      1911.47 o                         
   6  18   2       9660.14       8485.71      2038.36 o                         
   8  18   2       1062.13       3868.00      1907.64 o                         
 -33   1   3      42064.88      48471.73      6013.99 o                         
 -31   1   3     766080.94     849603.00     25604.73 o                         
 -29   1   3     137811.28     175554.09     11181.90 o                         
 -27   1   3     200327.34     209662.27     10824.68 o                         
 -25   1   3      12973.39      10563.97      1814.52 o                         
 -23   1   3     335387.56     354715.47     10324.38 o                         
 -21   1   3       3159.08       3411.46       687.69 o                         
 -19   1   3      60170.40      63021.42      3324.47 o                         
 -17   1   3     300718.28     309607.78     10215.49 o                         
 -15   1   3      89210.73     100777.73      4099.19 o                         
 -13   1   3     148491.02     172451.45      5859.58 o                         
 -11   1   3     676960.50     673100.38     11944.28 o                         
  -9   1   3     347426.78     345843.19      6492.82 o                         
  -7   1   3     151421.14     153404.22      3416.03 o                         
  -5   1   3     616841.25     602542.75     10117.01 o                         
   3   1   3       2328.53       3625.75       381.30 o                         
   5   1   3        814.69       1946.35       340.69 o                         
   7   1   3    1123250.62    1105513.12     14504.46 o                         
   9   1   3     231681.34     226419.11      5096.54 o                         
  11   1   3     526149.31     515040.28      9168.08 o                         
  13   1   3      51068.80      49356.59      2653.38 o                         
  15   1   3    2309230.00    2234083.75     48606.75 o                         
  17   1   3     883213.50     880142.75     14629.08 o                         
  19   1   3     101680.48      99299.77      3749.17 o                         
  21   1   3        404.41        258.92       470.63 o                         
  23   1   3     130917.62     130914.99      7213.35 o                         
  25   1   3      41778.88      45093.21      4178.76 o                         
  27   1   3      10259.69       9733.74       774.83 o                         
  29   1   3      71598.33      78172.78      7232.47 o                         
  31   1   3      29656.84      19638.37      3713.72 o                         
 -32   2   3      50420.41      68021.56      6942.34 o                         
 -30   2   3       2605.60       1020.62      3023.26 o                         
 -28   2   3     125326.79     143392.03      9394.85 o                         
 -26   2   3      31013.12      39526.99      4726.51 o                         
 -24   2   3     314071.50     361931.72     16724.37 o                         
 -22   2   3     128383.16     130590.93      5783.63 o                         
 -20   2   3        797.63       1628.99       809.30 o                         
 -18   2   3     123504.92     127400.59      4290.64 o                         
 -16   2   3      54985.29      52963.41      2470.62 o                         
 -14   2   3      78002.54      86762.51      2974.52 o                         
 -12   2   3     877269.50     900374.50     24421.99 o                         
 -10   2   3     187002.62     173467.92      3677.70 o                         
  -8   2   3    5478015.00    5061580.50     58265.74 o                         
  -6   2   3    1634668.62    1644796.00     13346.52 o                         
  -4   2   3     600756.56     590263.69      6555.71 o                         
  -2   2   3     888103.56     896371.31     15962.69 o                         
   0   2   3     347170.22     344143.44     15462.27 o                         
   2   2   3     187638.56     195631.52      3754.30 o                         
   4   2   3       2929.60       2329.35       246.05 o                         
   6   2   3     340274.69     361169.56      4324.40 o                         
   8   2   3     788145.75     794292.44     11028.52 o                         
  10   2   3         30.50       1719.63       358.22 o                         
  12   2   3    1039635.25    1034859.62     18856.84 o                         
  14   2   3      39153.81      39391.52      2882.55 o                         
  16   2   3      67905.16      63943.41      4241.27 o                         
  18   2   3     319754.50     302558.03     10018.85 o                         
  20   2   3      38144.92      33835.45      2423.66 o                         
  22   2   3     155034.20     154504.02      5398.67 o                         
  24   2   3       2090.50        800.48      1149.19 o                         
  26   2   3      15446.90      13334.06      2533.92 o                         
  28   2   3        458.30       2242.74      1870.74 o                         
  30   2   3       7756.60      10717.83      3215.17 o                         
 -33   3   3      22899.45      24083.48     13293.89 o                         
 -31   3   3       5904.30       9007.43      3827.20 o                         
 -29   3   3      12597.87      12403.34      2715.80 o                         
 -27   3   3      78234.22      89257.59      7392.51 o                         
 -25   3   3     843199.25     958579.25     32384.90 o                         
 -23   3   3     685824.62     715650.81     30725.15 o                         
 -21   3   3      21624.11      24061.72      1922.78 o                         
 -19   3   3       5738.06       5088.21       927.25 o                         
 -17   3   3      99144.96     103653.56      5388.17 o                         
 -15   3   3     289191.00     293730.31      8272.47 o                         
 -13   3   3       1984.18       2619.11       532.99 o                         
 -11   3   3     149603.20     156854.47      4227.61 o                         
  -9   3   3      25434.91      26151.69      1680.38 o                         
  -7   3   3     477578.28     462778.75      5916.67 o                         
  -5   3   3     300654.53     291974.94      4116.69 o                         
  -3   3   3     529795.50     536470.88      8812.73 o                         
  -1   3   3     150014.20     143668.45      2508.60 o                         
   1   3   3     657653.00     674520.19     13449.61 o                         
   3   3   3        168.43       2149.93       343.60 o                         
   5   3   3      13792.61      15501.71       857.04 o                         
   7   3   3    1460765.12    1436951.38     14984.61 o                         
   9   3   3    1657833.50    1645285.25     18763.57 o                         
  11   3   3     371572.25     373432.09      5971.76 o                         
  13   3   3      11100.50      14138.07      1234.67 o                         
  15   3   3        423.77        949.86       633.88 o                         
  17   3   3       5654.05       5847.22      1110.07 o                         
  19   3   3     203047.05     200598.75      7375.75 o                         
  21   3   3       1555.85       2437.87       679.71 o                         
  23   3   3     336857.56     325165.94     10848.74 o                         
  25   3   3     177090.72     160053.27      9574.43 o                         
  27   3   3       7502.10       5868.28      2186.19 o                         
  29   3   3       6248.52       4092.95      2629.06 o                         
  31   3   3      41794.01      29675.63      5695.69 o                         
 -32   4   3      39186.25      22938.08      6304.56 o                         
 -30   4   3     513128.28     511276.72     36328.61 o                         
 -28   4   3      29102.83      30864.91      4130.33 o                         
 -26   4   3      46425.73      53716.54      6229.12 o                         
 -24   4   3        536.62       2830.43      1645.91 o                         
 -22   4   3      33190.75      26837.84      3893.04 o                         
 -20   4   3        552.28        575.39       710.42 o                         
 -18   4   3        245.11        828.22       431.63 o                         
 -16   4   3     710587.25     713553.62     20176.34 o                         
 -14   4   3    1393338.00    1392881.25     29253.21 o                         
 -12   4   3      90023.82      86306.90      2998.56 o                         
 -10   4   3     877486.25     846400.31     13499.42 o                         
  -8   4   3     441739.25     446039.56      6235.59 o                         
  -6   4   3     813335.06     790905.00      8569.24 o                         
  -4   4   3     604487.88     620715.44      7724.75 o                         
  -2   4   3     761471.38     789697.25      7866.50 o                         
   0   4   3    3358227.25    3240601.50     48978.60 o                         
   2   4   3     353215.34     350084.91      6728.51 o                         
   4   4   3      34636.29      30176.31      1380.77 o                         
   6   4   3      29773.31      30832.12      1279.66 o                         
   8   4   3      55006.35      58588.26      1817.08 o                         
  10   4   3      13117.74      12782.62       920.93 o                         
  12   4   3        841.86       1631.51       559.33 o                         
  14   4   3    1906073.00    1830539.25     33099.31 o                         
  16   4   3     538969.19     493974.00     13703.92 o                         
  18   4   3     352458.91     332003.06     11882.08 o                         
  20   4   3     115074.56     102920.29      5614.21 o                         
  22   4   3      28051.67      19195.46      2605.34 o                         
  24   4   3      39513.55      29780.96      4345.90 o                         
  26   4   3      52119.14      43969.18      5516.05 o                         
  28   4   3      18542.58      13633.76      3624.77 o                         
  30   4   3     326440.16     346450.72     22164.56 o                         
 -31   5   3        260.24       5548.11      6372.90 o                         
 -29   5   3     160797.78     208288.89     18497.48 o                         
 -27   5   3        937.29       2941.19      1467.62 o                         
 -25   5   3     133212.91     137028.08     11261.07 o                         
 -23   5   3      82457.21      84653.18      6279.51 o                         
 -21   5   3       5088.77       4079.84       863.34 o                         
 -19   5   3      12938.79      11494.24      1243.07 o                         
 -17   5   3     513414.19     519843.19     12686.03 o                         
 -15   5   3    2870598.50    2811454.25     75078.52 o                         
 -13   5   3     437946.84     426601.06      7703.71 o                         
 -11   5   3     418495.69     418166.88      7073.11 o                         
  -9   5   3      11234.84      16332.73      1010.68 o                         
  -7   5   3       1757.99       2730.56       518.43 o                         
  -5   5   3     600614.44     582166.81      7535.39 o                         
  -3   5   3     152529.75     150697.02      3170.79 o                         
  -1   5   3    2443422.00    2330601.50     21261.22 o                         
   1   5   3    2186037.00    2124324.50     22415.66 o                         
   3   5   3      95080.06     100924.40      2269.75 o                         
   5   5   3       5109.67       6689.82       578.79 o                         
   7   5   3     165194.94     162998.53      3304.43 o                         
   9   5   3     475368.50     471047.69      7288.02 o                         
  11   5   3      77517.70      79569.38      2699.04 o                         
  13   5   3     142380.16     140739.70      3611.73 o                         
  15   5   3     234281.14     234981.61      5658.18 o                         
  17   5   3     677379.38     673123.44     13860.29 o                         
  19   5   3     430718.66     424660.50     11570.47 o                         
  21   5   3       3776.84       5666.75      1421.12 o                         
  23   5   3       5631.39       4258.82       677.00 o                         
  25   5   3      20458.70      14957.98      2616.63 o                         
  27   5   3       2824.29        837.51       952.55 o                         
  29   5   3      54249.78      66056.74      9496.63 o                         
 -32   6   3     146821.66     181305.64     28219.82 o                         
 -30   6   3      31635.21      37296.62      8569.54 o                         
 -28   6   3     143370.41     142752.72     13649.02 o                         
 -26   6   3     281214.50     279269.09     28239.67 o                         
 -24   6   3      54248.52      58638.38      4432.57 o                         
 -22   6   3       8846.55       7712.90      1576.68 o                         
 -20   6   3      12204.69      11216.23      1326.21 o                         
 -18   6   3      45404.14      41681.24      2616.24 o                         
 -16   6   3      98346.46     101971.07      3552.90 o                         
 -14   6   3      94129.59      93842.45      3491.78 o                         
 -12   6   3     409549.28     407529.94      6688.61 o                         
 -10   6   3       4030.18       4987.68       595.47 o                         
  -8   6   3     367734.22     357966.22      5781.39 o                         
  -6   6   3     279369.75     287835.88      5122.63 o                         
  -4   6   3      28469.04      35186.89      1696.80 o                         
  -2   6   3     216172.92     210106.28      3469.18 o                         
   0   6   3     249174.38     239189.94      4332.85 o                         
   2   6   3     107922.11     107847.03      2540.65 o                         
   4   6   3      68217.52      64828.27      1814.80 o                         
   6   6   3      33687.39      33446.12      1355.78 o                         
   8   6   3      12074.10      14852.52      1048.47 o                         
  10   6   3     247594.00     236824.34      4105.15 o                         
  12   6   3     258633.03     254420.89      5011.78 o                         
  14   6   3      51557.40      55085.75      2337.38 o                         
  16   6   3     142988.53     148406.19      4085.56 o                         
  18   6   3      25157.72      23701.08      2153.08 o                         
  20   6   3      96076.00      91421.27      5419.83 o                         
  22   6   3         14.86        853.87       857.87 o                         
  24   6   3      60074.47      55357.60      6825.88 o                         
  26   6   3       7252.26       4980.64      1121.97 o                         
  28   6   3       3653.01       2876.56      4189.13 o                         
  30   6   3       1980.46       8208.58      5055.78 o                         
 -31   7   3     102519.67     106560.70     20227.29 o                         
 -29   7   3      78052.70      66817.34     12360.33 o                         
 -27   7   3     336548.59     348605.34     20136.10 o                         
 -25   7   3      53914.72      50715.18      6179.11 o                         
 -23   7   3      68681.18      62556.01      4934.86 o                         
 -21   7   3      57824.72      55009.50      4919.10 o                         
 -19   7   3         14.44        639.54       647.87 o                         
 -17   7   3       1107.44        959.24       421.46 o                         
 -15   7   3      24381.73      21137.22      2160.19 o                         
 -13   7   3     699184.12     673899.81     13183.38 o                         
 -11   7   3      28728.51      28988.42      1499.21 o                         
  -9   7   3    7602503.00    7420175.50     98228.09 o                         
  -7   7   3   11954639.00   11139838.00    172198.06 o                         
  -5   7   3     213593.59     204757.48      4635.73 o                         
  -3   7   3     581038.94     589218.44      7835.05 o                         
  -1   7   3      90175.29      91636.96      2547.31 o                         
   1   7   3        339.38        812.15       228.36 o                         
   3   7   3      25019.52      26908.35      1283.79 o                         
   5   7   3       1153.17       1275.74       299.31 o                         
   7   7   3     146544.83     140460.83      3467.55 o                         
   9   7   3      24545.60      20123.18      2791.59 o                         
  11   7   3     552899.88     545035.69      8216.51 o                         
  13   7   3     737608.81     739106.50      8874.86 o                         
  15   7   3     371564.25     370108.34      6763.30 o                         
  17   7   3     971182.94     981969.50     13703.84 o                         
  19   7   3      36105.35      39479.71      3273.07 o                         
  21   7   3     326066.25     298880.47     11683.95 o                         
  23   7   3       5223.56       6174.14      2282.16 o                         
  25   7   3     344922.50     355310.47     19556.93 o                         
  27   7   3        987.82       2311.62      2604.24 o                         
  29   7   3      54426.18      56551.16      9370.62 o                         
 -30   8   3      75795.45      81436.47     17520.03 o                         
 -28   8   3     195417.44     218039.45     15477.88 o                         
 -26   8   3     414254.84     383309.78     47582.29 o                         
 -24   8   3      17084.13      16385.26      2835.91 o                         
 -22   8   3       4674.79       3092.12      1793.21 o                         
 -20   8   3       1734.26       5442.71      1062.93 o                         
 -18   8   3       4521.02       4864.89       521.99 o                         
 -16   8   3        360.93        896.22       621.44 o                         
 -14   8   3      26389.10      28049.63      2092.61 o                         
 -12   8   3     280526.19     266094.06      6063.81 o                         
 -10   8   3      30327.55      33765.59      2121.74 o                         
  -8   8   3     926866.06     935249.44     12270.58 o                         
  -6   8   3     561139.12     552471.38     11481.57 o                         
  -4   8   3     135014.45     134399.80      4018.60 o                         
  -2   8   3        857.51        857.44       260.46 o                         
   0   8   3        170.98       1294.09       437.78 o                         
   2   8   3     128362.23     124861.04      3473.47 o                         
   4   8   3       3409.32       3138.56       344.64 o                         
   6   8   3       2947.44       4071.25       417.62 o                         
   8   8   3         60.15       2782.48       617.80 o                         
  10   8   3     587123.94     572052.50      9068.09 o                         
  12   8   3     449869.62     457479.72      8158.06 o                         
  14   8   3      25050.08      30605.37      2080.31 o                         
  16   8   3     243242.09     249345.42      5725.52 o                         
  18   8   3      72598.37      83401.63      5497.55 o                         
  20   8   3      25643.24      24294.76      3209.79 o                         
  22   8   3      15038.46      15245.51      3398.28 o                         
  24   8   3      29017.75      28392.93      4821.13 o                         
  26   8   3        183.55      -2276.22      2742.65 o                         
  28   8   3      35885.90      15181.90     12922.57 o                         
 -29   9   3     274603.53     265689.38     34582.22 o                         
 -27   9   3       6754.88       3633.86      4074.06 o                         
 -25   9   3     202077.81     192848.41     25754.12 o                         
 -23   9   3     253549.30     244483.98     14098.67 o                         
 -21   9   3       5639.09       6004.99      2015.34 o                         
 -19   9   3      18508.10      17588.97      2400.26 o                         
 -17   9   3     513721.47     513664.94     13808.02 o                         
 -15   9   3    1560313.25    1494745.75     25351.10 o                         
 -13   9   3     385851.53     372252.69      8218.68 o                         
 -11   9   3       7434.03       7618.46      1326.44 o                         
  -9   9   3      24936.63      23179.23      1795.71 o                         
  -7   9   3      97899.82      90685.52      4271.42 o                         
  -5   9   3     438080.44     415906.19      8636.23 o                         
  -3   9   3      77517.57      77309.98      2242.12 o                         
  -1   9   3    1959611.00    1905017.25     16533.16 o                         
   1   9   3    1577987.38    1574175.25     16770.32 o                         
   3   9   3      81343.30      79394.21      2786.12 o                         
   5   9   3      33505.59      33215.76      1764.01 o                         
   7   9   3     416658.62     401448.06      7530.80 o                         
   9   9   3     692641.94     695088.75     12066.34 o                         
  11   9   3       3783.48       7645.67      1390.49 o                         
  13   9   3     437599.84     459320.41      8616.41 o                         
  15   9   3     463554.50     477991.56      9382.01 o                         
  17   9   3      90400.55      95277.12      5531.89 o                         
  19   9   3     170869.05     164213.61      9116.69 o                         
  21   9   3      47423.62      43278.33      5682.91 o                         
  23   9   3      42953.77      32232.41      5155.85 o                         
  25   9   3      20810.20      15868.45      3660.89 o                         
  27   9   3       4166.83       2840.07      2349.65 o                         
 -28  10   3      80937.28      97866.66     21645.22 o                         
 -26  10   3      35299.39      28769.37      4938.70 o                         
 -24  10   3        229.51       6247.35      3059.43 o                         
 -22  10   3      14935.14      15308.67      2560.76 o                         
 -20  10   3       2755.54       3442.56      2061.95 o                         
 -18  10   3       1316.31       1970.18      2306.31 o                         
 -16  10   3     335379.62     327713.00     11842.19 o                         
 -14  10   3     563457.50     563898.25     11771.36 o                         
 -12  10   3       2209.12       1878.58       816.71 o                         
 -10  10   3      89818.27      93602.91      4383.83 o                         
  -8  10   3       1765.51       3123.64       806.57 o                         
  -6  10   3     204706.95     203839.89      6613.25 o                         
  -4  10   3     504621.44     507328.47      9592.47 o                         
  -2  10   3     370624.53     371474.62      5765.97 o                         
   0  10   3     949144.88     953877.06     11799.05 o                         
   2  10   3      20002.26      17536.48      1518.61 o                         
   4  10   3      27867.71      27560.33      1591.28 o                         
   6  10   3      21402.20      22168.32      1636.61 o                         
   8  10   3        256.27        108.57       976.92 o                         
  10  10   3     152748.89     145492.30      5403.49 o                         
  12  10   3      17550.28      15653.17      1573.21 o                         
  14  10   3    1004114.25    1020100.88     17386.83 o                         
  16  10   3     424010.06     422938.81     12625.77 o                         
  18  10   3     167245.81     171107.16      9475.39 o                         
  20  10   3     211328.52     201418.33     11811.57 o                         
  22  10   3        804.68      -1698.10      1824.14 o                         
  24  10   3         16.06        310.86      2151.60 o                         
  26  10   3       2364.30       1387.83      2779.78 o                         
 -27  11   3      29723.31      42113.27     14925.55 o                         
 -25  11   3     205988.56     244069.66     18906.43 o                         
 -23  11   3     190756.06     204634.27     15980.59 o                         
 -21  11   3       3938.85       3644.33      1717.72 o                         
 -19  11   3       1117.49        392.97      1777.14 o                         
 -17  11   3     180509.09     183863.05      9001.61 o                         
 -15  11   3      52843.31      53979.18      4648.58 o                         
 -13  11   3      21731.61      21005.32      2113.17 o                         
 -11  11   3      54677.65      50794.98      3229.63 o                         
  -9  11   3     169543.64     177772.33      6430.19 o                         
  -7  11   3     202858.91     205561.28      7237.75 o                         
  -5  11   3     155551.20     148388.05      5137.39 o                         
  -3  11   3      60075.83      56026.43      2044.38 o                         
  -1  11   3      35816.83      36044.32      1930.21 o                         
   1  11   3     193493.61     189192.19      4827.97 o                         
   3  11   3      13166.50      11884.57      1070.29 o                         
   5  11   3       3016.74       2597.05       436.70 o                         
   7  11   3     167113.83     175213.45      6402.12 o                         
   9  11   3     329309.91     330854.31     10565.96 o                         
  11  11   3        343.87        956.29       645.04 o                         
  13  11   3      60654.37      64525.26      4167.11 o                         
  15  11   3     331648.50     333214.44     10772.64 o                         
  17  11   3       6993.48       7411.00      2003.82 o                         
  19  11   3     124657.31     129792.91      9433.35 o                         
  21  11   3       3007.87        913.55      2070.81 o                         
  23  11   3      56178.01      56505.54      7395.20 o                         
  25  11   3      46347.50      36946.89      9310.18 o                         
 -24  12   3     288608.72     361238.75     50115.91 o                         
 -22  12   3     149397.89     179387.34     15702.88 o                         
 -20  12   3      10612.06      11177.78      2237.71 o                         
 -18  12   3       1120.80        466.31      1034.40 o                         
 -16  12   3       3823.62       4496.38      1708.02 o                         
 -14  12   3     130184.83     136113.70      7737.65 o                         
 -12  12   3      44470.25      47150.00      3602.50 o                         
 -10  12   3     305452.31     310525.25     10499.34 o                         
  -8  12   3    2020298.25    2019909.00     46180.86 o                         
  -6  12   3    1127237.25    1096701.25     18120.59 o                         
  -4  12   3      28232.54      31102.13      2485.93 o                         
  -2  12   3     200866.12     198143.89      4293.18 o                         
   0  12   3      55534.23      57712.05      2617.37 o                         
   2  12   3       6091.66       4814.60       576.50 o                         
   4  12   3       7449.04       5654.54       942.58 o                         
   6  12   3     218440.27     221170.28      8952.01 o                         
   8  12   3     663511.44     671548.19     18117.69 o                         
  10  12   3      77085.85      71971.86      4898.92 o                         
  12  12   3     180300.14     176916.16      7374.52 o                         
  14  12   3     389180.75     371894.84     12427.86 o                         
  16  12   3     402533.84     404346.09     16880.00 o                         
  18  12   3     172674.38     168368.05     11286.04 o                         
  20  12   3      24446.48      19199.46      5402.42 o                         
  22  12   3     132834.25     148803.50     12475.91 o                         
  24  12   3       8409.95      16973.72      6230.29 o                         
 -23  13   3     284134.38     282251.19     35912.86 o                         
 -21  13   3      25934.93      16784.96      4206.37 o                         
 -19  13   3       8034.12       7032.14      2994.82 o                         
 -17  13   3      35574.22      33544.91      3909.51 o                         
 -15  13   3        821.10       1890.12       719.98 o                         
 -13  13   3      11389.02       9412.48      2189.87 o                         
 -11  13   3     404304.72     416923.00     12370.55 o                         
  -9  13   3      71762.06      70471.99      5025.73 o                         
  -7  13   3      25264.87      21652.52      2162.90 o                         
  -5  13   3     130274.82     136640.25      6412.42 o                         
  -3  13   3      29631.02      32375.90      2692.44 o                         
  -1  13   3       4571.17       3632.14       775.13 o                         
   1  13   3      46573.95      49945.86      3201.88 o                         
   3  13   3       1893.39        641.30       754.27 o                         
   5  13   3        155.85       -287.85      1172.86 o                         
   7  13   3     381919.50     382627.16     13011.42 o                         
   9  13   3     312949.09     310772.41     11587.05 o                         
  11  13   3     199630.44     196457.64     11009.65 o                         
  13  13   3       5626.86       6385.69      1001.22 o                         
  15  13   3     441520.25     458974.56     15760.55 o                         
  17  13   3      66571.98      65189.81      6820.26 o                         
  19  13   3      20926.25      19345.32      3936.67 o                         
  21  13   3      27691.55      33883.20      9772.87 o                         
 -22  14   3     112938.62      94876.97     23279.33 o                         
 -20  14   3       1790.55      -2767.98      3578.15 o                         
 -18  14   3        150.13      -1063.40      2550.26 o                         
 -16  14   3       1710.50      -2187.56      2187.56 o                         
 -14  14   3       1284.10       2738.49      3486.56 o                         
 -12  14   3      49562.77      51169.10      5046.29 o                         
 -10  14   3       1814.68       3464.86      1848.24 o                         
  -8  14   3     278430.31     278809.19      9981.19 o                         
  -6  14   3      20475.01      19038.23      2401.43 o                         
  -4  14   3      14760.83      12741.92      1680.05 o                         
  -2  14   3      29831.05      34154.87      3237.29 o                         
   0  14   3       2248.87       3418.60      1236.40 o                         
   2  14   3         24.50       -100.23       781.90 o                         
   4  14   3       7953.44       5411.44      1297.05 o                         
   6  14   3      81429.53      74533.08      5406.09 o                         
   8  14   3     253831.14     249503.88     10722.98 o                         
  10  14   3     100044.24     100192.27      8059.38 o                         
  12  14   3      33948.87      40193.19      5082.26 o                         
  14  14   3      78678.04     133436.03      9576.15 o                         
  16  14   3     111819.26     167599.38     14613.10 o                         
  18  14   3      68611.14      60345.14      6706.46 o                         
  20  14   3      14375.23      15164.85      5749.05 o                         
 -19  15   3        738.44      -1525.72      4011.29 o                         
 -17  15   3     103194.33      98666.09     11123.66 o                         
 -15  15   3      17548.20      17890.38      3112.88 o                         
 -13  15   3        170.93        636.77      1424.03 o                         
 -11  15   3      65643.80      68021.21      5894.74 o                         
  -9  15   3      43434.32      46580.35      4914.97 o                         
  -7  15   3      77420.18      79085.14      5362.09 o                         
  -5  15   3      62666.26      61901.96      4325.53 o                         
  -3  15   3      11859.64      13805.44      1844.87 o                         
  -1  15   3      25706.13      30298.61      3229.72 o                         
   1  15   3     154167.59     143745.64      9960.79 o                         
   3  15   3       7657.94       5874.79      1165.71 o                         
   5  15   3        615.53       1034.79       960.22 o                         
   7  15   3       7901.02       6727.64      2111.49 o                         
   9  15   3       4738.21       2333.00      1455.32 o                         
  11  15   3     105348.95      99876.73      8203.10 o                         
  13  15   3      85356.01      92278.73      8190.23 o                         
  15  15   3     891649.88     888141.50     36314.28 o                         
  17  15   3     238617.47     264996.47     17767.33 o                         
  19  15   3      21025.88      14540.58      5231.07 o                         
 -18  16   3      19818.48      18875.53      5357.67 o                         
 -16  16   3      40551.99      30291.72      9057.32 o                         
 -14  16   3      10243.48       7049.72      3269.06 o                         
 -12  16   3     115396.41     120586.56      8067.65 o                         
 -10  16   3      20992.64      18393.91      2493.31 o                         
  -8  16   3     695374.19     694222.19     20960.81 o                         
  -6  16   3      49255.72      54444.39      5250.60 o                         
  -4  16   3     191061.17     194686.45      9835.02 o                         
  -2  16   3      74086.56      78044.06      5658.80 o                         
   0  16   3      28615.47      29834.81      3804.68 o                         
   2  16   3      52018.03      47612.01      4640.95 o                         
   4  16   3       2302.75        539.12       882.81 o                         
   6  16   3         27.50       6261.06      2776.57 o                         
   8  16   3      81419.98     102772.34      8055.23 o                         
  10  16   3       2844.22       4862.15      2496.72 o                         
  12  16   3      56327.21      53541.60      6437.25 o                         
  14  16   3      39607.20      45312.77      7396.79 o                         
  16  16   3       9695.31       7927.54      3743.18 o                         
 -15  17   3      95939.00      96226.83     13479.09 o                         
 -13  17   3      10126.05      13646.63      4418.10 o                         
 -11  17   3      18398.41      18834.55      4345.41 o                         
  -9  17   3          1.48       1778.88      1207.99 o                         
  -7  17   3      16453.57      26478.55      5064.04 o                         
  -5  17   3      11010.08       9504.21      2007.91 o                         
  -3  17   3       1765.98       1310.29      1753.68 o                         
  -1  17   3     156728.95     165754.91     10419.41 o                         
   1  17   3      47644.41      41317.96      4357.76 o                         
   3  17   3       9826.08       7385.37      1919.25 o                         
   5  17   3      35479.20      38390.64      5047.60 o                         
   7  17   3     278402.44     309922.59     15273.08 o                         
   9  17   3     505201.34     495855.44     19744.38 o                         
  11  17   3      60313.73      63117.84      8209.21 o                         
  13  17   3      73067.65      86934.47     11366.79 o                         
 -10  18   3     154074.55     169897.98     24730.71 o                         
  -8  18   3      76239.83      97375.30     12383.04 o                         
  -6  18   3      97967.57     118332.11     12726.78 o                         
  -4  18   3      41695.22      45868.67      6877.92 o                         
  -2  18   3      71176.63      76884.09      8307.03 o                         
   0  18   3     127556.34     132597.61     10870.48 o                         
   2  18   3      11943.54       9114.22      2850.56 o                         
   4  18   3       5778.70       2521.78      2835.49 o                         
   6  18   3      11690.54       9486.16      3170.22 o                         
   8  18   3      10918.25       7886.98      6850.20 o                         
 -32   0   4     686102.88     724473.94     33649.11 o                         
 -30   0   4    1147494.25    1285922.00     60397.53 o                         
 -28   0   4       8737.99       5980.23      2179.63 o                         
 -26   0   4      73239.39      90345.82      8206.35 o                         
 -24   0   4      62664.10      65959.62      7309.24 o                         
 -22   0   4      48329.25      48216.18      3270.78 o                         
 -20   0   4     168272.81     169780.17      8547.72 o                         
 -18   0   4    1023899.88    1078816.38     40016.72 o                         
 -16   0   4     678777.62     675031.31     26818.69 o                         
 -14   0   4    3793066.50    4043596.50    145820.45 o                         
 -12   0   4         69.22       1707.45       795.22 o                         
 -10   0   4    1986367.00    1987795.50     46337.58 o                         
  -8   0   4     911609.88     979433.31     36889.04 o                         
  -6   0   4    1870232.12    1902750.75     30525.89 o                         
  -4   0   4    1089847.25    1048489.56     43467.68 o                         
   2   0   4     116881.32     128348.13      3433.71 o                         
   4   0   4    1073513.25    1114335.25     15129.75 o                         
   6   0   4     135378.78     123732.42      4193.78 o                         
   8   0   4     103674.29     101630.27      3783.48 o                         
  10   0   4     339908.16     297598.44      8604.79 o                         
  12   0   4      42379.46      39031.18      3378.89 o                         
  14   0   4    8877957.00    8254937.00    199431.16 o                         
  16   0   4    4711886.00    4494641.50     90358.64 o                         
  18   0   4       3967.12       5069.20      1237.31 o                         
  20   0   4      59877.85      59337.26      4776.39 o                         
  22   0   4      56016.37      51340.07      5821.99 o                         
  24   0   4      65464.60      70301.06      7200.18 o                         
  26   0   4     152473.78     156229.22     12050.83 o                         
  28   0   4     103728.28      97269.04     11397.88 o                         
  30   0   4     287429.94     269633.19     19741.90 o                         
 -33   1   4      91299.78     103837.64      8883.28 o                         
 -31   1   4      46169.93      77987.80      8295.98 o                         
 -29   1   4      67141.88      79982.73      7325.39 o                         
 -27   1   4       5072.53       3252.57      2051.55 o                         
 -25   1   4        236.81        570.16       493.78 o                         
 -23   1   4        699.98       2390.44       916.59 o                         
 -21   1   4      22457.94      24103.07      1769.60 o                         
 -19   1   4     426235.69     466099.44     12116.19 o                         
 -17   1   4     176386.66     176667.94      6265.64 o                         
 -15   1   4     121060.93     116750.46      4816.88 o                         
 -13   1   4     178844.30     176250.33      5045.58 o                         
 -11   1   4      44029.56      44447.22      2211.30 o                         
  -9   1   4     389326.25     386144.62      7123.54 o                         
  -7   1   4     179482.06     182335.72      3938.59 o                         
  -5   1   4     288707.62     324544.81      5056.89 o                         
   1   1   4     153067.42     154525.50      5456.01 o                         
   3   1   4      53038.32      52659.38      1645.41 o                         
   5   1   4     502122.72     515111.72      7719.80 o                         
   7   1   4      36303.46      40387.55      1773.03 o                         
   9   1   4      40770.27      40051.35      1745.21 o                         
  11   1   4       3468.70       6772.39       856.85 o                         
  13   1   4     642739.81     621183.69     13956.39 o                         
  15   1   4     664232.38     636688.12     11777.20 o                         
  17   1   4       7455.82       7876.72       983.49 o                         
  19   1   4      77915.83      76730.63      3354.21 o                         
  21   1   4      55191.07      50837.84      3041.16 o                         
  23   1   4      27632.26      28156.77      3036.71 o                         
  25   1   4      49788.02      51369.99      4255.47 o                         
  27   1   4      10220.83       7107.56      2071.33 o                         
  29   1   4      22333.35      19729.53      2158.53 o                         
  31   1   4      23374.34      15944.86      4611.08 o                         
 -32   2   4      12793.36      13811.48      3810.45 o                         
 -30   2   4     124756.83     143112.62     10947.70 o                         
 -28   2   4     169504.31     196283.00     10733.18 o                         
 -26   2   4     140403.61     165742.59      9541.75 o                         
 -24   2   4     309109.59     328209.88     12207.46 o                         
 -22   2   4       1812.40       2473.44       919.60 o                         
 -20   2   4      93255.15     101283.25      4146.81 o                         
 -18   2   4     175810.22     173009.50      5413.44 o                         
 -16   2   4     183277.06     179250.97      4644.95 o                         
 -14   2   4     141950.06     143675.78      4184.30 o                         
 -12   2   4     936431.25     937760.19     24469.38 o                         
 -10   2   4     295308.53     281301.59      6614.86 o                         
  -8   2   4     575048.88     566727.88      7114.82 o                         
  -6   2   4    1269971.75    1292501.62     12331.74 o                         
  -4   2   4      58308.84      63426.22      2312.68 o                         
  -2   2   4     634681.62     683958.88     10917.61 o                         
   0   2   4     531103.44     564217.06     10942.41 o                         
   2   2   4     128702.08     125424.59      3092.37 o                         
   4   2   4     394266.44     386612.59      4445.35 o                         
   6   2   4    4896176.50    4691144.00     42536.89 o                         
   8   2   4    3986453.25    3868820.50     57389.44 o                         
  10   2   4     131550.16     134102.31      3166.61 o                         
  12   2   4    1322060.50    1316202.12     15496.05 o                         
  14   2   4      13248.17      14332.44      1771.41 o                         
  16   2   4       5179.58       4931.19      1407.93 o                         
  18   2   4      49423.01      43678.12      3098.27 o                         
  20   2   4     192805.00     191759.59      6488.40 o                         
  22   2   4     416910.22     420442.62     15498.28 o                         
  24   2   4     128425.27     114868.73      6547.41 o                         
  26   2   4     123846.37     126128.54      8521.32 o                         
  28   2   4      35135.66      36944.30      4147.35 o                         
  30   2   4      84117.64      86727.96      8560.27 o                         
 -33   3   4     145816.91     166052.75     19163.82 o                         
 -31   3   4       6032.68      12607.79      5522.15 o                         
 -29   3   4      33767.33      36263.70      4363.87 o                         
 -27   3   4     125392.24     149039.80      9803.32 o                         
 -25   3   4      71898.57      87429.75      7161.62 o                         
 -23   3   4     117422.68     132752.19      5208.51 o                         
 -21   3   4      24948.69      23965.02      2095.13 o                         
 -19   3   4         31.94        692.83       303.83 o                         
 -17   3   4        291.54       1904.52       482.49 o                         
 -15   3   4       1282.93       2861.14       490.47 o                         
 -13   3   4    1144538.62    1152457.62     26800.51 o                         
 -11   3   4     653823.62     621519.69     14605.77 o                         
  -9   3   4    1327996.12    1288909.25     14757.61 o                         
  -7   3   4    3746508.50    3509248.50     25626.30 o                         
  -5   3   4      15212.77      16794.43       932.65 o                         
  -3   3   4      28164.60      30175.62      1520.20 o                         
  -1   3   4     151603.94     171620.83      3590.18 o                         
   1   3   4      32672.74      32288.13      1479.86 o                         
   3   3   4      42562.13      51424.35      1726.51 o                         
   5   3   4     280382.34     294627.88      4163.76 o                         
   7   3   4    3168740.75    3111323.50     34780.52 o                         
   9   3   4     542948.06     523590.56      6733.50 o                         
  11   3   4    1140489.50    1147383.38     20301.45 o                         
  13   3   4     617787.44     624458.94     11483.03 o                         
  15   3   4     103824.68     101058.56      4812.14 o                         
  17   3   4     213101.91     206262.61      7433.43 o                         
  19   3   4      40720.63      34345.94      2769.24 o                         
  21   3   4      88132.20      81796.61      3983.08 o                         
  23   3   4      40717.63      36957.31      3569.26 o                         
  25   3   4      13116.68       7959.49      1507.63 o                         
  27   3   4      88915.14      81063.48      7135.87 o                         
  29   3   4         94.93        -17.20      1638.60 o                         
  31   3   4       4431.72      10365.68      6575.95 o                         
 -32   4   4       1610.65       5577.34      5178.87 o                         
 -30   4   4      40144.53      56434.84      8845.48 o                         
 -28   4   4      26886.89      34453.43      4582.48 o                         
 -26   4   4     259265.22     302838.97     16826.37 o                         
 -24   4   4      30186.61      31002.83      3539.85 o                         
 -22   4   4        347.40       1911.09       923.26 o                         
 -20   4   4       7257.30       7322.46      1232.15 o                         
 -18   4   4     438322.12     428716.28     15559.08 o                         
 -16   4   4     491038.38     487475.78     13824.87 o                         
 -14   4   4       6176.09       7346.89      1332.94 o                         
 -12   4   4     743510.69     741034.44     11374.71 o                         
 -10   4   4      33496.21      38686.10      1854.49 o                         
  -8   4   4      77194.52      72292.94      2230.82 o                         
  -6   4   4       8765.40      10367.30       701.68 o                         
  -4   4   4      13744.86      15255.00       977.66 o                         
  -2   4   4    1869762.25    1854237.38     18866.12 o                         
   0   4   4    1138061.62    1105017.38     12811.06 o                         
   2   4   4       1007.29       1473.39       369.55 o                         
   4   4   4        150.58       1552.67       428.23 o                         
   6   4   4     371721.94     365762.47      5064.14 o                         
   8   4   4     206174.31     210155.52      3657.26 o                         
  10   4   4     834583.62     837628.56     12842.20 o                         
  12   4   4     317175.47     320804.38      4887.04 o                         
  14   4   4     433120.03     434366.81      8529.51 o                         
  16   4   4     294526.62     271131.25      8042.05 o                         
  18   4   4       1721.66       1690.98       599.82 o                         
  20   4   4       3048.99       1570.17       990.27 o                         
  22   4   4      87147.29      80089.62      5763.22 o                         
  24   4   4      57894.61      51968.24      4908.96 o                         
  26   4   4      24685.96      17078.98      5126.52 o                         
  28   4   4      22193.84      17500.44      3139.00 o                         
  30   4   4     275815.41     298592.47     35806.81 o                         
 -31   5   4     646076.94     661722.56     54969.16 o                         
 -29   5   4     321378.28     344252.56     41436.02 o                         
 -27   5   4      38050.51      32647.29      6629.75 o                         
 -25   5   4      92924.48     103383.14      6865.33 o                         
 -23   5   4      14969.32      13715.50      2321.17 o                         
 -21   5   4       1096.69        849.51       804.09 o                         
 -19   5   4      59568.09      60852.04      3376.70 o                         
 -17   5   4     260461.45     255723.05      7156.43 o                         
 -15   5   4    1895686.75    1876199.12     37993.51 o                         
 -13   5   4     178650.83     175793.53      4732.88 o                         
 -11   5   4     626833.56     615667.00      8757.66 o                         
  -9   5   4    1118256.38    1120095.00     12776.69 o                         
  -7   5   4     712677.81     708874.75      9627.50 o                         
  -5   5   4     367064.00     371147.81      5728.57 o                         
  -3   5   4      14078.79      17008.42      1036.47 o                         
  -1   5   4     201835.72     197624.69      3463.63 o                         
   1   5   4     375079.28     380745.22      5296.94 o                         
   3   5   4       7100.03       8388.86       731.60 o                         
   5   5   4     240006.88     234005.45      3973.97 o                         
   7   5   4     238634.45     234871.20      3990.80 o                         
   9   5   4    1299251.12    1291408.88     17685.29 o                         
  11   5   4     317622.56     327788.53      5594.96 o                         
  13   5   4     998492.88     982308.69     12857.07 o                         
  15   5   4    2087020.38    2018752.00     33070.77 o                         
  17   5   4     200736.80     189790.83      6793.80 o                         
  19   5   4      53216.84      52539.11      3609.62 o                         
  21   5   4       5508.08       2676.66       569.64 o                         
  23   5   4      12594.78       8143.53      1809.66 o                         
  25   5   4      20101.52      13909.61      2780.39 o                         
  27   5   4        868.85        945.35      2103.75 o                         
  29   5   4     211791.41     211444.91     16323.63 o                         
 -32   6   4      82201.13      83174.99     17806.24 o                         
 -30   6   4     236962.06     251684.42     29889.85 o                         
 -28   6   4      28481.07      32533.30      6485.08 o                         
 -26   6   4      60074.48      61192.34      7025.63 o                         
 -24   6   4       6865.56       5574.31      1578.17 o                         
 -22   6   4       4610.78       2853.93      1530.01 o                         
 -20   6   4      71007.41      70306.89      3871.18 o                         
 -18   6   4        112.00        350.41       430.73 o                         
 -16   6   4     427841.38     419953.84      7676.44 o                         
 -14   6   4      29519.41      26381.55      1748.57 o                         
 -12   6   4     334626.91     339202.34      6104.46 o                         
 -10   6   4     567555.00     569562.38      7599.75 o                         
  -8   6   4    1826801.00    1775935.00     16185.39 o                         
  -6   6   4      76142.21      73746.20      2489.93 o                         
  -4   6   4     715240.69     730621.50      8618.05 o                         
  -2   6   4     414935.31     392936.59      5125.44 o                         
   0   6   4     383591.66     366323.06      5469.12 o                         
   2   6   4        452.40       1137.48       257.86 o                         
   4   6   4      56196.95      60149.02      2107.54 o                         
   6   6   4     176752.17     185188.33      3545.40 o                         
   8   6   4     136499.31     137130.00      3465.62 o                         
  10   6   4      81713.82      87403.76      2929.75 o                         
  12   6   4      85466.08      84905.93      3074.73 o                         
  14   6   4      35185.63      38398.29      1911.46 o                         
  16   6   4     222927.31     221919.72      5039.15 o                         
  18   6   4     248794.03     249065.58      7359.08 o                         
  20   6   4       6151.06       4621.66      1220.34 o                         
  22   6   4     125977.63     129396.95      7488.92 o                         
  24   6   4     228946.39     212344.81     20129.97 o                         
  26   6   4      11463.64      10209.89      2421.37 o                         
  28   6   4      29807.85      24335.89      5893.32 o                         
 -31   7   4      22706.62      22153.88      9083.59 o                         
 -29   7   4      28840.13      27884.18      7099.99 o                         
 -27   7   4      12820.25       9442.85      4911.86 o                         
 -25   7   4       4451.55        807.21      1767.87 o                         
 -23   7   4       1346.73        421.30      1583.21 o                         
 -21   7   4        690.33        767.88       703.75 o                         
 -19   7   4      17224.70      13928.18      1515.07 o                         
 -17   7   4      21339.97      19243.44      1584.06 o                         
 -15   7   4     156901.47     150874.17      4683.23 o                         
 -13   7   4      49112.67      48268.61      2329.12 o                         
 -11   7   4     306543.97     298842.81      5411.89 o                         
  -9   7   4      59123.05      76600.91      3212.80 o                         
  -7   7   4     102665.18     112430.53      3658.32 o                         
  -5   7   4      65820.19      73592.65      2726.11 o                         
  -3   7   4     101295.24     108576.84      2650.23 o                         
  -1   7   4      64971.61      64267.42      2159.71 o                         
   1   7   4      57595.98      61917.86      2226.29 o                         
   3   7   4         72.13        856.83       386.97 o                         
   5   7   4        628.41        741.89       316.41 o                         
   7   7   4      84290.37      85983.80      2613.48 o                         
   9   7   4       4851.96       5453.20       917.56 o                         
  11   7   4      21643.54      23944.00      1611.00 o                         
  13   7   4         82.41       2240.90       570.52 o                         
  15   7   4      45718.28      47234.46      2329.29 o                         
  17   7   4       1309.13       2130.10       535.96 o                         
  19   7   4       7302.53       5716.52      1399.40 o                         
  21   7   4      18197.54      14502.73      2352.42 o                         
  23   7   4        108.18       4914.66      2905.16 o                         
  25   7   4       6969.53       4519.56      3336.86 o                         
  27   7   4       2985.70      -5507.17      5507.17 o                         
  29   7   4      56303.20      50920.37      8523.51 o                         
 -30   8   4      90841.27      92794.79     20199.26 o                         
 -28   8   4      23657.28      16319.09      6977.51 o                         
 -26   8   4     189510.72     184001.02     23319.20 o                         
 -24   8   4       5872.72       2594.63       844.81 o                         
 -22   8   4      17987.34      14728.97      2215.03 o                         
 -20   8   4      38631.64      36691.71      3393.54 o                         
 -18   8   4       3380.22       3527.69       764.19 o                         
 -16   8   4     127631.71     120497.76      4837.89 o                         
 -14   8   4       6082.80       6720.96       908.13 o                         
 -12   8   4     170482.55     164314.81      4761.23 o                         
 -10   8   4    1419710.12    1424014.25     17161.15 o                         
  -8   8   4    3114908.25    3207951.25     46235.46 o                         
  -6   8   4     363419.28     358403.66      7400.59 o                         
  -4   8   4     300329.25     279919.97      5311.45 o                         
  -2   8   4      69438.79      73568.41      2252.54 o                         
   0   8   4     250302.73     254855.25      5139.75 o                         
   2   8   4      10612.75      10299.91       906.74 o                         
   4   8   4      68138.41      65420.78      2204.25 o                         
   6   8   4      33489.16      33350.77      1568.02 o                         
   8   8   4      15648.13      14092.80      1418.40 o                         
  10   8   4      42352.24      40643.37      2270.05 o                         
  12   8   4      93286.14     101440.41      3802.98 o                         
  14   8   4      40401.77      44830.07      2611.02 o                         
  16   8   4      93266.79     101898.30      4490.39 o                         
  18   8   4     154193.84     162213.59      7742.49 o                         
  20   8   4      22325.62      21527.37      3006.32 o                         
  22   8   4     230571.56     216914.56     12021.71 o                         
  24   8   4     263281.94     238278.66     16781.38 o                         
  26   8   4       4325.59       6185.17      2691.71 o                         
  28   8   4      15643.90        -21.86      3821.89 o                         
 -29   9   4      83248.75     288111.53     41857.44 o                         
 -27   9   4     146685.98     143399.23     19784.64 o                         
 -25   9   4     154498.64     160897.78     20757.99 o                         
 -23   9   4      12988.50      13201.95      2933.88 o                         
 -21   9   4       9284.87      10115.40      2499.38 o                         
 -19   9   4      72538.49      71361.79      4507.47 o                         
 -17   9   4      14917.82      18395.63      2143.00 o                         
 -15   9   4     732983.69     679571.50     14105.44 o                         
 -13   9   4      70042.33      67633.97      3095.01 o                         
 -11   9   4     199800.55     200474.03      6145.70 o                         
  -9   9   4     116091.65     109324.86      4519.43 o                         
  -7   9   4      26788.29      21071.35      1748.35 o                         
  -5   9   4     311015.84     304300.59      7137.45 o                         
  -3   9   4       7837.11       8455.15       682.38 o                         
  -1   9   4       3286.81       3161.18       572.23 o                         
   1   9   4       7649.97       5965.14       643.38 o                         
   3   9   4      80534.14      84063.02      3040.07 o                         
   5   9   4     343079.06     342854.47      6580.82 o                         
   7   9   4     169136.23     174260.30      3963.22 o                         
   9   9   4     186578.22     179788.92      4441.63 o                         
  11   9   4     368631.59     363767.31      7586.21 o                         
  13   9   4     254333.41     253747.33      6375.62 o                         
  15   9   4    1440317.75    1486124.50     21021.77 o                         
  17   9   4      37886.47      37702.89      3470.92 o                         
  19   9   4     111183.02     109882.73      8107.67 o                         
  21   9   4      23575.24      17001.87      3765.11 o                         
  23   9   4      37757.92      31182.76      5032.96 o                         
  25   9   4      28577.87      24848.25      4648.22 o                         
  27   9   4      50353.11      29380.67      6215.34 o                         
 -28  10   4      39975.39      84435.73     20314.58 o                         
 -26  10   4      38709.50      30976.07      6020.99 o                         
 -24  10   4      29871.87      27678.27      4535.38 o                         
 -22  10   4       8130.89      11576.02      2777.04 o                         
 -20  10   4       5700.93       3803.74      1941.18 o                         
 -18  10   4     577605.00     564148.00     16159.32 o                         
 -16  10   4     631593.75     646048.44     17009.52 o                         
 -14  10   4       2466.35       3757.41      1506.58 o                         
 -12  10   4     125103.35     126152.72      4922.11 o                         
 -10  10   4       3862.53       3034.85       788.39 o                         
  -8  10   4     154488.06     151593.22      5663.78 o                         
  -6  10   4      67952.75      66321.45      3652.71 o                         
  -4  10   4      60003.54      57585.87      2466.34 o                         
  -2  10   4     799650.62     797986.69      9287.11 o                         
   0  10   4     533864.50     514588.47      7921.81 o                         
   2  10   4       1482.93       1527.56       455.68 o                         
   4  10   4      36287.64      33587.98      1841.64 o                         
   6  10   4     188103.80     197902.06      5421.27 o                         
   8  10   4     537630.38     519868.03     11578.45 o                         
  10  10   4      75566.80      82128.10      4105.62 o                         
  12  10   4      25415.72      33002.25      2520.59 o                         
  14  10   4     131752.97     142493.75      6244.42 o                         
  16  10   4      42147.83      44806.68      3881.17 o                         
  18  10   4       8752.49       9014.10      1798.14 o                         
  20  10   4       5173.61       5126.74      1719.96 o                         
  22  10   4      21059.22      15529.52      3244.79 o                         
  24  10   4       2768.58       1728.92      1218.65 o                         
  26  10   4       3808.89      -2053.90      3635.76 o                         
 -27  11   4       4983.19        582.91      2750.69 o                         
 -25  11   4     114280.27     118357.23     14996.85 o                         
 -23  11   4      65417.46      66203.10      7041.72 o                         
 -21  11   4       1101.64       1566.74      1450.68 o                         
 -19  11   4       8099.06       7728.81      1734.48 o                         
 -17  11   4       1270.59       2749.35      1279.41 o                         
 -15  11   4      18303.24      21369.64      2778.55 o                         
 -13  11   4     211084.59     203857.58      7140.42 o                         
 -11  11   4     265843.25     267466.41      7747.49 o                         
  -9  11   4     500614.34     499923.00     11271.55 o                         
  -7  11   4     861642.31     826470.94     15656.11 o                         
  -5  11   4      51289.02      52303.16      3203.68 o                         
  -3  11   4       4103.76       2685.73       486.79 o                         
  -1  11   4      12905.78       8775.92      1353.11 o                         
   1  11   4       6963.08       5587.78       574.12 o                         
   3  11   4      18826.09      18829.00      1463.72 o                         
   5  11   4     212014.27     201398.34      4273.61 o                         
   7  11   4    1192736.50    1173151.62     21891.31 o                         
   9  11   4     536096.56     523185.84     13726.56 o                         
  11  11   4     171547.28     167168.03      6525.58 o                         
  13  11   4     311580.53     317958.88      9809.85 o                         
  15  11   4      48454.89      49149.04      4037.72 o                         
  17  11   4     195978.02     185895.59     10134.12 o                         
  19  11   4      23886.59      19652.93      3560.21 o                         
  21  11   4      67286.25      67894.55      7938.11 o                         
  23  11   4        123.55       3782.20      2895.70 o                         
  25  11   4       2938.19       4467.82      4883.72 o                         
 -24  12   4     155659.77     175189.59     18261.86 o                         
 -22  12   4       4054.69       5172.79      3321.71 o                         
 -20  12   4      35773.50      34266.81      4717.58 o                         
 -18  12   4      29291.81      31403.76      3754.89 o                         
 -16  12   4         51.76       -115.30      1618.70 o                         
 -14  12   4       5103.63       6562.65      2362.17 o                         
 -12  12   4     453317.50     455018.97     11783.32 o                         
 -10  12   4     615512.06     610323.88     14714.02 o                         
  -8  12   4      11346.12      17168.21      3246.65 o                         
  -6  12   4      49949.78      54227.00      3670.59 o                         
  -4  12   4       5841.62       6802.21      1020.70 o                         
  -2  12   4      44946.24      43628.30      2212.33 o                         
   0  12   4      24746.16      25395.21      1667.93 o                         
   2  12   4       4352.24       3241.07       609.71 o                         
   4  12   4        656.93        330.73       824.04 o                         
   6  12   4    1090433.62    1088822.38     17696.91 o                         
   8  12   4    1224899.62    1228524.12     23331.08 o                         
  10  12   4      17540.85      20388.53      2473.00 o                         
  12  12   4     286318.28     295555.06      9818.39 o                         
  14  12   4      32311.92      40633.83      4455.43 o                         
  16  12   4      16008.52      17215.79      3095.86 o                         
  18  12   4      11164.03      11926.66      2594.22 o                         
  20  12   4      35570.74      36746.22      5777.76 o                         
  22  12   4     293520.69     302488.75     17638.28 o                         
  24  12   4     107018.19      94318.38     14779.23 o                         
 -23  13   4      15145.26      36284.37     20913.15 o                         
 -21  13   4      18474.79      17646.46      4398.60 o                         
 -19  13   4      46475.61      35189.07      4963.97 o                         
 -17  13   4      52023.03      31393.45      8224.25 o                         
 -15  13   4       6934.94       6589.50      1857.45 o                         
 -13  13   4      48928.50      47613.57      4414.38 o                         
 -11  13   4      57000.73      61854.76      4772.48 o                         
  -9  13   4      89083.11      93192.61      5986.79 o                         
  -7  13   4      15389.54      12005.76      1758.37 o                         
  -5  13   4      18327.20      13053.80      2417.00 o                         
  -3  13   4      10145.31       8036.32      1270.30 o                         
  -1  13   4      59928.84      63741.09      3560.86 o                         
   1  13   4       3651.18        944.96       573.84 o                         
   3  13   4      81123.75      83522.71      4504.50 o                         
   5  13   4      58204.45      55677.02      4492.55 o                         
   7  13   4      67210.60      74527.99      5565.93 o                         
   9  13   4      15119.67      13565.15      2654.59 o                         
  11  13   4       4126.89       6014.87      1929.85 o                         
  13  13   4      28571.85      28337.61      4279.02 o                         
  15  13   4      83784.73     101606.15      7898.04 o                         
  17  13   4        988.37       5215.21      1454.96 o                         
  19  13   4      51359.10      49558.44      6494.43 o                         
  21  13   4      40497.41      40112.41      8060.94 o                         
 -22  14   4      18740.82       4280.91      5049.21 o                         
 -20  14   4      23418.14      13330.99      6139.83 o                         
 -18  14   4     160453.61     158791.03     12656.86 o                         
 -16  14   4     224731.47     228740.94     10843.31 o                         
 -14  14   4     764015.81     766757.75     25887.60 o                         
 -12  14   4        401.94       2197.82      1670.75 o                         
 -10  14   4     521872.81     510327.06     16159.51 o                         
  -8  14   4     266333.75     256036.69      9916.60 o                         
  -6  14   4     170885.50     161458.69      7207.60 o                         
  -4  14   4     116703.30     119959.77      6014.22 o                         
  -2  14   4      59933.75      57896.42      3974.77 o                         
   0  14   4      58472.89      55114.49      4007.11 o                         
   2  14   4      37680.41      36536.31      3232.76 o                         
   4  14   4     101920.22      98241.88      5770.75 o                         
   6  14   4       6673.05       8472.62      2125.91 o                         
   8  14   4      41364.16      44909.23      4580.55 o                         
  10  14   4     500825.41     491833.56     18467.64 o                         
  12  14   4      13788.80       8513.88      2530.23 o                         
  14  14   4    2144520.50    2193505.25     42594.89 o                         
  16  14   4    1006065.62    1038005.19     33225.28 o                         
  18  14   4       1603.40       4054.51      4169.18 o                         
  20  14   4      55547.84      64580.02     10250.98 o                         
 -21  15   4        830.22      -2519.48      4133.29 o                         
 -19  15   4      64846.68      47019.62      9216.71 o                         
 -17  15   4      41917.00      30990.33      6277.93 o                         
 -15  15   4      42596.37      48272.73      5615.85 o                         
 -13  15   4       9590.36       8428.26      1941.81 o                         
 -11  15   4       3307.56       3243.17      1204.93 o                         
  -9  15   4     160273.56     157450.36      8220.01 o                         
  -7  15   4      66468.28      63608.09      4906.32 o                         
  -5  15   4      83154.02      87065.60      5616.10 o                         
  -3  15   4      86735.41      94493.20      5923.87 o                         
  -1  15   4        219.41       1152.21       902.67 o                         
   1  15   4      14413.02       4841.88      2018.13 o                         
   3  15   4       1705.48        189.20      1008.38 o                         
   5  15   4      34001.88      37857.90      3787.72 o                         
   7  15   4      53748.21      48463.29      4743.75 o                         
   9  15   4      28521.99      33058.36      4604.18 o                         
  11  15   4       4035.25       3188.84      1674.59 o                         
  13  15   4      97504.39     122825.98      9926.31 o                         
  15  15   4     102633.91     129062.56     12745.69 o                         
  17  15   4      13835.68      22186.57      5821.46 o                         
 -18  16   4      56631.56      55982.54     10345.48 o                         
 -16  16   4     137282.02     137607.78     11484.83 o                         
 -14  16   4     192494.19     184318.03     12530.27 o                         
 -12  16   4      60280.46      63486.67      5702.07 o                         
 -10  16   4        801.83       -397.40       920.36 o                         
  -8  16   4     221455.59     208844.73     10132.30 o                         
  -6  16   4     270372.38     285407.50     12678.53 o                         
  -4  16   4         28.89       1921.90      1103.18 o                         
  -2  16   4     262259.06     275590.81     10748.09 o                         
   0  16   4      62137.37      56580.13      4996.04 o                         
   2  16   4       7991.76       6215.04      1658.69 o                         
   4  16   4        803.99       1737.87      1459.50 o                         
   6  16   4     674010.19     680216.00     19704.85 o                         
   8  16   4     777527.62     764698.81     24379.89 o                         
  10  16   4      32509.11      33361.06      4773.71 o                         
  12  16   4      91303.86      93186.48      8549.67 o                         
  14  16   4      35329.46      39404.40      6212.07 o                         
  16  16   4      12077.56       4341.95      4911.51 o                         
 -15  17   4       1284.53       8354.92      4593.63 o                         
 -13  17   4     172213.70     152262.59     15137.17 o                         
 -11  17   4      94795.09      88323.43      8856.62 o                         
  -9  17   4     226979.23     219352.03     11889.97 o                         
  -7  17   4     391406.38     421426.16     18201.64 o                         
  -5  17   4        632.78       1614.42      2430.93 o                         
  -3  17   4      50944.96      48872.16      5327.98 o                         
  -1  17   4      11648.39      12515.10      2077.48 o                         
   1  17   4       3616.74       1367.62      1386.97 o                         
   3  17   4       3836.11       1823.56      1632.63 o                         
   5  17   4      11924.28      18037.32      4116.24 o                         
   7  17   4     515464.66     540318.00     20591.47 o                         
   9  17   4     143904.28     150772.28     11678.23 o                         
  11  17   4      94441.38     108975.15     11314.56 o                         
 -10  18   4      17817.00      34931.02      8347.88 o                         
  -8  18   4     323141.12     344033.81     22920.70 o                         
  -6  18   4      11546.82      16076.60      7020.30 o                         
  -4  18   4      17675.08      14168.00      4220.28 o                         
  -2  18   4      31120.05      34711.77      5389.05 o                         
   0  18   4      17537.10      20616.36      4181.24 o                         
   2  18   4        290.02       -848.63      1272.57 o                         
   4  18   4       7052.93       2782.45      3019.16 o                         
   6  18   4      13217.30      11708.23      2925.34 o                         
   8  18   4          6.08       1689.15      4356.84 o                         
 -33   1   5       7338.78      14332.63      4141.15 o                         
 -31   1   5       7310.95       7650.82      2483.66 o                         
 -29   1   5       2550.10       5858.19      2119.94 o                         
 -27   1   5      43424.53      51984.13      5130.21 o                         
 -25   1   5      12680.78      15429.25      2313.50 o                         
 -23   1   5     258505.80     261608.33     10223.27 o                         
 -21   1   5      41763.28      51985.91      3377.19 o                         
 -19   1   5     236362.02     256840.55      8158.71 o                         
 -17   1   5     218010.45     237209.94      7894.80 o                         
 -15   1   5    3372487.25    3488295.00     59126.23 o                         
 -13   1   5      42219.02      56139.11      3423.76 o                         
 -11   1   5     665710.44     689251.12     10871.65 o                         
  -9   1   5      19913.46      26069.65      1643.48 o                         
  -7   1   5     797109.81     770135.81      9048.59 o                         
  -5   1   5       2299.76       4278.61       586.46 o                         
  -3   1   5     460691.19     467781.88      7869.20 o                         
  -1   1   5     426308.31     433574.69     10603.31 o                         
   1   1   5      27033.96      32778.22      1071.95 o                         
   3   1   5     248326.50     253399.17      3657.26 o                         
   5   1   5      33425.76      32124.69      1255.98 o                         
   7   1   5     905291.38     920187.56     14415.89 o                         
   9   1   5     204164.88     198463.38      3963.36 o                         
  11   1   5     868874.56     862901.94     17412.77 o                         
  13   1   5     680898.75     638476.81     14325.91 o                         
  15   1   5    1076120.00    1008245.38     18713.07 o                         
  17   1   5      17794.43      18806.90      1648.73 o                         
  19   1   5      15488.97      12891.56      1614.95 o                         
  21   1   5      43983.95      43488.06      3159.02 o                         
  23   1   5      88623.78      87899.14      5663.50 o                         
  25   1   5      76901.59      69047.43      5156.62 o                         
  27   1   5      83551.20      78706.71      6309.08 o                         
  29   1   5       6642.02       5471.14      2109.24 o                         
  31   1   5      29523.16      31327.72      5383.32 o                         
 -34   2   5     173074.66     208667.67     21744.32 o                         
 -32   2   5     110585.84     138641.88     10127.19 o                         
 -30   2   5      30457.54      41697.27      6141.87 o                         
 -28   2   5      94324.82      96303.14      7557.42 o                         
 -26   2   5       1940.34       2497.07      1143.34 o                         
 -24   2   5        418.96       -573.83       573.83 o                         
 -22   2   5      28355.29      27868.78      2578.96 o                         
 -20   2   5      80590.38      83718.33      3922.10 o                         
 -18   2   5     661496.75     688729.56     19039.22 o                         
 -16   2   5      95274.84     101220.09      4030.01 o                         
 -14   2   5     111642.34     116402.15      3757.42 o                         
 -12   2   5     522552.84     562813.25     11768.13 o                         
 -10   2   5     254000.89     251716.20      5764.32 o                         
  -8   2   5    2841448.25    2890278.25     25763.48 o                         
  -6   2   5     478859.88     500199.59      6076.09 o                         
  -4   2   5     526364.12     568385.00     10524.09 o                         
  -2   2   5      17131.08      27940.39      1392.30 o                         
   0   2   5      70553.57      64422.45      2293.59 o                         
   2   2   5     933748.50     964193.62     16415.94 o                         
   4   2   5     205451.42     211585.55      3103.74 o                         
   6   2   5    1640503.00    1656545.00     18654.26 o                         
   8   2   5    1842621.62    1751642.25     26394.57 o                         
  10   2   5       2280.28       6379.26       629.80 o                         
  12   2   5     203918.72     201886.50      4901.62 o                         
  14   2   5      15331.07      13805.27      1646.36 o                         
  16   2   5      56731.22      55701.07      3156.44 o                         
  18   2   5     147140.47     136291.97      4930.01 o                         
  20   2   5       2914.63       2184.52       854.72 o                         
  22   2   5     148883.89     146149.48      8091.49 o                         
  24   2   5     145352.77     135237.28      7169.16 o                         
  26   2   5      51000.54      42668.44      4927.24 o                         
  28   2   5      79135.20      79193.92      6961.52 o                         
  30   2   5      21677.55      21965.03      4575.03 o                         
 -33   3   5     153017.62     192408.47     17231.80 o                         
 -31   3   5     154053.89     186636.86     12609.42 o                         
 -29   3   5        140.12        431.49       944.73 o                         
 -27   3   5      74063.88      81382.82      6792.44 o                         
 -25   3   5        501.11       2685.10      1261.70 o                         
 -23   3   5     286254.34     292653.09     10652.75 o                         
 -21   3   5     235853.80     249092.38     10772.47 o                         
 -19   3   5      76383.59      77688.89      3175.39 o                         
 -17   3   5     138194.44     135462.53      4043.97 o                         
 -15   3   5      35533.59      32517.38      2240.30 o                         
 -13   3   5       3253.49       5355.69       877.44 o                         
 -11   3   5       1801.88       3127.78       458.57 o                         
  -9   3   5     250009.95     266534.25      4580.79 o                         
  -7   3   5     904635.62     874172.81      9340.19 o                         
  -5   3   5     964961.62     976451.25     12732.05 o                         
  -3   3   5       8199.40       7953.17       654.21 o                         
  -1   3   5      47838.14      51349.05      1801.60 o                         
   1   3   5     524940.06     538449.00     10011.92 o                         
   3   3   5       2636.59       4456.04       473.45 o                         
   5   3   5     527941.00     528266.38      5619.53 o                         
   7   3   5     892313.94     897106.81      8931.11 o                         
   9   3   5      18397.51      21023.41      1238.51 o                         
  11   3   5      57983.96      62687.88      2285.77 o                         
  13   3   5     102745.09     101018.54      3939.94 o                         
  15   3   5      35775.42      33013.93      2794.85 o                         
  17   3   5      28275.28      23768.58      2390.31 o                         
  19   3   5      79254.30      70367.73      4222.39 o                         
  21   3   5     107268.62      98326.68      4324.16 o                         
  23   3   5      98542.43      90823.56      6524.12 o                         
  25   3   5     151797.41     136643.86      8327.22 o                         
  27   3   5     139435.78     126451.61      8991.47 o                         
  29   3   5      14971.23      15746.56      3752.11 o                         
 -32   4   5     177187.25     203650.80     27211.55 o                         
 -30   4   5     675347.50     760231.94     38673.65 o                         
 -28   4   5      63808.59      68886.91      6091.86 o                         
 -26   4   5       4519.75       4333.27      1860.06 o                         
 -24   4   5      44210.10      46421.54      3917.47 o                         
 -22   4   5      94944.84      98534.16      4524.22 o                         
 -20   4   5      14079.03      13108.94      1741.87 o                         
 -18   4   5       6657.40       6832.66       701.75 o                         
 -16   4   5    1648906.00    1637919.75     41069.04 o                         
 -14   4   5    1073654.00    1049221.12     21458.87 o                         
 -12   4   5     522399.66     536553.69     11464.21 o                         
 -10   4   5     743737.88     717957.81      8808.45 o                         
  -8   4   5       1483.57       2657.36       464.87 o                         
  -6   4   5      12930.99      15372.98       877.73 o                         
  -4   4   5     157727.98     156087.70      2943.61 o                         
  -2   4   5       1132.06       2702.32       383.23 o                         
   0   4   5     446097.75     444667.50      7392.78 o                         
   2   4   5     418404.84     426638.19      5577.15 o                         
   4   4   5       3078.53       5459.76       544.31 o                         
   6   4   5        359.26       1566.09       309.73 o                         
   8   4   5     265904.81     287945.91      4812.99 o                         
  10   4   5    1359171.00    1348839.38     17137.79 o                         
  12   4   5     191280.64     190201.69      4595.71 o                         
  14   4   5     724100.88     698058.88     17684.35 o                         
  16   4   5     329379.25     298790.84      8792.54 o                         
  18   4   5        170.16       -170.68       749.25 o                         
  20   4   5      65168.73      51813.59      3671.75 o                         
  22   4   5      61661.75      59462.05      3910.50 o                         
  24   4   5      14704.09       7162.58      3036.73 o                         
  26   4   5      26170.73      24543.71      4311.43 o                         
  28   4   5     241267.55     215701.78     12197.42 o                         
  30   4   5     714801.00     673360.00     50464.70 o                         
 -31   5   5     738337.69     839282.69     38600.98 o                         
 -29   5   5     486197.47     523028.56     41726.67 o                         
 -27   5   5      28287.31      28976.80      4383.99 o                         
 -25   5   5       1991.64        855.30      1059.84 o                         
 -23   5   5      22114.60      21757.15      3335.14 o                         
 -21   5   5      41236.26      36908.01      3083.24 o                         
 -19   5   5       5077.69       3130.14       987.47 o                         
 -17   5   5     162308.64     163248.34      5158.90 o                         
 -15   5   5     222936.02     227406.14      6208.18 o                         
 -13   5   5      54983.88      56857.39      2619.79 o                         
 -11   5   5     571858.62     604545.50      8618.89 o                         
  -9   5   5      98128.38     100984.93      2631.28 o                         
  -7   5   5     140056.75     147029.86      3043.22 o                         
  -5   5   5      55739.79      56699.35      1937.22 o                         
  -3   5   5     314563.62     321725.19      4623.08 o                         
  -1   5   5      62775.01      74129.71      2121.00 o                         
   1   5   5    1340365.38    1345180.38     13346.64 o                         
   3   5   5     104152.29     113491.05      2936.60 o                         
   5   5   5     136742.27     139516.81      3086.45 o                         
   7   5   5     261750.62     268737.75      4428.03 o                         
   9   5   5     215379.00     226132.45      4107.90 o                         
  11   5   5     397064.88     401983.66      6670.97 o                         
  13   5   5      71830.81      73856.71      2678.21 o                         
  15   5   5     103107.41      98098.95      4278.50 o                         
  17   5   5     120768.34     113508.84      5245.22 o                         
  19   5   5      65861.26      58234.17      3834.21 o                         
  21   5   5       7028.62       4640.30      1250.97 o                         
  23   5   5      31846.76      19504.70      3624.41 o                         
  25   5   5       6192.42       4820.74      2300.80 o                         
  27   5   5      63119.76      58508.55      6019.37 o                         
  29   5   5     916064.81     782998.12     39874.04 o                         
 -32   6   5      32759.80      37227.35     12443.86 o                         
 -30   6   5      23817.72      37456.44      7812.52 o                         
 -28   6   5     233622.19     241474.89     17984.34 o                         
 -26   6   5      47722.04      57142.84      5089.00 o                         
 -24   6   5         52.25       -380.38      1374.46 o                         
 -22   6   5       6564.87       4555.51      1372.41 o                         
 -20   6   5      20207.43      19445.96      1926.88 o                         
 -18   6   5          7.35       1259.39       594.90 o                         
 -16   6   5      38831.38      36614.98      2296.61 o                         
 -14   6   5      40027.69      39827.21      2158.86 o                         
 -12   6   5      32738.59      29825.85      1909.22 o                         
 -10   6   5       5997.38       6399.63       673.66 o                         
  -8   6   5     111285.23     117396.98      3128.43 o                         
  -6   6   5      48242.40      52435.78      2209.95 o                         
  -4   6   5     143097.67     141355.12      3408.19 o                         
  -2   6   5     216928.98     221980.91      4142.65 o                         
   0   6   5     188537.53     215336.33      3868.57 o                         
   2   6   5     363516.28     360988.56      5246.89 o                         
   4   6   5     218644.12     215592.20      4445.31 o                         
   6   6   5        949.77       1625.75       528.16 o                         
   8   6   5      43178.51      42408.73      1930.86 o                         
  10   6   5       5397.55       4871.90       824.60 o                         
  12   6   5       1535.31       1256.09       432.43 o                         
  14   6   5      62644.43      60959.85      2564.07 o                         
  16   6   5       6737.88       5214.35       914.88 o                         
  18   6   5      28392.72      28709.43      2391.45 o                         
  20   6   5      92987.79      94785.28      5590.22 o                         
  22   6   5      66360.19      60941.61      5929.13 o                         
  24   6   5       1041.45       2672.97      1161.35 o                         
  26   6   5     312224.41     272136.34     28829.19 o                         
  28   6   5     203155.75     197956.34     21485.79 o                         
 -31   7   5       2554.55       1967.57      6722.22 o                         
 -29   7   5      70413.50      59805.20     12452.53 o                         
 -27   7   5     129756.85     114171.34     14481.77 o                         
 -25   7   5      26919.09      22213.52      4325.23 o                         
 -23   7   5      87292.67      81597.91      5876.53 o                         
 -21   7   5      24380.79      23524.67      2479.44 o                         
 -19   7   5     220227.38     213345.12      7365.63 o                         
 -17   7   5     362956.78     366662.94      8685.05 o                         
 -15   7   5     831672.69     818549.62     13205.66 o                         
 -13   7   5     880220.25     846305.88     12427.95 o                         
 -11   7   5      44592.40      44943.41      1728.08 o                         
  -9   7   5    4033493.75    4010815.75     42907.21 o                         
  -7   7   5     725723.38     722429.94     10482.26 o                         
  -5   7   5     280913.19     274680.81      5525.10 o                         
  -3   7   5      96212.32     101330.27      2648.82 o                         
  -1   7   5      12236.85      12257.81       927.11 o                         
   1   7   5      11744.67      14269.91       954.36 o                         
   3   7   5     987614.12     995751.25     13427.45 o                         
   5   7   5       4933.03       8090.44       838.84 o                         
   7   7   5    3081520.00    3070929.00     40222.88 o                         
   9   7   5    2949832.25    2935854.50     33936.43 o                         
  11   7   5      33924.15      32469.68      1921.08 o                         
  13   7   5     534263.81     523111.66      9549.22 o                         
  15   7   5     296261.38     295707.00      5876.36 o                         
  17   7   5      60467.80      62800.38      2772.21 o                         
  19   7   5      64491.79      62299.27      4981.00 o                         
  21   7   5     473224.66     437448.44     16765.95 o                         
  23   7   5     803200.19     765930.44     29138.37 o                         
  25   7   5       2970.14       2143.79      2722.16 o                         
  27   7   5     316116.00     282669.56     18005.06 o                         
 -30   8   5         36.28        -32.30       786.27 o                         
 -28   8   5     115108.59     106762.27     19045.10 o                         
 -26   8   5      43918.18      43252.77      5917.15 o                         
 -24   8   5      24299.70      17649.65      3152.89 o                         
 -22   8   5       1126.36        -12.79      1358.11 o                         
 -20   8   5      18127.31      20040.35      2512.25 o                         
 -18   8   5      38625.30      33970.52      2318.53 o                         
 -16   8   5     243577.86     246401.89      6826.23 o                         
 -14   8   5       9898.20      11802.72      1266.47 o                         
 -12   8   5     339035.53     340428.03      6941.84 o                         
 -10   8   5       4622.23       6797.21      1055.18 o                         
  -8   8   5      60214.56      65292.46      3021.22 o                         
  -6   8   5      14076.35      11182.12      1433.30 o                         
  -4   8   5     178940.59     182227.58      4162.13 o                         
  -2   8   5      39529.02      35647.42      1642.83 o                         
   0   8   5      61097.22      59814.88      2363.26 o                         
   2   8   5      70740.53      70370.01      2369.65 o                         
   4   8   5     320278.16     291878.16     15730.31 o                         
   6   8   5       4570.14       4676.80       640.26 o                         
   8   8   5     173841.31     176868.56      4554.03 o                         
  10   8   5     123730.61     136540.70      4388.73 o                         
  12   8   5      66378.73      66511.01      3112.61 o                         
  14   8   5     104530.07     104025.48      4074.93 o                         
  16   8   5        122.46       1357.16       915.71 o                         
  18   8   5      29848.76      30008.72      3473.16 o                         
  20   8   5      32707.23      32184.72      4372.08 o                         
  22   8   5      65318.44      58737.06      5958.40 o                         
  24   8   5      18727.38      13740.33      3475.29 o                         
  26   8   5     285374.53     266843.28     28213.88 o                         
  28   8   5     116767.85      95929.58     17709.13 o                         
 -29   9   5     402979.34     428233.06     43726.54 o                         
 -27   9   5       5717.58       6835.16      6988.44 o                         
 -25   9   5         68.04      -2385.62      2385.62 o                         
 -23   9   5      59009.70      54131.76      5885.66 o                         
 -21   9   5      93416.76      95671.70      7686.85 o                         
 -19   9   5         32.81        264.37       628.00 o                         
 -17   9   5     268418.91     237074.19      8513.39 o                         
 -15   9   5     295127.69     298535.59      9593.69 o                         
 -13   9   5      44342.52      42952.57      2498.42 o                         
 -11   9   5      10174.99      10028.62      1251.88 o                         
  -9   9   5     214877.05     206721.14      6260.19 o                         
  -7   9   5     764981.75     768185.94     15162.14 o                         
  -5   9   5      79808.09      74005.38      3269.27 o                         
  -3   9   5     255044.84     250325.42      4616.66 o                         
  -1   9   5       2601.10       2275.49       392.57 o                         
   1   9   5     816202.81     818516.00     10537.36 o                         
   3   9   5      49654.39      51058.46      2291.28 o                         
   5   9   5     379143.12     382830.62      7385.41 o                         
   7   9   5     785644.50     770327.12     11864.30 o                         
   9   9   5     140697.08     143519.08      4565.40 o                         
  11   9   5      48499.24      49378.67      2698.42 o                         
  13   9   5      14335.24      13582.04      1374.43 o                         
  15   9   5     110290.27     109106.00      4705.38 o                         
  17   9   5     137542.83     136323.53      8889.62 o                         
  19   9   5       8576.06       9434.13      2455.73 o                         
  21   9   5       7208.93       7593.13      1752.49 o                         
  23   9   5        837.87       1087.47      1785.78 o                         
  25   9   5      28903.55      32102.21      5738.12 o                         
  27   9   5      53944.11      26465.11      7236.48 o                         
 -28  10   5      85429.02      81201.21     19371.25 o                         
 -26  10   5        216.99       -278.07      2871.36 o                         
 -24  10   5       1159.98         72.80      1498.45 o                         
 -22  10   5        437.21        682.08      1014.35 o                         
 -20  10   5     128008.20     129120.09      7509.75 o                         
 -18  10   5      83966.05      90935.95      6324.00 o                         
 -16  10   5     928572.31     924167.94     22279.85 o                         
 -14  10   5     838910.81     827450.06     13873.87 o                         
 -12  10   5      51016.31      50086.39      2985.10 o                         
 -10  10   5      65742.14      69102.87      3679.03 o                         
  -8  10   5      15455.13      14520.65      1787.16 o                         
  -6  10   5      55694.38      47985.88      4665.15 o                         
  -4  10   5      12768.29       9484.24       940.30 o                         
  -2  10   5        228.61        997.27       569.08 o                         
   0  10   5     199770.23     189718.19      4646.12 o                         
   2  10   5     107398.19     109385.98      3516.71 o                         
   4  10   5     196462.56     194806.33      4697.68 o                         
   6  10   5      98121.59      98684.77      3333.99 o                         
   8  10   5       7469.46       9961.31      1098.00 o                         
  10  10   5     421317.19     409536.53      7441.46 o                         
  12  10   5       1571.17       2838.14       546.46 o                         
  14  10   5     656274.56     631694.44     16598.08 o                         
  16  10   5      97899.16      96115.16      5307.15 o                         
  18  10   5       3259.84       2154.25      1387.07 o                         
  20  10   5        554.37       1351.43      2148.28 o                         
  22  10   5        752.43      -1201.27      2332.17 o                         
  24  10   5       5372.08       4182.67      2808.82 o                         
  26  10   5        112.13      -3798.04      4618.28 o                         
 -27  11   5      15058.81      21647.53     10890.78 o                         
 -25  11   5       1549.78       4926.94      3798.95 o                         
 -23  11   5     121630.63     111691.85     10097.31 o                         
 -21  11   5      21949.89      16877.99      3142.00 o                         
 -19  11   5     177585.58     175533.39      9048.12 o                         
 -17  11   5      13435.06      11019.85      1998.74 o                         
 -15  11   5     559197.00     571682.38     16133.77 o                         
 -13  11   5     131135.67     125843.20      5502.94 o                         
 -11  11   5      78706.89      77236.54      4071.89 o                         
  -9  11   5        631.72       4782.16      1706.61 o                         
  -7  11   5     154539.84     154640.89      6001.78 o                         
  -5  11   5       1268.64       1218.62       602.66 o                         
  -3  11   5      54880.75      52685.05      2265.47 o                         
  -1  11   5      33161.94      30784.41      1785.25 o                         
   1  11   5      26974.64      26280.52      1781.61 o                         
   3  11   5      67779.10      68624.31      2944.20 o                         
   5  11   5      12955.06      12096.74      1379.88 o                         
   7  11   5     160788.77     172353.12      6067.42 o                         
   9  11   5      27501.60      26349.80      2752.17 o                         
  11  11   5      20325.00      22435.45      2579.56 o                         
  13  11   5     182606.03     192510.00      7554.29 o                         
  15  11   5     157578.72     154777.00      7219.42 o                         
  17  11   5      62389.89      55134.44      5766.67 o                         
  19  11   5       7217.44       5862.81      1938.77 o                         
  21  11   5      93851.20      96023.86      9849.85 o                         
  23  11   5       6630.74      14626.80      4246.44 o                         
  25  11   5      29699.98      24343.89      7506.34 o                         
 -24  12   5       3996.70       -739.42      2154.63 o                         
 -22  12   5      48936.36      47528.68      8200.10 o                         
 -20  12   5       6639.78       5983.87      1839.60 o                         
 -18  12   5     199739.56     201160.56      9703.12 o                         
 -16  12   5     231211.16     228047.22     10073.99 o                         
 -14  12   5     478736.28     470213.22     14469.94 o                         
 -12  12   5     232997.92     245806.02      8455.91 o                         
 -10  12   5     325838.56     326155.81     10417.35 o                         
  -8  12   5    1009578.50     998319.88     18063.76 o                         
  -6  12   5     410186.31     406853.84     10235.03 o                         
  -4  12   5        791.56        858.04       427.35 o                         
  -2  12   5      11771.18      12504.93      1056.96 o                         
   0  12   5      20432.61      17199.61      1270.12 o                         
   2  12   5     110972.04     110986.47      3750.80 o                         
   4  12   5       5300.19       3598.31       648.17 o                         
   6  12   5    1070811.12    1069213.88     21491.97 o                         
   8  12   5    1522765.00    1512473.12     26661.46 o                         
  10  12   5      31204.43      34308.66      3523.84 o                         
  12  12   5     233626.62     243413.50      9421.79 o                         
  14  12   5     159915.34     155907.02      8612.92 o                         
  16  12   5     107127.27     108276.91      7169.53 o                         
  18  12   5       1687.38        670.79      1719.67 o                         
  20  12   5       2363.96       6410.85      1827.35 o                         
  22  12   5      89568.77      94798.33     12470.28 o                         
 -23  13   5     135813.69     132339.25     11892.58 o                         
 -21  13   5     119095.65     113393.17     10661.01 o                         
 -19  13   5       6301.41       2424.51      2584.87 o                         
 -17  13   5      59018.39      57661.62      5214.91 o                         
 -15  13   5     450278.88     444237.94     14735.45 o                         
 -13  13   5      52456.94      57185.41      5002.48 o                         
 -11  13   5     540978.62     548914.88     14306.60 o                         
  -9  13   5       2468.04       3604.13      1535.92 o                         
  -7  13   5     434325.41     435779.19     12529.29 o                         
  -5  13   5      11106.87      11534.43      1451.05 o                         
  -3  13   5        127.37       -396.97       396.97 o                         
  -1  13   5      65081.91      61315.68      3519.99 o                         
   1  13   5       9129.98       6309.11      1303.27 o                         
   3  13   5      38612.22      41037.89      2808.41 o                         
   5  13   5      45014.43      45062.44      4093.02 o                         
   7  13   5     418970.75     422918.28     13331.47 o                         
   9  13   5      90718.93      92097.44      6011.67 o                         
  11  13   5     474850.34     480972.47     16854.14 o                         
  13  13   5      11140.26      11329.09      2531.78 o                         
  15  13   5     284180.62     312039.75     12823.77 o                         
  17  13   5       5944.87       4859.13      1844.66 o                         
  19  13   5       7763.19       8919.39      3303.89 o                         
  21  13   5      45436.52      53064.85      9222.84 o                         
 -22  14   5      55588.89      59254.72     15841.05 o                         
 -20  14   5      42078.84      30464.94      7425.54 o                         
 -18  14   5       3739.60       1608.95      1807.52 o                         
 -16  14   5      64457.59     105547.40      8332.07 o                         
 -14  14   5     126957.46     177490.19     10843.58 o                         
 -12  14   5      72204.98      72440.95      6552.06 o                         
 -10  14   5      10181.64      10901.93      2581.97 o                         
  -8  14   5     393467.97     386332.78     12282.68 o                         
  -6  14   5     108284.74     105209.94      5777.59 o                         
  -4  14   5      14508.49      14068.05      1584.94 o                         
  -2  14   5      65491.91      66795.51      4309.82 o                         
   0  14   5        936.84        493.80      1208.55 o                         
   2  14   5         82.56        -74.10       944.97 o                         
   4  14   5      23606.54      23816.07      2788.89 o                         
   6  14   5     314609.88     312288.56     11825.64 o                         
   8  14   5     282593.66     295076.62     11530.64 o                         
  10  14   5       1075.92       8750.75      3428.94 o                         
  12  14   5      86870.44      89786.83      7899.79 o                         
  14  14   5      59007.07      88938.70      8925.28 o                         
  16  14   5       3648.64      13339.44      4571.55 o                         
  18  14   5        563.99       3239.92      3100.16 o                         
  20  14   5      29374.34      34402.48      7659.69 o                         
 -21  15   5      17665.70      10408.65      6408.95 o                         
 -19  15   5     126969.06     131820.98     17792.36 o                         
 -17  15   5      29654.29      29517.36      4896.53 o                         
 -15  15   5     785731.62     798304.62     26908.80 o                         
 -13  15   5     209676.02     210710.06     10889.46 o                         
 -11  15   5      44897.03      42228.15      4131.00 o                         
  -9  15   5       5584.01       7537.34      1701.69 o                         
  -7  15   5       9816.73       6975.25      1611.04 o                         
  -5  15   5      68054.88      61353.69      4936.91 o                         
  -3  15   5     113938.09     123362.55      6767.35 o                         
  -1  15   5      92437.88      98188.46      5908.07 o                         
   1  15   5       1497.51       1060.52      1608.42 o                         
   3  15   5     219420.53     211389.59      9290.24 o                         
   5  15   5      40360.19      41870.71      4130.19 o                         
   7  15   5       1291.07       5211.41      1954.83 o                         
   9  15   5     109657.71     104124.39      8476.40 o                         
  11  15   5      23706.68      19493.47      3453.88 o                         
  13  15   5     269582.62     272125.25     14546.30 o                         
  15  15   5     328714.22     354234.56     18005.27 o                         
  17  15   5      13924.21      15356.15      4947.12 o                         
 -18  16   5     101480.09     101967.59     15965.99 o                         
 -16  16   5       8619.49       5501.94      2926.15 o                         
 -14  16   5      43599.58      47864.48      5788.98 o                         
 -12  16   5        262.71      -1565.98      1565.98 o                         
 -10  16   5      77239.19      83322.31      6479.82 o                         
  -8  16   5     269990.09     273985.38     11627.99 o                         
  -6  16   5      14680.88      17786.85      3613.10 o                         
  -4  16   5     155428.48     150348.45      8154.79 o                         
  -2  16   5       9415.67      10721.51      2183.60 o                         
   0  16   5       2459.92       1915.49      1403.02 o                         
   2  16   5     123115.16     121178.80      8080.52 o                         
   4  16   5     278381.22     290516.50     12526.36 o                         
   6  16   5      51908.21      67801.23      6442.25 o                         
   8  16   5     406331.56     427079.28     18171.80 o                         
  10  16   5      24422.24      23013.39      4065.54 o                         
  12  16   5        158.62        127.60      1818.39 o                         
  14  16   5      38929.41      37212.37      6048.25 o                         
 -15  17   5     136050.22     138668.16     13557.18 o                         
 -13  17   5      57064.46      61102.99      9478.42 o                         
 -11  17   5       2068.94         89.40      1835.90 o                         
  -9  17   5      40665.05      44033.79      6708.58 o                         
  -7  17   5     303329.28     312486.38     14144.43 o                         
  -5  17   5     169232.53     171113.08     12681.84 o                         
  -3  17   5       1452.56        557.88      1916.05 o                         
  -1  17   5         62.16        820.05      1753.13 o                         
   1  17   5      61690.12      60665.13      5533.87 o                         
   3  17   5       2350.27       3761.34      2558.18 o                         
   5  17   5     343192.22     361795.38     16391.33 o                         
   7  17   5     225286.23     254976.64     14396.08 o                         
   9  17   5       9494.66       7507.86      2769.17 o                         
  11  17   5       4515.86       4839.70      4563.07 o                         
 -10  18   5     126113.50     131104.84     15562.46 o                         
  -8  18   5        581.49      -1616.22      3770.51 o                         
  -6  18   5       9126.00       9508.79      3626.01 o                         
  -4  18   5      24383.25      24897.99      5258.78 o                         
  -2  18   5      16796.96      13048.96      2659.34 o                         
   0  18   5      33619.83      32535.42      5102.75 o                         
   2  18   5      54335.36      54578.10      6141.84 o                         
   4  18   5       4168.26       -659.80      1963.24 o                         
   6  18   5       5296.32       5429.85      3813.89 o                         
   8  18   5      11346.84      11521.19      4377.95 o                         
 -34   0   6     318237.44     336891.84     27770.31 o                         
 -32   0   6        715.42        771.47      4117.12 o                         
 -30   0   6      48315.19      46357.87      8635.64 o                         
 -28   0   6       2066.61       2511.77      1992.06 o                         
 -26   0   6        507.70      -1638.62      2017.39 o                         
 -24   0   6      39427.33      43450.85      3786.04 o                         
 -22   0   6      10329.78       9892.88      3005.42 o                         
 -20   0   6     995312.31    1125985.25     32451.28 o                         
 -18   0   6     883158.88     998393.06     46643.02 o                         
 -16   0   6   12519965.00   13090952.00    434728.34 o                         
 -14   0   6    7130091.00    7635693.00    119908.27 o                         
 -12   0   6      26945.23      28774.87      2825.73 o                         
 -10   0   6     669881.44     710838.31     16670.39 o                         
  -8   0   6      15338.63      18764.32      2034.14 o                         
  -6   0   6      20785.54      29515.87      2246.30 o                         
  -4   0   6     297297.75     320002.31     16068.79 o                         
  -2   0   6      20540.76      23744.60      2217.19 o                         
   0   0   6     345147.03     348910.69      7500.78 o                         
   2   0   6     236228.61     236117.06      5649.29 o                         
   4   0   6    2148308.25    2185156.00     25141.21 o                         
   6   0   6     581748.00     548121.19     12813.27 o                         
   8   0   6    1392233.25    1383952.88     25272.29 o                         
  10   0   6    1073346.25    1051706.12     32253.17 o                         
  12   0   6     291269.47     269873.16     11244.63 o                         
  14   0   6     334648.12     318590.28     11003.03 o                         
  16   0   6     158102.58     158387.34      8766.04 o                         
  18   0   6     144290.11     144703.48      8566.19 o                         
  20   0   6     137126.78     136118.05      7820.48 o                         
  22   0   6     132432.05     134066.38     12255.09 o                         
  24   0   6     117614.71     119274.59      9755.42 o                         
  26   0   6     211329.19     197948.06     13047.38 o                         
  28   0   6     132425.41     132909.14     13331.58 o                         
  30   0   6    1078357.38    1019429.75     49786.18 o                         
 -33   1   6     198788.88     241093.66     13532.22 o                         
 -31   1   6       2103.99       2488.14      3884.51 o                         
 -29   1   6       1024.82        248.02      1658.34 o                         
 -27   1   6       4088.73       4425.71      1274.37 o                         
 -25   1   6      13803.60      17625.61      2044.71 o                         
 -23   1   6      30678.30      30857.01      2966.30 o                         
 -21   1   6     199854.72     227388.48      7453.97 o                         
 -19   1   6     598143.25     670888.81     16206.35 o                         
 -17   1   6      54602.91      60394.62      4048.29 o                         
 -15   1   6    1131099.00    1167998.88     28603.53 o                         
 -13   1   6     308230.53     318248.47      6814.70 o                         
 -11   1   6      18248.95      25138.16      1571.80 o                         
  -9   1   6        829.07       2295.97       417.17 o                         
  -7   1   6     433695.59     426175.44      7291.43 o                         
  -5   1   6     202080.56     188442.33      4026.94 o                         
  -3   1   6        102.34       1621.37       347.07 o                         
  -1   1   6      20365.46      19062.80       892.00 o                         
   1   1   6     159000.27     166441.64      2762.16 o                         
   3   1   6     495115.31     495997.03      5814.51 o                         
   5   1   6      46050.60      46336.71      1618.28 o                         
   7   1   6      96349.34      90683.02      2159.77 o                         
   9   1   6     187633.64     181672.05      3497.42 o                         
  11   1   6      31304.49      31480.77      1937.58 o                         
  13   1   6      42914.48      34962.49      2224.24 o                         
  15   1   6         76.77       1795.97       564.87 o                         
  17   1   6      71681.84      69975.05      3336.04 o                         
  19   1   6      19189.63      15664.16      1840.61 o                         
  21   1   6       2157.56       1693.09       853.76 o                         
  23   1   6       6557.52       3408.91       610.33 o                         
  25   1   6        901.18       1231.95      1240.36 o                         
  27   1   6       8934.94       7892.09      1945.85 o                         
  29   1   6      98385.12     105919.83      9717.52 o                         
 -34   2   6      27218.22      35651.68      9946.55 o                         
 -32   2   6     108898.33     138069.73     11080.73 o                         
 -30   2   6      58953.71      65070.50      7340.91 o                         
 -28   2   6       8732.14       7484.60      2470.00 o                         
 -26   2   6      22716.38      24105.34      3418.85 o                         
 -24   2   6     957235.44    1086608.62     31546.87 o                         
 -22   2   6    1582911.00    1720579.12     45771.76 o                         
 -20   2   6      29558.45      32727.35      2665.67 o                         
 -18   2   6      17579.31      16715.70      1575.37 o                         
 -16   2   6        167.64       1260.75       681.97 o                         
 -14   2   6     233630.25     240665.00      5560.85 o                         
 -12   2   6     564982.62     569655.56     12447.99 o                         
 -10   2   6     627448.19     628954.94      9831.37 o                         
  -8   2   6    4334632.00    4189801.25     46268.91 o                         
  -6   2   6    1947617.25    1912216.75     26390.24 o                         
  -4   2   6      87802.74     103474.50      4286.97 o                         
  -2   2   6     412915.09     427489.91      6834.07 o                         
   0   2   6     682902.62     732761.69      7952.46 o                         
   2   2   6    1181383.12    1239298.50     18345.51 o                         
   4   2   6      80107.37      89574.87      1947.13 o                         
   6   2   6     732163.69     725744.94      7677.39 o                         
   8   2   6      13816.80      16652.13      1029.59 o                         
  10   2   6     780896.44     792461.50     12315.44 o                         
  12   2   6     151756.38     150244.45      4082.54 o                         
  14   2   6     108068.72     109833.34      4279.33 o                         
  16   2   6      53531.75      47607.65      2932.04 o                         
  18   2   6        999.66       1722.70       599.75 o                         
  20   2   6       2301.27       2815.04       638.05 o                         
  22   2   6     303829.94     276101.44     11479.81 o                         
  24   2   6     626935.75     588932.19     19726.64 o                         
  26   2   6       2263.95        453.56      1420.17 o                         
  28   2   6     135730.95     127164.41      9063.79 o                         
  30   2   6      11191.43       8845.37      3197.29 o                         
 -33   3   6      11961.53      26600.32      9266.04 o                         
 -31   3   6      11250.53      12691.22      3383.74 o                         
 -29   3   6        411.92       1179.39      2078.03 o                         
 -27   3   6       7254.50       5267.29      2014.30 o                         
 -25   3   6      13469.66      17553.91      2841.11 o                         
 -23   3   6     652331.19     675597.38     26485.08 o                         
 -21   3   6     549222.50     554077.38     19201.46 o                         
 -19   3   6     217621.67     213399.25      5573.94 o                         
 -17   3   6     337241.50     343268.28     10704.26 o                         
 -15   3   6     215878.39     209972.78      6728.79 o                         
 -13   3   6    1379485.12    1345654.62     34745.20 o                         
 -11   3   6      56422.94      57425.08      2286.98 o                         
  -9   3   6    1445819.50    1424426.62     15799.48 o                         
  -7   3   6     543859.62     562960.56      6914.49 o                         
  -5   3   6     106644.08     116727.79      2713.41 o                         
  -3   3   6     180043.41     198581.08      3926.39 o                         
  -1   3   6      77404.78      86380.38      2471.25 o                         
   1   3   6      11712.25       9030.21       816.97 o                         
   3   3   6     334574.34     333318.16      5183.12 o                         
   5   3   6     222874.77     210727.61      3312.83 o                         
   7   3   6    1579635.38    1532884.62     17504.89 o                         
   9   3   6     109286.02     102971.46      2970.61 o                         
  11   3   6     844847.12     834789.31     12328.67 o                         
  13   3   6      78194.98      76782.55      3388.86 o                         
  15   3   6      14358.71      13993.88      1730.75 o                         
  17   3   6       7875.93       4427.38      1259.16 o                         
  19   3   6       4898.05       3998.14      1154.19 o                         
  21   3   6     287048.19     268136.16      8695.34 o                         
  23   3   6     548088.00     525004.38     17789.94 o                         
  25   3   6       1340.68       3621.43      2319.23 o                         
  27   3   6     155567.84     149081.44      9963.54 o                         
  29   3   6        471.82       1077.16      2287.14 o                         
 -32   4   6     422289.56     512547.28     40731.99 o                         
 -30   4   6     105562.03     134083.33     10331.99 o                         
 -28   4   6        225.62       -615.73      1086.00 o                         
 -26   4   6      18046.32      10364.43      3760.78 o                         
 -24   4   6     165029.89     189929.36      9498.89 o                         
 -22   4   6       7548.61       8154.74      1327.70 o                         
 -20   4   6      59076.82      58630.87      3519.21 o                         
 -18   4   6      74677.07      76147.24      3685.60 o                         
 -16   4   6     139199.94     140633.33      4667.60 o                         
 -14   4   6     388338.09     408806.97      8929.37 o                         
 -12   4   6     359337.84     359974.09      6162.02 o                         
 -10   4   6     318533.28     322936.53      5317.10 o                         
  -8   4   6     287578.31     269735.00      4631.12 o                         
  -6   4   6     115929.28     116190.35      2876.32 o                         
  -4   4   6     133891.88     130645.63      2795.10 o                         
  -2   4   6     324260.00     330128.56      7578.69 o                         
   0   4   6    1560005.25    1522367.50     20939.36 o                         
   2   4   6     641568.06     634992.00      8504.25 o                         
   4   4   6       4650.29       6037.40       640.12 o                         
   6   4   6       9233.75       9757.02       801.86 o                         
   8   4   6     181023.50     170313.66      3687.59 o                         
  10   4   6      13890.78      17821.04      1316.50 o                         
  12   4   6     348025.94     348282.12      6990.56 o                         
  14   4   6     108663.39      99812.77      4276.66 o                         
  16   4   6     263941.50     250670.52      7324.81 o                         
  18   4   6     130636.21     112761.80      6177.25 o                         
  20   4   6      38470.82      40445.42      2990.42 o                         
  22   4   6      26522.92      19781.79      1810.72 o                         
  24   4   6     224021.03     208176.05     11334.49 o                         
  26   4   6     338610.16     321449.22     15736.83 o                         
  28   4   6       1684.94       3604.67      2748.27 o                         
  30   4   6      32757.73      49490.27     13440.51 o                         
 -31   5   6     178458.64     163951.03     26233.79 o                         
 -29   5   6      46624.66      54239.76      6337.88 o                         
 -27   5   6       1610.72       1697.66      1000.21 o                         
 -25   5   6      12376.49      11619.28      1842.57 o                         
 -23   5   6      37705.56      36167.48      4538.27 o                         
 -21   5   6     148668.97     139679.61      7204.72 o                         
 -19   5   6     100724.73      97149.38      3994.88 o                         
 -17   5   6     987829.56     983084.25     31267.21 o                         
 -15   5   6    4469795.00    4406525.00    106042.00 o                         
 -13   5   6     230808.80     221517.48      5191.64 o                         
 -11   5   6     310610.50     309846.72      6529.65 o                         
  -9   5   6     281439.75     296890.47      4841.71 o                         
  -7   5   6     253276.91     266330.50      3947.51 o                         
  -5   5   6        628.29       1681.02       352.99 o                         
  -3   5   6       7868.38      10854.38       849.70 o                         
  -1   5   6    1150585.75    1175876.50     16080.08 o                         
   1   5   6     923900.00     932840.69     11284.08 o                         
   3   5   6      31188.97      33722.68      1537.85 o                         
   5   5   6     672471.12     701843.81      8363.80 o                         
   7   5   6     472220.34     477945.06      6516.56 o                         
   9   5   6     623100.81     619378.88      7993.23 o                         
  11   5   6     198093.88     191412.55      4835.85 o                         
  13   5   6     318382.16     317649.09      6160.61 o                         
  15   5   6     144266.22     138327.12      5318.58 o                         
  17   5   6        239.92       1035.08       687.56 o                         
  19   5   6       4582.30       3993.81      1143.56 o                         
  21   5   6      23909.45      17658.77      2156.49 o                         
  23   5   6      98837.21      88737.29      8299.86 o                         
  25   5   6     221539.69     208548.94     14134.14 o                         
  27   5   6        857.61       1404.75      1632.01 o                         
  29   5   6     458521.94     406517.97     34794.38 o                         
 -32   6   6      58240.69      58676.88     13941.01 o                         
 -30   6   6     134765.44     141758.00     13017.57 o                         
 -28   6   6       1356.02        447.40      2053.27 o                         
 -26   6   6      35085.83      39903.91      4543.56 o                         
 -24   6   6      80595.88      81156.09      5596.32 o                         
 -22   6   6        452.85        973.16       815.19 o                         
 -20   6   6     217025.88     207381.42      7202.37 o                         
 -18   6   6     950523.06     976334.44     29289.70 o                         
 -16   6   6      47836.67      47195.30      2591.84 o                         
 -14   6   6      16990.43      12008.93       865.54 o                         
 -12   6   6     222922.22     229413.06      5433.37 o                         
 -10   6   6        737.06       2609.85       620.13 o                         
  -8   6   6      71315.50      68386.09      2362.54 o                         
  -6   6   6     221557.59     223153.34      4312.04 o                         
  -4   6   6      56385.39      56899.00      1892.52 o                         
  -2   6   6     455229.31     464727.25      6797.16 o                         
   0   6   6    1690444.12    1693465.62     15278.32 o                         
   2   6   6      12113.08      12800.93       876.92 o                         
   4   6   6     529838.56     542994.81      7621.84 o                         
   6   6   6     560341.62     560810.88      7473.68 o                         
   8   6   6    2017512.88    2062960.25     15120.57 o                         
  10   6   6      53092.09      51334.80      2402.35 o                         
  12   6   6     237328.06     222127.67      5063.66 o                         
  14   6   6     176320.17     176131.95      4580.10 o                         
  16   6   6     224284.75     216161.20      6689.02 o                         
  18   6   6     206365.59     193666.48      7159.20 o                         
  20   6   6         10.82       1382.15       930.72 o                         
  22   6   6     156748.75     140756.66      8332.72 o                         
  24   6   6       1542.00        799.75      1991.38 o                         
  26   6   6      55255.49      38303.17     10739.16 o                         
  28   6   6     117085.20      99726.37     12627.43 o                         
 -31   7   6      36541.48      25818.28      9891.91 o                         
 -29   7   6       4804.46       6688.50      2885.58 o                         
 -27   7   6        108.86       4372.38      2485.27 o                         
 -25   7   6      13156.09      11634.09      1979.80 o                         
 -23   7   6       1243.82       2255.51      1107.82 o                         
 -21   7   6      12913.51      11616.47      1835.18 o                         
 -19   7   6      19804.22      11367.93      2642.75 o                         
 -17   7   6      35489.38      35282.66      2255.36 o                         
 -15   7   6       1536.58       1995.26       835.13 o                         
 -13   7   6       1544.34       1464.83       466.79 o                         
 -11   7   6      22682.69      21982.39      1486.96 o                         
  -9   7   6      45519.51      46415.95      3026.66 o                         
  -7   7   6      15295.90      18554.42      1381.99 o                         
  -5   7   6      59100.02      59953.84      2350.90 o                         
  -3   7   6       6805.81       9554.51       792.23 o                         
  -1   7   6       4390.85       4216.92       497.55 o                         
   1   7   6     375902.41     370737.00      5620.32 o                         
   3   7   6       1873.38       3510.36       478.39 o                         
   5   7   6      60932.39      55820.62      3988.06 o                         
   7   7   6      66179.33      83726.46      3092.17 o                         
   9   7   6     167081.03     181984.61      4820.37 o                         
  11   7   6      10548.16      10085.60      1049.48 o                         
  13   7   6      10159.69      11996.42      1392.17 o                         
  15   7   6      18572.02      18503.02      1411.67 o                         
  17   7   6      28596.90      26246.30      2393.70 o                         
  19   7   6      28083.29      20235.73      2765.32 o                         
  21   7   6      25700.15      28068.18      3921.11 o                         
  23   7   6        505.59        -49.28      1981.09 o                         
  25   7   6        165.62      -1392.66      2950.29 o                         
  27   7   6       2113.77       3298.99      2665.34 o                         
 -30   8   6      30437.67      26752.57      9453.22 o                         
 -28   8   6       4606.56       1835.74      2019.60 o                         
 -26   8   6      65209.54      59178.95      7137.93 o                         
 -24   8   6     100608.21      99910.39      9666.28 o                         
 -22   8   6       8612.63       8506.28      1923.90 o                         
 -20   8   6      37115.12      37959.60      3737.45 o                         
 -18   8   6     376164.59     345764.09      8342.76 o                         
 -16   8   6       8589.83       9435.30      1255.28 o                         
 -14   8   6      30476.72      29974.28      1916.21 o                         
 -12   8   6      81387.65      80534.40      3222.35 o                         
 -10   8   6      65172.76      66006.23      2899.10 o                         
  -8   8   6     173961.33     167432.62      4920.92 o                         
  -6   8   6     416656.91     411585.06      8333.40 o                         
  -4   8   6      42298.19      38963.82      1800.39 o                         
  -2   8   6      25996.44      28987.99      1594.64 o                         
   0   8   6     221288.31     219513.58      4447.29 o                         
   2   8   6      41563.98      41083.09      1860.26 o                         
   4   8   6     232314.61     230534.52      5432.89 o                         
   6   8   6    1331596.38    1346786.50     17060.49 o                         
   8   8   6    2698884.75    2694991.25     21901.93 o                         
  10   8   6     154823.20     150008.84      4712.13 o                         
  12   8   6      91333.43      92231.31      3771.84 o                         
  14   8   6      12292.09      11219.39      1628.00 o                         
  16   8   6      26140.77      27288.48      2406.20 o                         
  18   8   6      27114.50      22399.76      2885.18 o                         
  20   8   6      70929.50      64124.50      6162.97 o                         
  22   8   6     143708.33     118029.46      8560.41 o                         
  24   8   6      16185.57       9684.66      1557.73 o                         
  26   8   6     199857.84     179506.84     24622.66 o                         
 -29   9   6         37.11      -2229.85      6826.95 o                         
 -27   9   6        150.76      -1171.33      1927.92 o                         
 -25   9   6      76518.84      70443.51      8744.13 o                         
 -23   9   6       9806.41       5681.00      1332.73 o                         
 -21   9   6     103973.12     112317.05      7190.91 o                         
 -19   9   6     110413.18      98670.40      5810.70 o                         
 -17   9   6     705717.19     653364.44     16409.63 o                         
 -15   9   6    1558178.62    1513511.12     24523.72 o                         
 -13   9   6      40159.46      41425.02      2487.45 o                         
 -11   9   6     414221.16     426802.97      8787.15 o                         
  -9   9   6     219235.78     213823.17      6217.12 o                         
  -7   9   6     117483.01     117641.44      4408.08 o                         
  -5   9   6     201031.47     198812.52      4830.57 o                         
  -3   9   6      13415.09      12551.43      1001.75 o                         
  -1   9   6     127808.12     127315.11      3769.50 o                         
   1   9   6     333253.22     331668.03      5976.36 o                         
   3   9   6     323790.44     329484.66      6189.29 o                         
   5   9   6     199033.81     188399.50      5278.59 o                         
   7   9   6     100218.27     103823.89      3342.60 o                         
   9   9   6      44839.80      45820.38      2570.64 o                         
  11   9   6      56978.56      58995.60      3009.78 o                         
  13   9   6      70755.17      72278.05      3423.99 o                         
  15   9   6      52892.48      54972.23      3646.32 o                         
  17   9   6      52093.57      55963.46      5612.18 o                         
  19   9   6      26052.47      16274.51      4549.28 o                         
  21   9   6         62.00      -1392.82      1392.82 o                         
  23   9   6      40409.03      41002.71      6567.10 o                         
  25   9   6     345035.12     360168.22     21032.83 o                         
 -28  10   6       4587.70       5637.49      6749.67 o                         
 -26  10   6      12417.63       5723.17      1742.15 o                         
 -24  10   6     105832.05     104706.37      8938.01 o                         
 -22  10   6      90375.54      90987.77      7789.91 o                         
 -20  10   6      50531.18      55275.19      5080.75 o                         
 -18  10   6      17926.30      16369.57      2453.67 o                         
 -16  10   6     130129.27     140018.23      7530.06 o                         
 -14  10   6     158357.88     156399.56      5116.69 o                         
 -12  10   6      12106.51      11989.40      1317.33 o                         
 -10  10   6     146354.94     150455.39      5559.43 o                         
  -8  10   6     343747.72     336587.72      8245.85 o                         
  -6  10   6      39476.00      41663.17      2725.59 o                         
  -4  10   6      28542.22      25364.66      1756.92 o                         
  -2  10   6     316964.19     318706.72      6424.74 o                         
   0  10   6    1269912.62    1281257.00     14675.81 o                         
   2  10   6     754906.50     752220.81     10859.94 o                         
   4  10   6         33.48       1074.26       582.26 o                         
   6  10   6     163621.36     165710.98      4650.82 o                         
   8  10   6      58637.90      54243.17      2521.06 o                         
  10  10   6      47050.44      44957.53      2380.67 o                         
  12  10   6      67659.21      68137.20      3340.91 o                         
  14  10   6      44126.01      49011.27      4616.91 o                         
  16  10   6     381453.16     375999.09     13578.16 o                         
  18  10   6     167651.56     165037.06     10272.68 o                         
  20  10   6        781.29        414.07      2112.08 o                         
  22  10   6      23922.21      19194.22      3996.72 o                         
  24  10   6     144872.95     139740.52     12026.67 o                         
 -27  11   6       1660.75      12556.70     10129.49 o                         
 -25  11   6       4134.53       4197.32      2991.15 o                         
 -23  11   6     309492.66     318280.56     18524.58 o                         
 -21  11   6      58590.05      58579.11      6432.33 o                         
 -19  11   6     204131.41     205650.19      9931.76 o                         
 -17  11   6     174045.41     167302.72      8595.43 o                         
 -15  11   6     199971.70     200901.83      9108.61 o                         
 -13  11   6     327520.94     329255.19      9266.92 o                         
 -11  11   6      29667.02      31637.07      2521.11 o                         
  -9  11   6     540827.31     532284.06     11622.41 o                         
  -7  11   6     479702.56     457064.00     10652.07 o                         
  -5  11   6       3194.78       3783.77       575.69 o                         
  -3  11   6       1046.21        842.78       563.70 o                         
  -1  11   6      68901.65      74827.09      3123.40 o                         
   1  11   6      29181.80      29658.35      1882.94 o                         
   3  11   6     116724.23     112517.60      3853.77 o                         
   5  11   6     218892.22     219868.25      6287.44 o                         
   7  11   6    1189146.62    1147556.00     14541.13 o                         
   9  11   6      53266.58      47891.69      3791.87 o                         
  11  11   6     227646.31     230357.09      8433.23 o                         
  13  11   6      39883.55      39401.19      3399.57 o                         
  15  11   6      37037.77      37796.86      3604.15 o                         
  17  11   6      85571.91      83089.38      7252.54 o                         
  19  11   6      32061.92      21513.27      4522.74 o                         
  21  11   6      49626.62      47167.50      5772.34 o                         
  23  11   6     319993.75     298349.72     19311.21 o                         
 -24  12   6     301609.66     340014.22     34609.26 o                         
 -22  12   6     554950.50     567280.06     25377.95 o                         
 -20  12   6        403.72       5292.14      2357.00 o                         
 -18  12   6      31283.77      33151.27      3848.96 o                         
 -16  12   6     117834.35     118140.88      7251.50 o                         
 -14  12   6        551.43       7082.32      2220.83 o                         
 -12  12   6     335650.59     343980.06     10113.78 o                         
 -10  12   6     100176.25     106297.78      5844.08 o                         
  -8  12   6    1234293.38    1206101.12     19090.34 o                         
  -6  12   6     311033.38     305400.28      8772.41 o                         
  -4  12   6        153.61       -488.38       488.38 o                         
  -2  12   6        301.59        876.58       406.18 o                         
   0  12   6      13484.04      11839.79      1317.36 o                         
   2  12   6     116136.36     114281.09      4075.34 o                         
   4  12   6       7196.00       6104.30       957.36 o                         
   6  12   6     105010.29     116359.88      5424.77 o                         
   8  12   6       2474.37      13081.18      2822.74 o                         
  10  12   6     490537.84     501994.28     14177.39 o                         
  12  12   6      74848.03      72304.63      5007.51 o                         
  14  12   6       8635.84       6524.40      1291.38 o                         
  16  12   6      16703.72      19629.45      3033.20 o                         
  18  12   6       2084.59        536.90      1210.59 o                         
  20  12   6      25943.67      32770.90      5015.64 o                         
  22  12   6     123466.13     139223.23     18342.51 o                         
 -23  13   6      10969.86      16815.27      4684.56 o                         
 -21  13   6     107628.62     106544.43     10666.00 o                         
 -19  13   6      40748.62      39273.41      5696.49 o                         
 -17  13   6      30608.39      31591.99      4192.62 o                         
 -15  13   6      89424.41      99062.43      6986.00 o                         
 -13  13   6      58709.82      58169.19      4967.62 o                         
 -11  13   6        309.38       2473.24      1149.47 o                         
  -9  13   6     100243.84     105382.28      5631.84 o                         
  -7  13   6      44013.77      45395.53      3881.38 o                         
  -5  13   6      44337.22      39881.07      3418.59 o                         
  -3  13   6        103.67       -434.23       675.84 o                         
  -1  13   6       3983.01       4608.46       723.77 o                         
   1  13   6       4608.08       3192.62       749.61 o                         
   3  13   6      76170.52      79588.08      4032.43 o                         
   5  13   6       1661.02       2275.68      1967.90 o                         
   7  13   6      59559.37      61781.14      4925.23 o                         
   9  13   6      52785.70      56325.84      4747.12 o                         
  11  13   6      51359.61      57617.83      5771.00 o                         
  13  13   6      14461.02      15903.47      2962.75 o                         
  15  13   6       2986.57        501.19      3548.95 o                         
  17  13   6       6159.44       4904.94      3109.54 o                         
  19  13   6      19766.08      16128.94      3325.80 o                         
  21  13   6        281.26      13945.68      6582.56 o                         
 -22  14   6       5191.79        229.55      3165.96 o                         
 -20  14   6     224734.78     245240.97     16872.62 o                         
 -18  14   6      57852.65      53555.63      6144.05 o                         
 -16  14   6    2624834.50    2649141.50     57062.70 o                         
 -14  14   6    1791758.88    1791094.12     46485.76 o                         
 -12  14   6      43155.85      51673.09      5102.15 o                         
 -10  14   6     105854.77     104575.77      5837.90 o                         
  -8  14   6       2576.54       4815.27       919.22 o                         
  -6  14   6       1272.49       1417.69      1026.90 o                         
  -4  14   6        844.33       -598.50      1222.10 o                         
  -2  14   6       8813.93       9843.74      1658.91 o                         
   0  14   6     100346.19      87379.41      5282.30 o                         
   2  14   6      12721.53      13822.05      1773.02 o                         
   4  14   6     157665.75     167861.33      8602.75 o                         
   6  14   6     303887.38     315362.19     12060.32 o                         
   8  14   6     420075.31     420905.66     14893.30 o                         
  10  14   6     389415.72     410308.81     16092.14 o                         
  12  14   6      52932.35      53119.86      5873.82 o                         
  14  14   6     179778.06     195728.88     12037.91 o                         
  16  14   6      82160.52      83062.35      9864.42 o                         
  18  14   6     145195.22     148009.66     18508.22 o                         
 -21  15   6      13588.23      14910.81      7871.31 o                         
 -19  15   6     200983.47     163067.12     17533.89 o                         
 -17  15   6       1431.30      11446.94      4140.63 o                         
 -15  15   6     237046.12     266040.62     15377.20 o                         
 -13  15   6      26934.09      34099.14      4100.75 o                         
 -11  15   6         40.78         62.13       531.57 o                         
  -9  15   6      34439.91      33052.02      3513.59 o                         
  -7  15   6       4020.81       2320.64      1451.33 o                         
  -5  15   6       2538.53       2456.57      1098.56 o                         
  -3  15   6      21986.79      27480.56      3072.10 o                         
  -1  15   6       2901.91       -582.05      1604.35 o                         
   1  15   6       5798.26       7402.70      1559.58 o                         
   3  15   6     179599.19     189637.52      8864.51 o                         
   5  15   6      49840.05      53700.43      5206.92 o                         
   7  15   6     127939.70     138257.48      8383.69 o                         
   9  15   6      54357.57      55755.61      6364.27 o                         
  11  15   6       3345.57        534.01      1242.16 o                         
  13  15   6      24693.13      31544.07      5215.45 o                         
  15  15   6         35.02        821.34      4021.11 o                         
  17  15   6      28336.56      34705.74      8426.82 o                         
 -18  16   6      20879.67      13930.59      6135.67 o                         
 -16  16   6      38651.16      31785.56      5489.57 o                         
 -14  16   6     120616.66     104646.23      8513.15 o                         
 -12  16   6      58611.82      48739.62      5563.49 o                         
 -10  16   6     201574.08     187545.27      9567.42 o                         
  -8  16   6     530762.25     539102.25     18212.91 o                         
  -6  16   6     183517.22     181277.69      9304.20 o                         
  -4  16   6        679.54        851.97      1053.98 o                         
  -2  16   6      27042.94      23542.87      3134.10 o                         
   0  16   6     327514.31     333749.38     13981.85 o                         
   2  16   6     295704.06     309285.94     13049.05 o                         
   4  16   6      43482.16      56694.72      5731.02 o                         
   6  16   6     248020.78     233615.98     12848.96 o                         
   8  16   6     106194.72     112385.67      9293.54 o                         
  10  16   6       6023.03       2324.43      2232.80 o                         
  12  16   6      38874.54      35251.09      5422.60 o                         
  14  16   6      44739.55      42356.41      6767.79 o                         
 -15  17   6       1289.70       5922.33      3296.94 o                         
 -13  17   6     130172.35     132652.80     14012.06 o                         
 -11  17   6      24000.10      23009.07      4175.90 o                         
  -9  17   6     153546.22     156895.88     11795.51 o                         
  -7  17   6      71308.99      80889.90      8291.58 o                         
  -5  17   6        658.34       -284.37      1574.66 o                         
  -3  17   6       7425.03       6586.31      2034.16 o                         
  -1  17   6       9020.59       9792.47      2253.36 o                         
   1  17   6      32016.83      31022.67      4299.12 o                         
   3  17   6     133276.77     139975.19      9338.64 o                         
   5  17   6      26087.70      32668.01      5392.62 o                         
   7  17   6     623455.50     624579.19     23649.12 o                         
   9  17   6      79952.94      78217.59      8905.12 o                         
  11  17   6     126579.38     135470.12     13401.62 o                         
 -10  18   6      16589.17      24602.26      9215.31 o                         
  -8  18   6       8346.09       8263.41      4241.11 o                         
  -6  18   6      40973.41      53623.76      8850.22 o                         
  -4  18   6         38.72       -120.61      3387.47 o                         
  -2  18   6         79.02       1447.83      2965.53 o                         
   0  18   6      57171.36      78063.08      9098.72 o                         
   2  18   6       1666.21        964.98      1854.91 o                         
   4  18   6      39020.45      38900.65      6131.72 o                         
   6  18   6     151377.27     147804.48     12235.33 o                         
 -33   1   7      40553.15      62370.94      7249.78 o                         
 -31   1   7       2132.70        531.18      3940.88 o                         
 -29   1   7      21885.86      22599.08      3323.17 o                         
 -27   1   7      41872.05      52551.02      4512.49 o                         
 -25   1   7      63563.68      65543.88      3902.61 o                         
 -23   1   7     128096.06     143549.66      6041.03 o                         
 -21   1   7       1188.35       2382.67       520.94 o                         
 -19   1   7       7681.96       9470.36      2553.66 o                         
 -17   1   7    2269885.00    2528799.75     40957.64 o                         
 -15   1   7    2179653.75    2291488.00     45376.43 o                         
 -13   1   7     156519.73     163289.17      4559.08 o                         
 -11   1   7     201544.22     213680.94      6323.98 o                         
  -9   1   7     860363.19     839630.19     10792.03 o                         
  -7   1   7       4780.98       9162.77       841.74 o                         
  -5   1   7     389908.81     394660.09      8011.75 o                         
  -3   1   7     530616.50     553492.56      9431.77 o                         
  -1   1   7      19025.20      16924.74       819.93 o                         
   1   1   7      44505.96      50564.61      1418.53 o                         
   3   1   7     399484.66     406146.19      5315.94 o                         
   5   1   7      83699.34      85273.01      2269.59 o                         
   7   1   7     386934.31     380967.12      5551.21 o                         
   9   1   7     134408.03     122735.44      2979.68 o                         
  11   1   7     331539.53     311296.50      5895.27 o                         
  13   1   7     165205.52     161656.80      5012.57 o                         
  15   1   7     867342.50     847090.44     23774.93 o                         
  17   1   7     151371.31     146626.67      6005.75 o                         
  19   1   7      71168.52      66968.45      4237.98 o                         
  21   1   7      95436.83      88662.30      4875.69 o                         
  23   1   7     333481.31     329963.88     13197.34 o                         
  25   1   7     137341.53     130081.97      7367.61 o                         
  27   1   7      61280.75      62972.14      5679.99 o                         
  29   1   7     271740.75     271692.84     15582.74 o                         
 -34   2   7     138383.81     159203.45     13520.84 o                         
 -32   2   7      48791.97      55363.33      7040.09 o                         
 -30   2   7       3294.10       2487.31      2137.26 o                         
 -28   2   7      26825.99      29853.63      3942.42 o                         
 -26   2   7      59367.97      73821.82      6479.28 o                         
 -24   2   7     280091.28     314624.44     10553.61 o                         
 -22   2   7     897707.12     991917.62     19958.35 o                         
 -20   2   7      52830.72      60629.89      3730.60 o                         
 -18   2   7     434663.94     419750.44      8892.45 o                         
 -16   2   7      19849.66      22733.76      2219.64 o                         
 -14   2   7     174380.33     189055.58      5564.11 o                         
 -12   2   7     481091.69     477915.84      9622.50 o                         
 -10   2   7       7263.10       5956.62       613.76 o                         
  -8   2   7        385.11       2046.94       460.28 o                         
  -6   2   7      23507.77      30349.56      1522.15 o                         
  -4   2   7     226456.27     248864.30      4785.49 o                         
  -2   2   7     736444.25     810244.25     11080.25 o                         
   0   2   7     503762.78     541947.75      7010.04 o                         
   2   2   7    1596518.12    1619330.62     16414.13 o                         
   4   2   7      31838.39      28997.86      1207.40 o                         
   6   2   7    2726895.25    2745632.00     33294.64 o                         
   8   2   7    1882562.88    1833393.25     24823.86 o                         
  10   2   7       7035.29       7129.50       634.34 o                         
  12   2   7     117272.79     113949.34      3524.27 o                         
  14   2   7      82826.53      80113.36      3141.77 o                         
  16   2   7      15332.75      14853.96      1615.64 o                         
  18   2   7     136141.98     131327.36      4971.83 o                         
  20   2   7       4941.99       3994.06       734.83 o                         
  22   2   7     627485.12     596841.00     21258.37 o                         
  24   2   7     236910.41     225859.59     10880.24 o                         
  26   2   7      76836.85      77154.81      5968.17 o                         
  28   2   7       5177.74       2478.09      2752.26 o                         
  30   2   7       2061.78       1133.69      3676.43 o                         
 -33   3   7     111341.23     123829.88     10596.87 o                         
 -31   3   7       6550.59       3100.02      2967.74 o                         
 -29   3   7       4214.71       2893.91      1164.72 o                         
 -27   3   7      74248.52      79850.71      6638.44 o                         
 -25   3   7     765170.06     861545.12     39664.19 o                         
 -23   3   7     208344.09     219423.52      6642.69 o                         
 -21   3   7      48317.98      51403.20      2643.68 o                         
 -19   3   7     159234.89     158201.03      5247.28 o                         
 -17   3   7       3462.92       3635.96       455.15 o                         
 -15   3   7        254.28       1265.57       470.90 o                         
 -13   3   7      21041.46      22564.25      1471.08 o                         
 -11   3   7     438423.44     416680.38      7882.33 o                         
  -9   3   7    1683921.75    1631523.75     20572.83 o                         
  -7   3   7     533293.12     537847.75      6669.93 o                         
  -5   3   7      44325.28      48268.74      2149.05 o                         
  -3   3   7     315461.84     328327.91      5570.86 o                         
  -1   3   7     139523.38     144591.44      3428.69 o                         
   1   3   7     295536.41     301563.69      4977.72 o                         
   3   3   7      48962.34      54809.73      1712.17 o                         
   5   3   7     153834.22     161891.42      2918.24 o                         
   7   3   7     768493.06     786830.94     10478.26 o                         
   9   3   7      19071.91      17742.29      1197.56 o                         
  11   3   7       1554.61       2133.79       352.97 o                         
  13   3   7      21756.88      18495.38      1308.32 o                         
  15   3   7      84590.25      83558.23      3511.56 o                         
  17   3   7      11775.40      10015.71      1160.75 o                         
  19   3   7      74024.38      71120.29      4301.32 o                         
  21   3   7     161140.08     160483.59      7039.81 o                         
  23   3   7    1006088.81     982905.75     24807.83 o                         
  25   3   7     400380.84     367239.47     15541.88 o                         
  27   3   7      66570.68      62821.83      6403.57 o                         
  29   3   7       1464.67       1897.27      1420.09 o                         
 -32   4   7      76437.75      88637.15     12751.63 o                         
 -30   4   7      38087.94      42274.67      5041.44 o                         
 -28   4   7       5370.90       5197.19      2912.36 o                         
 -26   4   7       8441.70       3337.96      1768.64 o                         
 -24   4   7       8840.52      10147.42      1719.96 o                         
 -22   4   7        183.25        128.30       934.71 o                         
 -20   4   7     623876.00     632984.81     24448.79 o                         
 -18   4   7      94069.30      95465.65      3659.93 o                         
 -16   4   7    1741941.12    1669283.50     38297.14 o                         
 -14   4   7     727458.56     720304.88     18575.89 o                         
 -12   4   7        233.42        976.57       313.07 o                         
 -10   4   7      18721.01      20951.10      1339.74 o                         
  -8   4   7      77063.66      70561.05      2039.70 o                         
  -6   4   7      93506.18      92985.95      2751.50 o                         
  -4   4   7        350.29       1118.10       284.53 o                         
  -2   4   7    1109425.00    1129556.75     15390.35 o                         
   0   4   7    4330436.00    4221186.00     63119.25 o                         
   2   4   7      91733.75      94213.98      2378.37 o                         
   4   4   7     852530.62     840952.56     11037.98 o                         
   6   4   7     346748.75     336294.22      4718.70 o                         
   8   4   7     651158.75     639073.19      7719.73 o                         
  10   4   7     445267.84     454227.34      7636.62 o                         
  12   4   7      52576.91      49797.21      2505.41 o                         
  14   4   7      93563.13      93237.10      3729.56 o                         
  16   4   7       2955.95       4317.97       730.78 o                         
  18   4   7      17497.53      17423.18      1816.30 o                         
  20   4   7       7013.22       4585.01      1742.20 o                         
  22   4   7      22297.05      17858.09      2846.95 o                         
  24   4   7       8771.91      12540.20      2296.56 o                         
  26   4   7      74937.62      70890.67      7254.93 o                         
  28   4   7     103306.02      92086.09      8058.01 o                         
 -31   5   7      95426.62     100771.75     12527.76 o                         
 -29   5   7      38282.56      38163.49      6776.17 o                         
 -27   5   7       4829.06       3794.88      1037.12 o                         
 -25   5   7     120501.21     133002.48      8278.93 o                         
 -23   5   7       2685.94       3418.12      1647.55 o                         
 -21   5   7     139280.61     145838.89      6669.66 o                         
 -19   5   7     883041.88     881531.06     35011.60 o                         
 -17   5   7      47577.11      51034.15      2836.88 o                         
 -15   5   7     356894.59     359674.56      7707.40 o                         
 -13   5   7      96969.27      98885.34      3348.74 o                         
 -11   5   7      46780.69      49881.50      2229.81 o                         
  -9   5   7     173356.17     171777.83      3480.55 o                         
  -7   5   7       3710.64       3556.88       461.45 o                         
  -5   5   7       1360.62       2049.12       406.12 o                         
  -3   5   7     266374.12     283051.66      4593.67 o                         
  -1   5   7    4470233.50    4365968.00     69468.65 o                         
   1   5   7    2484293.25    2470777.25     29109.65 o                         
   3   5   7      53917.39      50826.88      1973.80 o                         
   5   5   7     328105.62     337268.62      5509.30 o                         
   7   5   7     120235.56     127943.99      3205.76 o                         
   9   5   7      94819.45     101939.76      3031.35 o                         
  11   5   7       2867.23       2916.73       926.42 o                         
  13   5   7     564611.06     559120.00      9834.43 o                         
  15   5   7     940775.88     925342.00     22873.84 o                         
  17   5   7     351015.72     338902.50      9021.74 o                         
  19   5   7      71607.80      69453.56      4719.47 o                         
  21   5   7      27497.26      24980.19      2656.49 o                         
  23   5   7     113163.14      97983.23      7552.42 o                         
  25   5   7      97971.73     101208.98      8286.64 o                         
  27   5   7       6711.47       4302.29      2175.93 o                         
  29   5   7     115204.49     121112.70     15156.51 o                         
 -32   6   7       3033.33       -444.31      2221.63 o                         
 -30   6   7         48.56      -1684.53      1727.04 o                         
 -28   6   7      43037.82      41368.42      5435.07 o                         
 -26   6   7     161123.77     178322.62     10098.84 o                         
 -24   6   7      34572.26      35246.71      3507.34 o                         
 -22   6   7     139146.92     136617.33      9779.34 o                         
 -20   6   7      48434.48      53751.75      3682.73 o                         
 -18   6   7     104009.05     108786.13      4817.91 o                         
 -16   6   7     188506.83     197397.41      5367.88 o                         
 -14   6   7      15886.90      14875.33      1408.76 o                         
 -12   6   7     154018.02     148316.27      4192.84 o                         
 -10   6   7     364374.12     379557.69      5534.09 o                         
  -8   6   7      39443.75      36198.41      1570.82 o                         
  -6   6   7      12795.33      13245.27      1048.93 o                         
  -4   6   7      37305.25      41343.88      1724.73 o                         
  -2   6   7     407295.91     418790.84      6467.10 o                         
   0   6   7      52492.37      56630.28      1992.04 o                         
   2   6   7     388189.22     406207.81      5940.07 o                         
   4   6   7       1830.25       2076.16       401.89 o                         
   6   6   7     693570.19     723085.94      9905.79 o                         
   8   6   7     214772.92     208749.58      4835.87 o                         
  10   6   7      12957.87      11949.78      1148.41 o                         
  12   6   7     100288.84      98718.61      3613.23 o                         
  14   6   7     141308.77     140131.66      4114.89 o                         
  16   6   7      92793.37      88741.11      4230.69 o                         
  18   6   7      33731.02      33367.73      3172.39 o                         
  20   6   7      42005.07      37474.12      3823.58 o                         
  22   6   7       1145.25       -250.42       880.40 o                         
  24   6   7      77611.12      67386.73      6205.11 o                         
  26   6   7     243403.53     204986.06     15934.14 o                         
  28   6   7      14124.72      11474.74      3621.63 o                         
 -31   7   7      11936.83      25283.90     10817.54 o                         
 -29   7   7       6724.44       5328.50      3102.85 o                         
 -27   7   7     211051.77     216650.70     18185.49 o                         
 -25   7   7     153204.59     160704.53     11798.85 o                         
 -23   7   7     905614.88     905682.12     61727.36 o                         
 -21   7   7     683131.56     671961.38     30956.33 o                         
 -19   7   7     257326.48     253003.11     10856.53 o                         
 -17   7   7     753701.56     725982.94     19622.77 o                         
 -15   7   7     431578.50     415483.69      8459.95 o                         
 -13   7   7     750331.62     715100.31     14284.96 o                         
 -11   7   7     292547.62     283965.19      5387.65 o                         
  -9   7   7     440725.62     447303.38      8011.85 o                         
  -7   7   7     207271.83     193815.12      3805.07 o                         
  -5   7   7      15847.77      16838.48      1079.40 o                         
  -3   7   7     522186.47     524927.75      7773.11 o                         
  -1   7   7       2055.84       2091.31       421.15 o                         
   1   7   7     484026.12     467952.72      6783.10 o                         
   3   7   7    1079545.50    1110296.50     12749.61 o                         
   5   7   7    1782594.00    1793259.12     18078.24 o                         
   7   7   7    9877292.00    9713866.00    106259.70 o                         
   9   7   7    1601679.12    1593900.50     17562.50 o                         
  11   7   7     153188.50     148680.45      4673.54 o                         
  13   7   7      28228.53      24314.69      2163.50 o                         
  15   7   7     135523.36     138227.00      4687.31 o                         
  17   7   7     194000.53     186126.88      8722.01 o                         
  19   7   7       5345.65       2831.07      1175.44 o                         
  21   7   7     340780.72     316705.81     12414.30 o                         
  23   7   7     154841.17     123734.23     10032.75 o                         
  25   7   7     101571.73      93269.25      9377.91 o                         
  27   7   7     164147.80     142053.62     17521.24 o                         
 -30   8   7       4928.50        934.70      3438.89 o                         
 -28   8   7      27761.54      21579.46      8938.72 o                         
 -26   8   7     207607.36     205506.78     25054.40 o                         
 -24   8   7       4125.32       1350.90      1435.31 o                         
 -22   8   7     112029.70     110502.46      8355.40 o                         
 -20   8   7     103409.27     104898.59      6593.71 o                         
 -18   8   7     104590.94      99459.40      5157.31 o                         
 -16   8   7     356926.06     336986.25      7227.68 o                         
 -14   8   7       1032.44       1296.42       538.86 o                         
 -12   8   7     763011.31     740533.50     16060.24 o                         
 -10   8   7     159392.66     172020.44      5165.47 o                         
  -8   8   7      64149.62      64107.01      2992.45 o                         
  -6   8   7     132305.20     130651.48      3670.06 o                         
  -4   8   7     118110.86     121243.61      3280.50 o                         
  -2   8   7      30235.73      25991.75      1686.90 o                         
   0   8   7      15017.64      15948.92      1413.72 o                         
   2   8   7      90676.16      87000.12      2789.13 o                         
   4   8   7       5480.82       2993.07       752.32 o                         
   6   8   7     363780.44     368135.88      6709.87 o                         
   8   8   7     364687.91     376496.50      7079.90 o                         
  10   8   7      36734.41      33190.64      2249.59 o                         
  12   8   7      61180.89      61182.66      3159.68 o                         
  14   8   7      41628.44      36666.34      2899.65 o                         
  16   8   7     100275.16      98649.54      4618.77 o                         
  18   8   7       7418.33       4950.09      1207.02 o                         
  20   8   7        208.68       -605.61       977.22 o                         
  22   8   7      29252.46      22358.09      4432.45 o                         
  24   8   7     126863.16     111307.32     10073.38 o                         
  26   8   7     433791.62     394903.06     29297.59 o                         
 -29   9   7       3799.89       1215.62      3916.01 o                         
 -27   9   7        904.60       5803.98      3082.67 o                         
 -25   9   7     118510.55     103720.47      8295.14 o                         
 -23   9   7     135558.98     126057.40      9131.49 o                         
 -21   9   7     155367.12     150657.05      8400.00 o                         
 -19   9   7     298254.25     277127.06     10454.86 o                         
 -17   9   7       2643.66       3220.69      1755.14 o                         
 -15   9   7     517419.00     497186.62     12815.46 o                         
 -13   9   7     179197.52     181379.06      5561.98 o                         
 -11   9   7      59559.96      61230.59      3228.51 o                         
  -9   9   7     689934.94     675834.38     11870.46 o                         
  -7   9   7      16435.09      18859.61      1625.61 o                         
  -5   9   7      15627.29      13595.63      1251.70 o                         
  -3   9   7     306298.41     312599.62      6314.06 o                         
  -1   9   7    3575361.25    3485381.00     49149.98 o                         
   1   9   7    2116759.50    2081376.88     26231.62 o                         
   3   9   7      22187.93      23863.00      1536.15 o                         
   5   9   7     262554.88     268161.56      6238.33 o                         
   7   9   7      16062.74      15204.65      1292.23 o                         
   9   9   7      52206.09      52505.45      2838.28 o                         
  11   9   7       3652.36       3638.86       697.63 o                         
  13   9   7     159906.03     159901.19      6057.87 o                         
  15   9   7     386676.75     383968.19      9974.04 o                         
  17   9   7     114549.70     123911.98      8458.07 o                         
  19   9   7      20887.16      21463.87      3001.74 o                         
  21   9   7     120995.02     108893.25      8488.07 o                         
  23   9   7     372580.12     348108.22     21038.54 o                         
  25   9   7      80632.68      85867.27     17251.44 o                         
 -28  10   7        508.23       1563.99      5183.90 o                         
 -26  10   7       5175.86       4553.03      2315.50 o                         
 -24  10   7       2936.48       5311.53      2937.12 o                         
 -22  10   7      32574.96      31017.05      4509.66 o                         
 -20  10   7     476407.19     470732.41     15041.53 o                         
 -18  10   7      50647.06      48254.29      4347.91 o                         
 -16  10   7     865800.62     864545.00     19940.59 o                         
 -14  10   7     752411.75     717003.19     12730.19 o                         
 -12  10   7      61077.52      62471.84      3477.75 o                         
 -10  10   7       9120.49       8461.86      1261.39 o                         
  -8  10   7        339.94        375.66       351.98 o                         
  -6  10   7       1496.37        661.53       569.53 o                         
  -4  10   7      57400.46      57015.18      2414.86 o                         
  -2  10   7     720918.38     737141.62     10743.93 o                         
   0  10   7    2302564.50    2312059.25     22941.13 o                         
   2  10   7      50440.38      49105.19      2444.58 o                         
   4  10   7     396947.31     394322.00      8036.15 o                         
   6  10   7     143750.14     141658.41      4470.19 o                         
   8  10   7      19410.17      19962.86      1586.17 o                         
  10  10   7     114886.67     115594.35      4589.20 o                         
  12  10   7       2745.07       3112.76       869.19 o                         
  14  10   7     142805.36     144004.36      8098.51 o                         
  16  10   7       2327.45       3726.44      1694.76 o                         
  18  10   7      50741.57      56869.82      5990.77 o                         
  20  10   7     133344.39     130754.02      9377.12 o                         
  22  10   7        880.02       3976.02      2316.27 o                         
  24  10   7      16761.98      14340.45      8230.94 o                         
 -27  11   7      13464.58       8106.78      6505.06 o                         
 -25  11   7     116463.55     112097.48     10680.85 o                         
 -23  11   7      67192.66      83390.27     12440.17 o                         
 -21  11   7     120982.09     116917.23      8707.95 o                         
 -19  11   7     268967.47     268991.09     12739.89 o                         
 -17  11   7      82953.41      82486.61      5884.97 o                         
 -15  11   7     294431.50     289323.44     10899.72 o                         
 -13  11   7       5698.78       4145.42      1010.42 o                         
 -11  11   7      33387.91      31392.75      2565.75 o                         
  -9  11   7     428530.72     433648.59     10280.36 o                         
  -7  11   7      41204.09      39755.48      2736.42 o                         
  -5  11   7       1588.03        657.37       824.94 o                         
  -3  11   7      58270.67      58928.32      2703.07 o                         
  -1  11   7     168619.98     175496.50      4923.39 o                         
   1  11   7      18739.93      19143.13      1586.99 o                         
   3  11   7     114559.38     114829.95      3942.02 o                         
   5  11   7     125474.77     126762.13      4680.72 o                         
   7  11   7     170892.45     167741.72      5236.55 o                         
   9  11   7      95526.70      95327.55      5424.50 o                         
  11  11   7       6762.75       4963.73      1430.69 o                         
  13  11   7       1036.52        621.20       962.06 o                         
  15  11   7     208709.03     206779.83     10245.36 o                         
  17  11   7      17997.83      19536.44      3246.71 o                         
  19  11   7      74556.03      69588.48      6809.30 o                         
  21  11   7        859.92       9455.05      4259.43 o                         
  23  11   7     294240.62     242598.95     36147.23 o                         
 -24  12   7     309743.41     311732.31     18716.30 o                         
 -22  12   7     467613.66     490749.09     25560.23 o                         
 -20  12   7      36920.32      37701.80      4939.23 o                         
 -18  12   7     325206.84     316479.88     12314.41 o                         
 -16  12   7     306132.09     300560.84     11629.29 o                         
 -14  12   7     314390.56     321291.72     11648.04 o                         
 -12  12   7      63832.58      69176.38      4355.98 o                         
 -10  12   7      50729.77      52173.61      3994.28 o                         
  -8  12   7      29921.86      29689.38      2650.25 o                         
  -6  12   7      23562.68      23181.65      2237.30 o                         
  -4  12   7      26045.12      18825.89      2474.42 o                         
  -2  12   7      75187.27      81288.59      3404.09 o                         
   0  12   7     320655.22     318526.59      7254.33 o                         
   2  12   7     487183.94     497039.19      9162.05 o                         
   4  12   7      20853.80      15889.63      2594.77 o                         
   6  12   7    1129957.50    1139806.25     19545.86 o                         
   8  12   7     984703.00     970115.44     20764.58 o                         
  10  12   7      49773.17      52698.15      4467.51 o                         
  12  12   7      20401.36      17427.97      2977.53 o                         
  14  12   7      17754.14      19795.07      3057.66 o                         
  16  12   7      46412.23      48269.04      4896.30 o                         
  18  12   7      44698.05      39625.29      5144.63 o                         
  20  12   7      57344.25      55329.70      6769.71 o                         
  22  12   7     548844.25     496616.34     49417.23 o                         
 -23  13   7     175846.53     171676.83     13655.81 o                         
 -21  13   7      10403.36       4514.93      2082.76 o                         
 -19  13   7       9820.04       7018.62      2046.98 o                         
 -17  13   7     325945.06     335537.16     12951.75 o                         
 -15  13   7     253374.84     260167.41     11032.04 o                         
 -13  13   7      71260.10      68638.16      5285.95 o                         
 -11  13   7       3584.38       3439.12      1247.87 o                         
  -9  13   7     343501.59     344618.66     10472.63 o                         
  -7  13   7      49627.89      46600.95      3554.28 o                         
  -5  13   7       9767.29       8306.05      1290.08 o                         
  -3  13   7      28686.37      24495.85      3864.24 o                         
  -1  13   7       4177.61       4699.68       750.53 o                         
   1  13   7      20449.86      24661.05      2222.33 o                         
   3  13   7     186362.94     188507.59      6380.44 o                         
   5  13   7     110760.27     113561.48      6879.86 o                         
   7  13   7      18757.23      19359.15      2612.33 o                         
   9  13   7     141313.67     155780.25      7996.97 o                         
  11  13   7      64832.11      65499.96      6413.72 o                         
  13  13   7       2473.19       2713.99      1385.04 o                         
  15  13   7      79669.23      94538.50      8011.13 o                         
  17  13   7      61072.07      62396.53      6616.76 o                         
  19  13   7       5652.13       4641.34      3129.96 o                         
  21  13   7     192592.39     176622.02     19522.31 o                         
 -22  14   7     164956.97     123985.95     20392.61 o                         
 -20  14   7       6680.63       3372.15      2207.38 o                         
 -18  14   7     123417.71     131863.19     10098.13 o                         
 -16  14   7     113794.16     183515.16     12042.63 o                         
 -14  14   7      98617.21     130498.57      8911.02 o                         
 -12  14   7        712.79        511.00      1752.22 o                         
 -10  14   7      85549.49      89969.43      5351.52 o                         
  -8  14   7      77042.37      78579.02      4862.57 o                         
  -6  14   7       3531.72       2003.80       696.94 o                         
  -4  14   7       4282.81       3581.50       970.41 o                         
  -2  14   7      34872.68      21131.98      4301.86 o                         
   0  14   7      42240.08      43064.43      4017.72 o                         
   2  14   7      68627.22      71247.36      5184.89 o                         
   4  14   7      62900.91      72037.69      5714.84 o                         
   6  14   7      89788.80     102425.31      6815.21 o                         
   8  14   7      51690.84      53947.51      5052.54 o                         
  10  14   7       7788.98       6320.07      1883.69 o                         
  12  14   7         10.64       -990.78      1513.07 o                         
  14  14   7       5854.12       8313.32      3641.34 o                         
  16  14   7       6676.84      15505.34      4427.79 o                         
  18  14   7        952.05      -1870.65      1870.65 o                         
 -21  15   7      56044.62      59511.22     11415.08 o                         
 -19  15   7      15064.16      15974.33      6594.91 o                         
 -17  15   7     512655.78     497415.53     21014.52 o                         
 -15  15   7     484221.19     500400.66     20689.68 o                         
 -13  15   7       4737.45       3716.40      1722.61 o                         
 -11  15   7      12457.44      14853.63      2429.39 o                         
  -9  15   7       9951.62       7187.03      1494.87 o                         
  -7  15   7       3558.29       3328.85      1165.61 o                         
  -5  15   7       6989.90       7915.68      1297.59 o                         
  -3  15   7      59293.02      56970.07      4755.72 o                         
  -1  15   7       5497.69       4019.87      1612.66 o                         
   1  15   7      18676.37      21335.84      3126.50 o                         
   3  15   7      27736.72      35960.02      3922.72 o                         
   5  15   7      63239.63      67380.11      5835.80 o                         
   7  15   7      49073.11      52480.48      5147.91 o                         
   9  15   7      60265.26      62144.85      6558.09 o                         
  11  15   7      26323.21      25090.66      3926.29 o                         
  13  15   7      43973.35      50490.38      6717.07 o                         
  15  15   7     283119.59     295424.66     17854.15 o                         
  17  15   7      44257.88      40743.27      8970.45 o                         
 -18  16   7      54854.24      48262.27      9642.80 o                         
 -16  16   7      45557.33      46904.52      7047.26 o                         
 -14  16   7       2134.71       2745.21      2092.08 o                         
 -12  16   7      34913.22      29650.76      3940.12 o                         
 -10  16   7        159.06       2256.21      1862.59 o                         
  -8  16   7       2925.55       4286.08      2627.12 o                         
  -6  16   7       4691.65       5801.44      1670.38 o                         
  -4  16   7      80586.33      83292.85      6721.16 o                         
  -2  16   7      85445.09      87991.66      7000.89 o                         
   0  16   7       8455.98      15998.86      3631.42 o                         
   2  16   7     176491.06     197594.23     10896.98 o                         
   4  16   7     136271.11     143808.47      9055.36 o                         
   6  16   7     355645.28     379165.69     17486.98 o                         
   8  16   7     295379.69     303512.03     16380.05 o                         
  10  16   7      15276.55      16379.64      3671.62 o                         
  12  16   7      50665.88      56115.07      7091.48 o                         
  14  16   7      38368.69      39504.53      7596.51 o                         
 -15  17   7     180940.16     189749.59     15869.54 o                         
 -13  17   7      10621.78       5463.75      3643.00 o                         
 -11  17   7     105108.80      91930.41      9051.86 o                         
  -9  17   7     221480.53     224170.94     14042.37 o                         
  -7  17   7      71585.70      75973.23      9247.67 o                         
  -5  17   7       3889.83        142.74      1835.02 o                         
  -3  17   7       1659.56       1107.85      1359.23 o                         
  -1  17   7     289472.06     297971.56     13703.55 o                         
   1  17   7     157562.48     165843.47     10267.83 o                         
   3  17   7        500.16       6469.89      2432.33 o                         
   5  17   7        125.86       2121.83      2441.26 o                         
   7  17   7      29902.47      48909.31      7022.69 o                         
   9  17   7        139.19        254.91      2437.54 o                         
  11  17   7      13558.86      10383.23      3659.15 o                         
 -10  18   7         53.07      -4461.03      5377.09 o                         
  -8  18   7      20910.61      27089.50      7339.13 o                         
  -6  18   7      18116.83      11703.38      3361.05 o                         
  -4  18   7       3671.43       -828.60      1591.55 o                         
  -2  18   7     108348.50     110912.57     10701.11 o                         
   0  18   7     381988.19     389221.03     19340.35 o                         
   2  18   7      21556.71      20577.15      3658.97 o                         
   4  18   7     104208.37     114039.82     10526.08 o                         
   6  18   7      67977.96      83811.68      9517.76 o                         
 -34   0   8      33601.77      39516.38      9744.33 o                         
 -32   0   8      48813.38      40679.01      9745.77 o                         
 -30   0   8      57829.13      60998.18      9138.54 o                         
 -28   0   8      22392.89      33825.44      4992.11 o                         
 -26   0   8     240423.14     298736.81     15177.56 o                         
 -24   0   8     288558.94     341828.44     18118.14 o                         
 -22   0   8     271551.00     308148.47     16305.24 o                         
 -20   0   8      36988.07      44121.89      5603.13 o                         
 -18   0   8     818613.62     853443.62     37366.24 o                         
 -16   0   8    4000785.00    4147490.75     93271.09 o                         
 -14   0   8      10591.09      11499.90      1482.21 o                         
 -12   0   8     148732.88     145384.30      6136.28 o                         
 -10   0   8       5426.95       4522.63      1640.25 o                         
  -8   0   8      12613.62      11810.55      1656.33 o                         
  -6   0   8     604274.44     627488.50     20480.65 o                         
  -4   0   8    1425274.62    1456264.00     31121.32 o                         
  -2   0   8    1152417.25    1206911.75     25853.73 o                         
   0   0   8    9786003.00    8877238.00    166028.14 o                         
   2   0   8    3065833.50    2972866.75     40815.94 o                         
   4   0   8    1084392.88    1064891.25     15291.65 o                         
   6   0   8     377628.38     381442.47      8160.37 o                         
   8   0   8     450005.16     420400.94     12381.58 o                         
  10   0   8     311483.50     297296.88      9862.84 o                         
  12   0   8     375423.66     359775.09     12107.28 o                         
  14   0   8    2133590.50    2055704.00     42749.73 o                         
  16   0   8     827210.50     756534.62     20164.47 o                         
  18   0   8     410825.47     391838.25     14209.71 o                         
  20   0   8     207014.27     202588.80     10164.92 o                         
  22   0   8       8715.87       4382.11      1865.52 o                         
  24   0   8     184827.59     166960.09     14277.43 o                         
  26   0   8      70800.12      62143.10      7161.91 o                         
  28   0   8     620001.56     603475.56     45728.14 o                         
  30   0   8    1015651.00     938463.25     48206.45 o                         
 -33   1   8      19410.28      30376.23      5302.40 o                         
 -31   1   8         43.40       1231.93      3187.38 o                         
 -29   1   8        382.89        389.13       896.47 o                         
 -27   1   8       5322.79       4626.90      1689.72 o                         
 -25   1   8      17836.18      22637.86      2642.48 o                         
 -23   1   8     245086.78     284003.38     10713.30 o                         
 -21   1   8      15059.04      16925.59      2087.74 o                         
 -19   1   8     262181.16     298938.53     11631.27 o                         
 -17   1   8       5318.77      11939.98      1787.78 o                         
 -15   1   8      80211.04      79094.19      3224.99 o                         
 -13   1   8      42991.02      44238.39      2220.81 o                         
 -11   1   8     119704.84     112190.55      3449.43 o                         
  -9   1   8      39572.98      39180.13      1841.37 o                         
  -7   1   8      78907.99      80373.87      2990.55 o                         
  -5   1   8     515893.59     507433.00      7625.67 o                         
  -3   1   8    1396541.00    1431872.88     17965.96 o                         
  -1   1   8     555702.88     595655.81      6804.15 o                         
   1   1   8     198712.94     208067.47      3368.14 o                         
   3   1   8      12409.70      13552.43       861.64 o                         
   5   1   8      23471.50      25435.98      1230.22 o                         
   7   1   8     130493.04     132792.48      3148.72 o                         
   9   1   8       8591.61       8705.80       774.01 o                         
  11   1   8      97378.11      95592.15      3172.97 o                         
  13   1   8     230194.34     217154.50      7355.49 o                         
  15   1   8      86381.11      76568.89      4005.83 o                         
  17   1   8     166869.09     157508.28      6318.92 o                         
  19   1   8     741336.69     711454.56     15272.76 o                         
  21   1   8      58636.03      54063.62      3873.92 o                         
  23   1   8      34554.68      33523.39      4129.56 o                         
  25   1   8      40165.43      40199.16      4696.80 o                         
  27   1   8     173195.77     171743.72      9821.49 o                         
  29   1   8     167615.39     171070.30     12581.67 o                         
 -34   2   8       7363.24       3204.33      3435.58 o                         
 -32   2   8      10219.24       9810.45      3798.53 o                         
 -30   2   8      82502.65      97790.11      7737.21 o                         
 -28   2   8      22237.48      22224.58      3266.02 o                         
 -26   2   8      21521.37      23552.45      3031.94 o                         
 -24   2   8     160260.86     166084.47      6104.76 o                         
 -22   2   8     173947.38     194555.61      7093.17 o                         
 -20   2   8      11575.12      12906.46      1507.42 o                         
 -18   2   8     111929.86     111646.82      4357.66 o                         
 -16   2   8     165570.42     165064.00      5279.05 o                         
 -14   2   8     623679.31     640973.56     17711.97 o                         
 -12   2   8      45973.31      42785.12      1971.01 o                         
 -10   2   8     281284.38     280967.81      5525.59 o                         
  -8   2   8      50195.23      51048.72      1984.67 o                         
  -6   2   8    2272130.75    2295560.00     36782.16 o                         
  -4   2   8      13693.45      18204.85      1099.88 o                         
  -2   2   8    1209518.25    1262255.62     12525.98 o                         
   0   2   8     577483.19     573228.69      7208.09 o                         
   2   2   8     714554.50     716782.50      8126.84 o                         
   4   2   8     450340.44     449437.66      5812.13 o                         
   6   2   8      69186.05      74851.27      2259.28 o                         
   8   2   8     221380.48     217266.53      3852.42 o                         
  10   2   8     170651.55     162936.70      3740.13 o                         
  12   2   8      14218.25      18511.05      1227.82 o                         
  14   2   8      43672.29      42419.71      2257.93 o                         
  16   2   8      12837.12      11529.48      1487.41 o                         
  18   2   8      83398.77      88439.03      4347.14 o                         
  20   2   8     954487.50     885190.50     23461.95 o                         
  22   2   8    1894090.50    1745269.38     72363.23 o                         
  24   2   8     216576.42     192665.97     10129.26 o                         
  26   2   8     225295.42     209645.33     10965.43 o                         
  28   2   8      51056.34      46010.45      5106.55 o                         
 -33   3   8        810.87       1435.06      1427.36 o                         
 -31   3   8       3324.18       1308.77      2194.25 o                         
 -29   3   8       2202.19       2120.58      1638.40 o                         
 -27   3   8     163737.05     176747.36     10295.02 o                         
 -25   3   8      71048.66      83066.06      6006.15 o                         
 -23   3   8    1416209.12    1510752.38     49428.83 o                         
 -21   3   8     248810.72     238477.47      6817.59 o                         
 -19   3   8     526326.56     513047.28     18158.79 o                         
 -17   3   8     251859.80     237834.75     10020.84 o                         
 -15   3   8        586.78       2356.03       603.53 o                         
 -13   3   8     147198.19     154782.16      3619.70 o                         
 -11   3   8       6009.67       7757.38       711.13 o                         
  -9   3   8     194357.94     196766.34      3852.41 o                         
  -7   3   8     508511.72     516867.31      8493.03 o                         
  -5   3   8      26420.99      29507.88      1578.65 o                         
  -3   3   8     332780.03     333977.44      6018.51 o                         
  -1   3   8      45872.70      46945.41      1871.69 o                         
   1   3   8     151182.11     158416.25      3587.13 o                         
   3   3   8    1178531.75    1209370.25     19401.80 o                         
   5   3   8      16790.68      18390.93       967.95 o                         
   7   3   8    1081490.62    1058010.25     14699.90 o                         
   9   3   8     158944.83     166068.39      3836.55 o                         
  11   3   8         29.29       1072.85       442.16 o                         
  13   3   8      74717.46      72350.52      2797.64 o                         
  15   3   8      35765.06      36444.41      2303.42 o                         
  17   3   8      70264.63      67595.08      3831.80 o                         
  19   3   8       7741.47       5731.70      1596.86 o                         
  21   3   8    1281274.62    1210004.62     38360.59 o                         
  23   3   8     909742.31     870274.88     38204.76 o                         
  25   3   8      99360.66      98934.09      7929.53 o                         
  27   3   8     225039.75     207411.91     11892.25 o                         
  29   3   8       3254.50       6855.73      3742.93 o                         
 -32   4   8       1109.61       2675.01      8887.94 o                         
 -30   4   8     181135.80     217196.00     14046.62 o                         
 -28   4   8       4071.80       2469.49      1491.57 o                         
 -26   4   8     260554.06     288767.62     11795.56 o                         
 -24   4   8      11672.35      15205.90      2468.82 o                         
 -22   4   8     323042.78     343024.75      9960.10 o                         
 -20   4   8       5768.83       7121.95      1175.02 o                         
 -18   4   8      18706.43      19493.93      1766.27 o                         
 -16   4   8     135220.25     135342.89      4299.61 o                         
 -14   4   8     404030.41     391603.12      9697.37 o                         
 -12   4   8      21857.45      25297.48      1495.62 o                         
 -10   4   8     154598.50     144037.22      3237.85 o                         
  -8   4   8       1139.52       2072.97       343.35 o                         
  -6   4   8      66687.06      71475.92      2301.62 o                         
  -4   4   8      88646.51      89363.12      2680.79 o                         
  -2   4   8     861296.31     880406.94     15550.70 o                         
   0   4   8     217546.67     232170.81      4468.22 o                         
   2   4   8     395991.19     384450.69      6448.20 o                         
   4   4   8        470.26       1520.15       413.80 o                         
   6   4   8     159209.73     157535.09      3334.83 o                         
   8   4   8      38841.01      39183.72      1684.63 o                         
  10   4   8      33052.79      32555.25      1789.17 o                         
  12   4   8     144800.78     150688.77      4272.33 o                         
  14   4   8     392477.31     374613.84      7618.75 o                         
  16   4   8       4846.78       5507.07      1396.63 o                         
  18   4   8     117684.18     111073.99      5604.21 o                         
  20   4   8        272.99       1864.99      1378.80 o                         
  22   4   8      13827.90      11551.97      2400.69 o                         
  24   4   8     220199.69     217265.70     12733.87 o                         
  26   4   8     208587.53     192564.44     11469.41 o                         
  28   4   8      67917.66      70338.47      7027.76 o                         
 -31   5   8       2070.46        -52.08       636.49 o                         
 -29   5   8      26872.32      25320.83      6245.01 o                         
 -27   5   8     106268.68     115976.74      9011.57 o                         
 -25   5   8     174223.25     195302.30     10209.75 o                         
 -23   5   8     116045.49     121208.81      6555.37 o                         
 -21   5   8     393368.81     386302.97     16428.42 o                         
 -19   5   8     102459.19     106884.77      5294.53 o                         
 -17   5   8     932646.19     926031.12     26371.21 o                         
 -15   5   8    1220120.38    1168318.75     24637.22 o                         
 -13   5   8      54745.34      55442.26      2473.46 o                         
 -11   5   8     156178.20     151854.70      3086.46 o                         
  -9   5   8        999.74       1399.55       293.05 o                         
  -7   5   8      32645.02      35272.60      1665.00 o                         
  -5   5   8     383431.16     369875.53      5362.84 o                         
  -3   5   8      85024.37      79155.31      2373.07 o                         
  -1   5   8    2238091.00    2186140.25     36685.95 o                         
   1   5   8    1050343.38    1003694.62     12751.00 o                         
   3   5   8      53289.15      55727.56      2272.00 o                         
   5   5   8     444431.41     462360.53      6718.75 o                         
   7   5   8     281639.75     292468.34      5212.78 o                         
   9   5   8      86463.76      88462.32      2933.52 o                         
  11   5   8      72330.91      74525.30      3063.55 o                         
  13   5   8      77789.88      66147.61      6856.20 o                         
  15   5   8     463012.00     465022.28     10522.55 o                         
  17   5   8     121369.88     109498.30      5556.58 o                         
  19   5   8     155182.91     148248.86      7131.29 o                         
  21   5   8     136023.56     115614.91      6968.60 o                         
  23   5   8     132966.89     115663.03      8321.87 o                         
  25   5   8     260849.81     232272.80     19088.39 o                         
  27   5   8       9152.27       7295.10      1963.90 o                         
 -32   6   8      12894.89      11362.21      4912.57 o                         
 -30   6   8     242205.06     269505.25     21730.68 o                         
 -28   6   8        243.94       2505.37      1913.66 o                         
 -26   6   8      34235.18      36503.91      4967.59 o                         
 -24   6   8     510326.75     550990.06     22324.71 o                         
 -22   6   8     599043.62     600001.94     30522.65 o                         
 -20   6   8     343164.28     339224.97     15506.12 o                         
 -18   6   8     717904.06     710308.38     27645.06 o                         
 -16   6   8      84216.27      83175.29      3613.32 o                         
 -14   6   8     436179.72     431070.09      8029.03 o                         
 -12   6   8      24484.22      23585.78      1524.18 o                         
 -10   6   8      44206.71      45403.84      1805.63 o                         
  -8   6   8        757.28       1528.63       323.49 o                         
  -6   6   8     125191.82     128130.90      3011.43 o                         
  -4   6   8     158441.06     162009.34      3629.50 o                         
  -2   6   8     337129.31     336317.34      5835.28 o                         
   0   6   8     497483.62     487472.94      6728.96 o                         
   2   6   8    1269504.25    1306751.12     18071.47 o                         
   4   6   8     181302.94     188782.39      4321.48 o                         
   6   6   8    1058060.00    1087633.75     12225.83 o                         
   8   6   8     179944.17     178799.02      4576.68 o                         
  10   6   8     116082.42     115726.05      3922.91 o                         
  12   6   8      11249.17      11054.24      1135.42 o                         
  14   6   8     145945.94     149093.09      4255.20 o                         
  16   6   8      66735.95      66751.70      3415.46 o                         
  18   6   8     177827.84     174335.44      7513.39 o                         
  20   6   8     139258.89     134725.23      6997.14 o                         
  22   6   8      53913.12      46658.27      5022.58 o                         
  24   6   8       5322.89       3495.86      2388.48 o                         
  26   6   8       7874.18       7010.88      3354.56 o                         
  28   6   8       3675.26       7070.33      3002.03 o                         
 -31   7   8      11666.02      14375.18      8166.34 o                         
 -29   7   8      25605.71      27263.70      5793.99 o                         
 -27   7   8       9443.96      10612.63      4167.46 o                         
 -25   7   8       5976.11       7821.38      2183.17 o                         
 -23   7   8       2737.18      29908.53      4322.14 o                         
 -21   7   8       7895.39      15103.31      2386.33 o                         
 -19   7   8      27986.67      25565.77      2554.33 o                         
 -17   7   8      38393.45      28746.85      4070.40 o                         
 -15   7   8     154510.19     148007.14      4991.35 o                         
 -13   7   8      32080.17      28219.46      1726.66 o                         
 -11   7   8      68163.75      68811.00      2298.96 o                         
  -9   7   8       9198.48       6661.71      1292.23 o                         
  -7   7   8        493.20       1428.06       480.61 o                         
  -5   7   8       1535.60       2538.02       546.30 o                         
  -3   7   8     155518.11     161293.05      4389.58 o                         
  -1   7   8     292637.97     301681.69      5864.37 o                         
   1   7   8     362366.75     365600.47      6049.74 o                         
   3   7   8       7877.55       8642.20       996.23 o                         
   5   7   8     149807.17     163912.11      4518.71 o                         
   7   7   8       8666.44      21376.88      2182.75 o                         
   9   7   8      17787.80      18603.03      1487.08 o                         
  11   7   8       5358.90       5852.67       869.20 o                         
  13   7   8       1712.78       2412.25       907.73 o                         
  15   7   8      19063.20      20777.12      1766.25 o                         
  17   7   8        452.87       3024.46      1149.48 o                         
  19   7   8       4516.89       2997.79      1795.62 o                         
  21   7   8        611.34       1058.93      1277.82 o                         
  23   7   8       4225.86       5356.74      4379.78 o                         
  25   7   8      13396.82      10714.47      3868.32 o                         
  27   7   8       6522.24       3787.29      2365.24 o                         
 -30   8   8      48450.34      27940.86     10585.74 o                         
 -28   8   8      64425.32      76996.13     12557.39 o                         
 -26   8   8     100599.27      90279.78      7704.98 o                         
 -24   8   8     432322.69     431362.53     33475.54 o                         
 -22   8   8     905489.94     917270.50     56451.73 o                         
 -20   8   8       8560.11       7672.96      1220.01 o                         
 -18   8   8     219110.53     204511.08      7542.80 o                         
 -16   8   8      53989.55      51260.41      2522.36 o                         
 -14   8   8      64336.29      60036.55      2515.38 o                         
 -12   8   8     286259.62     286692.47      6308.17 o                         
 -10   8   8     383342.62     394323.56      8217.32 o                         
  -8   8   8      99836.55      93930.62      3681.61 o                         
  -6   8   8     105365.71     100089.80      3392.40 o                         
  -4   8   8     246344.72     247898.55      5519.27 o                         
  -2   8   8      23732.73      22062.42      1488.28 o                         
   0   8   8      84933.27      84656.35      2962.74 o                         
   2   8   8     547133.19     538568.69      8026.26 o                         
   4   8   8      40299.11      42798.36      2316.42 o                         
   6   8   8    1350038.50    1370667.12     16856.47 o                         
   8   8   8     522680.16     523150.47      9395.12 o                         
  10   8   8      86225.70      82930.80      3749.23 o                         
  12   8   8       4140.23       3097.99       624.05 o                         
  14   8   8      25617.95      26231.20      2520.74 o                         
  16   8   8      14171.03      14879.82      1934.96 o                         
  18   8   8      65864.81      64361.17      5189.29 o                         
  20   8   8      58218.12      53217.26      5662.01 o                         
  22   8   8      20283.43      16193.52      3388.08 o                         
  24   8   8       2780.41       2644.45      1729.84 o                         
  26   8   8       7596.98       5827.43      6462.19 o                         
 -29   9   8        139.30       -984.49      2751.64 o                         
 -27   9   8     168460.58     176458.64     18513.13 o                         
 -25   9   8     152593.88     154880.70     15662.87 o                         
 -23   9   8      24322.79      19453.89      3093.03 o                         
 -21   9   8       4535.11       2276.98      1995.25 o                         
 -19   9   8       2936.81       2360.85       906.65 o                         
 -17   9   8     660730.38     589925.94     16692.79 o                         
 -15   9   8     447276.16     438138.25     14154.39 o                         
 -13   9   8     108874.20     102695.41      3963.22 o                         
 -11   9   8     145360.00     146324.20      5148.42 o                         
  -9   9   8      60207.71      66728.96      3413.70 o                         
  -7   9   8      38747.95      38215.30      2025.61 o                         
  -5   9   8     608248.81     584609.94      9008.87 o                         
  -3   9   8      54876.12      59430.82      2753.70 o                         
  -1   9   8    1429206.50    1423961.12     17042.57 o                         
   1   9   8    1396697.12    1379808.12     15784.21 o                         
   3   9   8      15483.42      12772.67      1025.88 o                         
   5   9   8      19720.10      19513.07      1684.21 o                         
   7   9   8      37425.05      35485.75      2373.90 o                         
   9   9   8      82418.99      82327.30      3605.93 o                         
  11   9   8      10989.76      12651.76      1416.05 o                         
  13   9   8      12509.56       9372.15      1548.93 o                         
  15   9   8     266782.78     264088.72      9582.93 o                         
  17   9   8       2129.84       2086.47      1630.14 o                         
  19   9   8     141559.53     144214.45      9693.15 o                         
  21   9   8      27648.24      35694.09      4977.04 o                         
  23   9   8      51661.95      61365.68      7945.02 o                         
  25   9   8     199205.91     176954.86     22732.13 o                         
 -28  10   8      12255.61      25698.17     12844.56 o                         
 -26  10   8      25247.26      23187.04      5032.59 o                         
 -24  10   8      78549.18      81481.47      9104.76 o                         
 -22  10   8       7130.35       6190.08      1879.61 o                         
 -20  10   8       2867.89       6587.87      2172.73 o                         
 -18  10   8       1610.74        425.51      1287.60 o                         
 -16  10   8     107031.06     110984.43      6483.14 o                         
 -14  10   8     553468.75     544548.00     10892.75 o                         
 -12  10   8      59996.52      54641.83      3293.07 o                         
 -10  10   8      10907.31      12778.14      1395.05 o                         
  -8  10   8      10749.17      10705.38      1183.41 o                         
  -6  10   8      75222.68      71848.65      3080.59 o                         
  -4  10   8     243614.00     253629.89      6239.70 o                         
  -2  10   8     897519.69     911406.56     13589.00 o                         
   0  10   8     403601.31     402166.03      7927.98 o                         
   2  10   8      56429.71      59286.57      2711.55 o                         
   4  10   8      16420.37      16840.95      1591.11 o                         
   6  10   8      24403.35      24371.23      1882.18 o                         
   8  10   8      11382.69      12881.41      1222.24 o                         
  10  10   8       2345.82       2464.08       587.43 o                         
  12  10   8     110681.82     109180.05      4787.79 o                         
  14  10   8     140378.28     146319.20      8232.68 o                         
  16  10   8       1328.17        883.53      2007.66 o                         
  18  10   8     193011.53     201290.89     11560.99 o                         
  20  10   8       3269.71       7505.05      2385.98 o                         
  22  10   8     213070.92     204856.16     12504.00 o                         
  24  10   8     130494.91     123546.37     16169.94 o                         
 -27  11   8       1647.43        742.59       817.72 o                         
 -25  11   8      82244.49     102907.78     10606.09 o                         
 -23  11   8     517790.38     510126.53     38409.99 o                         
 -21  11   8      19581.56      21598.32      3498.39 o                         
 -19  11   8     462234.38     457615.38     17543.01 o                         
 -17  11   8      80945.62      73622.73      5545.91 o                         
 -15  11   8        816.23       1354.07      1017.59 o                         
 -13  11   8      10095.19       8557.74       923.31 o                         
 -11  11   8     171127.03     175949.47      6355.52 o                         
  -9  11   8       2789.63       2489.40       918.14 o                         
  -7  11   8     205358.22     202731.86      6944.52 o                         
  -5  11   8     101676.04      96051.53      4041.00 o                         
  -3  11   8       7583.60       7143.65       948.53 o                         
  -1  11   8      27130.82      26274.73      1959.45 o                         
   1  11   8     233608.45     227978.83      5953.89 o                         
   3  11   8     612522.19     625792.06     10016.19 o                         
   5  11   8       5322.14       3632.00      1141.81 o                         
   7  11   8     494216.78     499844.53     10257.00 o                         
   9  11   8      39476.56      41452.16      2972.04 o                         
  11  11   8       9755.94       6154.07      2512.39 o                         
  13  11   8      83454.48      85724.39      5259.49 o                         
  15  11   8      19255.78      18821.11      3067.32 o                         
  17  11   8     123502.14     125925.46      9360.25 o                         
  19  11   8       1402.65       5963.96      2334.98 o                         
  21  11   8     425615.34     413688.66     19909.64 o                         
  23  11   8     368939.03     287134.53     26170.86 o                         
 -26  12   8       7996.96      13690.60      9847.79 o                         
 -24  12   8      43202.20      15656.48     15002.22 o                         
 -22  12   8       4903.26       6014.27      4746.23 o                         
 -20  12   8     129955.46     134268.80      9216.96 o                         
 -18  12   8      40827.06      43001.19      4462.07 o                         
 -16  12   8       1290.13       2682.06      1406.40 o                         
 -14  12   8      40011.58      39412.97      3961.67 o                         
 -12  12   8      31531.74      26785.39      3128.63 o                         
 -10  12   8     265151.41     267393.44      8809.15 o                         
  -8  12   8      24613.04      23225.55      2172.72 o                         
  -6  12   8     369339.78     368157.81      9907.37 o                         
  -4  12   8       2935.98       1897.96       987.75 o                         
  -2  12   8      68592.25      75531.77      3730.29 o                         
   0  12   8      28949.10      30142.30      2269.52 o                         
   2  12   8     180114.08     185064.92      5737.16 o                         
   4  12   8     381764.41     385708.34     11090.42 o                         
   6  12   8       4556.63      11027.36      2226.58 o                         
   8  12   8      28323.87      31654.54      3836.83 o                         
  10  12   8       6832.27       7153.51      1342.07 o                         
  12  12   8       4313.74       3510.07      1602.40 o                         
  14  12   8      10308.31      10048.07      2051.78 o                         
  16  12   8      12321.71      13569.73      2751.81 o                         
  18  12   8      14324.67      15347.82      2914.66 o                         
  20  12   8     151371.16     165016.64     11483.70 o                         
  22  12   8     753667.06     737387.81     45379.88 o                         
 -23  13   8      14548.97       7580.79      4723.21 o                         
 -21  13   8       8395.05       6976.31      1513.59 o                         
 -19  13   8         33.18        815.76      1269.52 o                         
 -17  13   8      25337.49      30313.59      4592.92 o                         
 -15  13   8       7232.58       9394.98      2126.91 o                         
 -13  13   8      17138.56      13929.84      1994.38 o                         
 -11  13   8      24661.03      20933.37      2117.67 o                         
  -9  13   8      50048.44      55779.06      4130.14 o                         
  -7  13   8      11364.16      10428.51      1839.88 o                         
  -5  13   8     135681.42     132912.41      5958.74 o                         
  -3  13   8      30587.21      29691.37      2666.88 o                         
  -1  13   8        359.94       1094.50       954.36 o                         
   1  13   8      53546.95      54308.17      3528.45 o                         
   3  13   8      41718.62      44813.95      3712.80 o                         
   5  13   8      16565.73      15215.81      2556.31 o                         
   7  13   8      38688.41      38570.61      4077.56 o                         
   9  13   8        172.99       -929.43       929.43 o                         
  11  13   8       6144.99       2480.42      1536.50 o                         
  13  13   8      11004.22       6376.05      1679.49 o                         
  15  13   8      17251.72      24445.63      4367.64 o                         
  17  13   8      34993.85      40911.96      5503.74 o                         
  19  13   8      84092.40      87092.99      9508.63 o                         
 -22  14   8     207810.83     204347.84     19538.59 o                         
 -20  14   8     149721.16     146907.84     12560.88 o                         
 -18  14   8     168913.69     177072.88     11384.42 o                         
 -16  14   8     744300.06     736122.69     23960.85 o                         
 -14  14   8      26450.75      24091.86      4257.53 o                         
 -12  14   8      64149.60      60348.41      4887.10 o                         
 -10  14   8       2416.01       1345.53       945.83 o                         
  -8  14   8        404.33        386.11      1436.61 o                         
  -6  14   8      36391.45      30562.89      3048.54 o                         
  -4  14   8     301633.84     310270.03     10040.60 o                         
  -2  14   8     162109.02     164031.83      7628.97 o                         
   0  14   8    1674949.12    1679750.38     28599.51 o                         
   2  14   8     300652.88     317849.00     11598.76 o                         
   4  14   8     190882.42     196650.89     10002.78 o                         
   6  14   8     234305.20     225353.69     10663.99 o                         
   8  14   8      90864.31      86586.61      6499.87 o                         
  10  14   8       4103.11       4969.48      1529.18 o                         
  12  14   8      43280.67      46100.82      5478.86 o                         
  14  14   8     415841.12     428410.38     18101.88 o                         
  16  14   8     356476.75     377176.16     19354.43 o                         
  18  14   8      49669.74      46843.23      7952.55 o                         
 -21  15   8      63217.87      59481.80     12361.13 o                         
 -19  15   8     198581.44     183010.61     18911.82 o                         
 -17  15   8       1789.80       6879.08      2976.99 o                         
 -15  15   8      15143.61      23568.17      4025.76 o                         
 -13  15   8      26789.22      24396.96      3914.38 o                         
 -11  15   8      31886.26      30617.58      3554.24 o                         
  -9  15   8        418.24        941.61       870.12 o                         
  -7  15   8      13409.59      12938.16      1704.09 o                         
  -5  15   8      88944.65      93803.79      5804.59 o                         
  -3  15   8     128756.34     133426.69      7359.27 o                         
  -1  15   8      53361.41      56140.94      5580.67 o                         
   1  15   8       3979.01      12943.46      3835.37 o                         
   3  15   8     102414.60     111073.24      6869.69 o                         
   5  15   8        563.54       -560.07      1691.90 o                         
   7  15   8      55246.16      55650.77      5291.46 o                         
   9  15   8        188.61       1067.53      2035.90 o                         
  11  15   8       9735.41       7482.28      2315.33 o                         
  13  15   8       9565.02      15447.42      4602.14 o                         
  15  15   8      20346.71      19814.48      5570.63 o                         
 -18  16   8      26054.83      26510.65      7384.56 o                         
 -16  16   8     194898.14     188501.52     13804.11 o                         
 -14  16   8     152659.50     154334.70     10243.04 o                         
 -12  16   8       1596.09      -1546.05      2172.47 o                         
 -10  16   8      34704.48      37765.73      5052.73 o                         
  -8  16   8      33458.87      34958.86      5348.26 o                         
  -6  16   8     220424.98     225511.92     10261.14 o                         
  -4  16   8      14423.65      17095.98      3017.87 o                         
  -2  16   8     277999.31     286471.75     12906.94 o                         
   0  16   8     304090.38     310877.47     13590.92 o                         
   2  16   8      74795.62      79698.65      6816.76 o                         
   4  16   8       2032.53       1993.50      2135.29 o                         
   6  16   8      49676.52      48623.57      7480.15 o                         
   8  16   8      80804.48      82308.91      8510.84 o                         
  10  16   8      30650.36      33129.03      5417.34 o                         
  12  16   8      22013.46      22343.60      4302.16 o                         
  14  16   8       4338.08       4078.34      3866.72 o                         
 -15  17   8       5307.87      11328.64      4057.42 o                         
 -13  17   8      49402.61      55822.81      8473.21 o                         
 -11  17   8       1421.54        787.26      2060.73 o                         
  -9  17   8        192.07      -1526.85      1526.85 o                         
  -7  17   8      93451.47     100847.34     10754.77 o                         
  -5  17   8        820.33       1134.18      2134.72 o                         
  -3  17   8      87970.43      92543.46      6917.31 o                         
  -1  17   8       1999.85       4234.79      1960.66 o                         
   1  17   8      45254.11      49939.89      5892.27 o                         
   3  17   8     125593.50     127155.30      8908.20 o                         
   5  17   8      54604.06      40463.27      9124.99 o                         
   7  17   8     243185.27     228604.16     14073.29 o                         
   9  17   8       2447.16       -819.52       819.52 o                         
 -10  18   8       8048.21      -5384.13      6198.41 o                         
  -8  18   8       2215.00       2879.72      6984.26 o                         
  -6  18   8       8094.24       4108.93      2344.50 o                         
  -4  18   8      14316.64      19755.11      4539.38 o                         
  -2  18   8       7142.90      14869.64      5972.27 o                         
   0  18   8       2643.26      14368.95      5011.10 o                         
   2  18   8      40206.43      44311.95      5671.66 o                         
   4  18   8       1028.97       2262.78      2553.14 o                         
 -33   1   9     118944.69     133116.16     10126.46 o                         
 -31   1   9      25325.74      13193.77      7087.81 o                         
 -29   1   9       3771.23       3768.03      2487.98 o                         
 -27   1   9     382680.94     448054.56     14144.49 o                         
 -25   1   9     419420.97     480594.28     13092.33 o                         
 -23   1   9      10854.99      13704.61      2002.13 o                         
 -21   1   9      22444.57      26295.41      2704.32 o                         
 -19   1   9       6116.51       7143.92      1483.00 o                         
 -17   1   9      24262.54      26327.26      1885.93 o                         
 -15   1   9     168688.33     175088.22      5020.92 o                         
 -13   1   9      64098.33      70878.58      2899.32 o                         
 -11   1   9       4991.16       4967.60       670.44 o                         
  -9   1   9     307090.22     299417.03      5861.53 o                         
  -7   1   9     824985.44     854620.44     13406.70 o                         
  -5   1   9     105109.80      99794.44      2643.45 o                         
  -3   1   9     149210.28     167423.34      3176.67 o                         
  -1   1   9    5371544.00    4914174.00     67529.22 o                         
   1   1   9    2726047.75    2718771.25     21787.40 o                         
   3   1   9      16895.68      15341.78      1011.00 o                         
   5   1   9     280506.19     274218.22      4283.28 o                         
   7   1   9     276341.78     272942.69      4865.85 o                         
   9   1   9     233781.03     222536.86      5307.40 o                         
  11   1   9      81072.12      85597.37      2758.70 o                         
  13   1   9     339721.06     327386.94      8830.61 o                         
  15   1   9     142992.72     134130.30      5328.82 o                         
  17   1   9     145616.80     131681.38      5839.85 o                         
  19   1   9      48735.77      52651.34      3800.24 o                         
  21   1   9     245442.20     217952.19      7952.89 o                         
  23   1   9      11070.23      12815.31      2611.41 o                         
  25   1   9     401598.53     371385.03     14300.17 o                         
  27   1   9       6563.25       6784.53      2166.84 o                         
  29   1   9     196057.72     204630.48     13732.86 o                         
 -34   2   9       4353.27       2018.57      1526.68 o                         
 -32   2   9      15609.61      17341.95      3517.48 o                         
 -30   2   9       3131.44       3980.60      1220.87 o                         
 -28   2   9     134152.53     177048.80     10375.50 o                         
 -26   2   9       3493.56       4372.59      2306.67 o                         
 -24   2   9    1468724.38    1620449.00     30434.21 o                         
 -22   2   9    1485210.38    1601319.12     35462.68 o                         
 -20   2   9      64726.64      66302.81      3058.60 o                         
 -18   2   9     546877.94     584448.06     11246.13 o                         
 -16   2   9     147334.11     150453.30      4911.29 o                         
 -14   2   9      67670.76      69222.84      2712.08 o                         
 -12   2   9      33295.39      37489.16      1839.73 o                         
 -10   2   9     174818.17     182181.12      4217.52 o                         
  -8   2   9    1462660.62    1487091.00     23032.01 o                         
  -6   2   9     426367.56     461430.94      7886.47 o                         
  -4   2   9     604301.50     607262.88      8645.05 o                         
  -2   2   9     561827.25     579979.06      7317.63 o                         
   0   2   9      94254.40      89527.48      2364.81 o                         
   2   2   9     328149.16     343021.16      4932.26 o                         
   4   2   9       4693.81       3971.67       456.81 o                         
   6   2   9     460925.78     463299.22      6648.46 o                         
   8   2   9      28880.68      29710.90      1387.32 o                         
  10   2   9     111425.66     109653.96      2743.00 o                         
  12   2   9      16200.23      17724.50      1274.17 o                         
  14   2   9       8611.45       6532.86       791.35 o                         
  16   2   9     328966.44     338382.31      9313.29 o                         
  18   2   9     708484.94     665996.25     15659.41 o                         
  20   2   9      66544.62      62553.87      4416.69 o                         
  22   2   9    1109401.50    1027383.56     37737.11 o                         
  24   2   9     239450.33     219427.42     10879.09 o                         
  26   2   9       9666.95      11752.53      2550.55 o                         
  28   2   9        172.84      -1213.54      2802.14 o                         
 -33   3   9      51406.62      54706.43      6571.78 o                         
 -31   3   9      97371.01     106168.74      9513.95 o                         
 -29   3   9      12607.18      14733.96      2717.10 o                         
 -27   3   9      65686.97      82854.98      7328.12 o                         
 -25   3   9      11149.11       7497.78      1378.03 o                         
 -23   3   9     152518.75     149932.48      6096.93 o                         
 -21   3   9     259252.89     268662.47      7764.21 o                         
 -19   3   9     119023.62     118172.09      4378.89 o                         
 -17   3   9     417963.50     409518.03     13933.32 o                         
 -15   3   9     238612.64     225408.41      7166.19 o                         
 -13   3   9       3444.23       3816.89       588.93 o                         
 -11   3   9      28631.67      32606.22      1626.88 o                         
  -9   3   9     730152.31     701387.25      8380.77 o                         
  -7   3   9    1455673.25    1464866.00     17449.70 o                         
  -5   3   9     357713.81     364484.94      6426.99 o                         
  -3   3   9      81190.82      85751.05      2607.62 o                         
  -1   3   9       4401.30       5173.74       629.93 o                         
   1   3   9      32229.47      32956.90      1529.59 o                         
   3   3   9     143860.42     148634.23      3172.55 o                         
   5   3   9      45260.98      48896.25      1661.67 o                         
   7   3   9     368760.69     367989.34      5562.38 o                         
   9   3   9    1026553.25    1014835.06     11967.43 o                         
  11   3   9     184295.06     175935.97      4499.42 o                         
  13   3   9      77756.16      75819.62      2932.21 o                         
  15   3   9     159505.02     154514.77      5146.47 o                         
  17   3   9     276135.31     276401.66      9005.27 o                         
  19   3   9       6592.16       5186.60      1286.32 o                         
  21   3   9      95996.23      93681.38      6408.71 o                         
  23   3   9      42136.51      42235.63      4907.09 o                         
  25   3   9      15865.37      11570.85      2867.77 o                         
  27   3   9        907.26       1116.45       835.89 o                         
  29   3   9      48263.56      58404.95      7772.88 o                         
 -34   4   9       3674.36      14493.34     16255.71 o                         
 -32   4   9      74636.81      88365.36     10352.21 o                         
 -30   4   9     442974.41     528213.50     23545.44 o                         
 -28   4   9       6132.08       3595.02      2580.10 o                         
 -26   4   9     174593.94     186585.20     10838.42 o                         
 -24   4   9      97535.79     105245.16      6769.11 o                         
 -22   4   9     201062.17     211097.66      7228.35 o                         
 -20   4   9     528375.62     530388.31     20516.99 o                         
 -18   4   9        169.93       1048.45       777.72 o                         
 -16   4   9    1266098.25    1225871.50     30785.35 o                         
 -14   4   9     509676.06     503960.50     11207.67 o                         
 -12   4   9      17720.28      15757.64       900.56 o                         
 -10   4   9       9011.68      10931.84       798.71 o                         
  -8   4   9     207129.81     214266.17      3620.18 o                         
  -6   4   9       5097.84       8500.02       703.76 o                         
  -4   4   9      22335.62      19535.37      1226.92 o                         
  -2   4   9    1205980.12    1234277.25     21871.94 o                         
   0   4   9    1480988.50    1508390.50     27709.34 o                         
   2   4   9      33466.22      37683.04      1576.45 o                         
   4   4   9     790482.69     803570.25      8749.95 o                         
   6   4   9       4219.41       4142.11       434.99 o                         
   8   4   9     138771.14     133150.34      3178.73 o                         
  10   4   9      68645.71      66128.59      2693.20 o                         
  12   4   9      66369.87      66561.16      2820.81 o                         
  14   4   9     747666.94     738263.88     12801.97 o                         
  16   4   9     911874.19     916150.69     16168.27 o                         
  18   4   9      29050.79      27386.67      2629.40 o                         
  20   4   9      27135.33      24398.84      2999.02 o                         
  22   4   9        829.33        122.57      1037.17 o                         
  24   4   9     171558.38     152408.27     10114.88 o                         
  26   4   9     143971.81     133444.67      9667.84 o                         
  28   4   9       8355.14       5055.33      2415.39 o                         
 -31   5   9     620693.00     670128.38     60924.20 o                         
 -29   5   9     360998.19     393330.78     20337.65 o                         
 -27   5   9        183.50        -51.39      1361.40 o                         
 -25   5   9       6242.61       5652.34      1837.27 o                         
 -23   5   9      38450.36      34586.23      3471.69 o                         
 -21   5   9     215059.86     229346.22     13427.07 o                         
 -19   5   9     351929.75     339856.47     12071.50 o                         
 -17   5   9    1150874.25    1113533.12     36285.25 o                         
 -15   5   9    1833499.00    1745118.00     38124.77 o                         
 -13   5   9     281535.91     267533.88      5586.12 o                         
 -11   5   9      15653.69      14304.55       982.67 o                         
  -9   5   9     202023.47     202306.27      4062.80 o                         
  -7   5   9     197588.70     196564.30      4010.36 o                         
  -5   5   9     223619.62     216322.00      4130.02 o                         
  -3   5   9     341487.97     332991.84      5346.42 o                         
  -1   5   9     258769.70     247969.05      5097.49 o                         
   1   5   9     159132.41     168189.77      3841.04 o                         
   3   5   9     725684.00     727707.69     10492.67 o                         
   5   5   9      98262.88     105591.09      3055.54 o                         
   7   5   9      11738.47      13202.59      1055.94 o                         
   9   5   9      23935.94      26269.22      1600.05 o                         
  11   5   9      50440.84      53326.27      2601.52 o                         
  13   5   9        749.84       1428.92       783.69 o                         
  15   5   9    1027059.81    1028326.75     20601.01 o                         
  17   5   9     341696.88     321816.53     10711.07 o                         
  19   5   9      86997.43      88192.73      5713.53 o                         
  21   5   9      56974.87      52959.45      4729.45 o                         
  23   5   9      11205.35       7552.36      3436.41 o                         
  25   5   9      25694.55      10549.09      3894.23 o                         
  27   5   9       7101.38       2335.62      3795.09 o                         
 -32   6   9        665.68       5825.71      5248.34 o                         
 -30   6   9      37981.75      49608.67     14119.49 o                         
 -28   6   9     277287.81     309769.53     26385.45 o                         
 -26   6   9     130547.67     138446.77     10800.61 o                         
 -24   6   9      31162.96      36153.49      6062.88 o                         
 -22   6   9     229050.03     231117.73     14770.60 o                         
 -20   6   9      72292.55      74365.77      4350.02 o                         
 -18   6   9      24370.96      23265.56      2248.31 o                         
 -16   6   9      21297.32      23149.21      1955.80 o                         
 -14   6   9     170866.36     164426.41      4793.27 o                         
 -12   6   9      47853.90      47237.36      1722.87 o                         
 -10   6   9       1621.86       2299.37       266.39 o                         
  -8   6   9      18723.41      18437.81      1289.00 o                         
  -6   6   9     141476.11     146592.64      3262.44 o                         
  -4   6   9     273823.22     285076.81      5099.51 o                         
  -2   6   9      11013.40      18253.50      1291.02 o                         
   0   6   9       4736.32       4071.34       580.81 o                         
   2   6   9     104692.87     102163.55      2924.48 o                         
   4   6   9      13128.13      12049.88      1055.46 o                         
   6   6   9      13114.82      11196.61      1204.80 o                         
   8   6   9      86042.52      91065.91      3382.73 o                         
  10   6   9     205905.98     202598.22      6083.18 o                         
  12   6   9        365.77        316.02       513.91 o                         
  14   6   9       2229.43       1772.07       793.79 o                         
  16   6   9      10089.96      10450.59      1117.95 o                         
  18   6   9      55915.74      53672.10      4275.89 o                         
  20   6   9      14371.61      11983.75      1636.72 o                         
  22   6   9      41812.94      36058.06      4686.85 o                         
  24   6   9        374.30       2085.93      3018.60 o                         
  26   6   9       5024.94       1789.54      1004.30 o                         
 -31   7   9      27286.07      36555.83      9976.56 o                         
 -29   7   9      95271.84      93085.39     16042.48 o                         
 -27   7   9     226336.83     238692.12     27281.17 o                         
 -25   7   9     934948.25     958146.38     75259.45 o                         
 -23   7   9    4484966.50    4456933.00    275021.62 o                         
 -21   7   9    1095544.62    1103714.12     73665.83 o                         
 -19   7   9     346205.81     328483.09     19683.55 o                         
 -17   7   9      10918.70      10380.76      1195.27 o                         
 -15   7   9        507.45        465.03       643.74 o                         
 -13   7   9      66453.13      68171.00      1982.68 o                         
 -11   7   9       7556.19       6325.86       740.99 o                         
  -9   7   9     123376.31     119996.16      3091.45 o                         
  -7   7   9     170908.41     177675.34      4158.90 o                         
  -5   7   9     573123.44     585794.50      8291.00 o                         
  -3   7   9    1082922.38    1105999.62     16069.83 o                         
  -1   7   9    1252341.75    1251003.88     18744.63 o                         
   1   7   9    1450424.50    1437948.50     16146.41 o                         
   3   7   9     406375.78     418644.97      7498.56 o                         
   5   7   9     616521.00     614964.69      9881.53 o                         
   7   7   9      48769.53      45789.70      2333.12 o                         
   9   7   9     441158.94     448272.88      8336.38 o                         
  11   7   9     102635.20     106875.12      4886.98 o                         
  13   7   9     275367.78     267636.31      8103.34 o                         
  15   7   9      76490.13      78869.98      3585.34 o                         
  17   7   9     394959.69     387583.59     10786.48 o                         
  19   7   9      90585.12      85586.90      5662.73 o                         
  21   7   9     710725.81     686077.94     18482.36 o                         
  23   7   9    1146745.62    1069018.38     43385.32 o                         
  25   7   9      60173.30      47212.91      7085.12 o                         
  27   7   9      24603.69      29524.73     17756.30 o                         
 -30   8   9         39.49      -2764.17      2764.17 o                         
 -28   8   9     183356.00     231292.81     19373.97 o                         
 -26   8   9     299062.62     310790.72     25828.96 o                         
 -24   8   9     133273.59     156848.17     15389.58 o                         
 -22   8   9     438343.91     433527.41     30813.84 o                         
 -20   8   9      52227.53      49196.12      4675.79 o                         
 -18   8   9      63330.87      54712.50      3294.36 o                         
 -16   8   9        630.28        721.19       591.31 o                         
 -14   8   9      30673.90      29417.60      1767.28 o                         
 -12   8   9       8678.69       8430.27      1125.71 o                         
 -10   8   9      13589.16      13879.51      1021.36 o                         
  -8   8   9       6486.11       7413.03       734.90 o                         
  -6   8   9      27550.57      29132.30      1628.68 o                         
  -4   8   9     344082.97     355015.91      6897.56 o                         
  -2   8   9      25272.17      24046.65      1975.68 o                         
   0   8   9     423490.72     429010.19      7452.78 o                         
   2   8   9        861.73       1708.42       394.72 o                         
   4   8   9       5954.26       5299.40       682.47 o                         
   6   8   9      62111.76      68690.13      3468.22 o                         
   8   8   9      32126.22      34833.05      2362.31 o                         
  10   8   9       3670.86       4819.02       977.49 o                         
  12   8   9       1383.07       1502.74       618.87 o                         
  14   8   9       8062.99       6424.23       839.52 o                         
  16   8   9       4530.57       5431.42      1421.17 o                         
  18   8   9      18895.06      17092.68      2458.17 o                         
  20   8   9      28324.13      32208.87      4110.95 o                         
  22   8   9     154632.78     151901.17     12269.04 o                         
  24   8   9       8172.87      10031.58      3227.93 o                         
  26   8   9     116582.50      93429.08     12186.12 o                         
 -29   9   9     218959.45     264174.75     20447.71 o                         
 -27   9   9       2183.26       3540.68      3838.51 o                         
 -25   9   9        267.55       1123.94      3181.86 o                         
 -23   9   9      29064.08      25985.95      3212.45 o                         
 -21   9   9     239619.64     220295.62     15593.52 o                         
 -19   9   9      48399.14      45660.23      4071.06 o                         
 -17   9   9     690882.44     620774.31     23873.99 o                         
 -15   9   9    1461019.38    1392564.62     24230.98 o                         
 -13   9   9     136996.50     143728.16      4979.52 o                         
 -11   9   9       3741.06       4554.28       689.84 o                         
  -9   9   9     340454.59     324945.56      7966.83 o                         
  -7   9   9     636005.50     621549.94     10122.90 o                         
  -5   9   9     325948.31     328328.28      6550.30 o                         
  -3   9   9     324292.81     335967.97      6480.07 o                         
  -1   9   9     561199.56     556674.44      9735.79 o                         
   1   9   9      26254.10      25190.06      1696.46 o                         
   3   9   9     185549.02     178577.02      5266.73 o                         
   5   9   9     145497.98     138298.56      4828.14 o                         
   7   9   9      31874.72      32327.79      2353.11 o                         
   9   9   9      18325.49      18308.44      1715.79 o                         
  11   9   9      18177.67      18416.54      1958.89 o                         
  13   9   9      18069.31      16364.71      1892.01 o                         
  15   9   9     811839.19     800524.81     17693.79 o                         
  17   9   9     301191.94     291722.66     13585.14 o                         
  19   9   9      41472.71      44418.34      5326.11 o                         
  21   9   9     287089.84     292806.47     13041.66 o                         
  23   9   9      55818.31      55680.85      7263.99 o                         
  25   9   9       1534.20       1800.80      3758.66 o                         
 -28  10   9      53821.59      60079.77      9931.12 o                         
 -26  10   9      50617.08      51477.78      7104.35 o                         
 -24  10   9        152.81       -812.25      2086.58 o                         
 -22  10   9      67818.16      64057.68      6181.84 o                         
 -20  10   9     441517.88     432853.56     17780.89 o                         
 -18  10   9       1886.25       2792.20      2532.34 o                         
 -16  10   9     405465.59     393994.72     14302.93 o                         
 -14  10   9     132044.38     131290.34      4975.73 o                         
 -12  10   9      56166.98      57147.65      3301.09 o                         
 -10  10   9       7482.99       6178.77      1017.82 o                         
  -8  10   9      19247.39      21528.95      1923.28 o                         
  -6  10   9     165562.11     160567.42      5597.98 o                         
  -4  10   9     226440.94     228249.72      5610.67 o                         
  -2  10   9     602152.12     608958.81     10248.34 o                         
   0  10   9    1776530.75    1730722.75     23960.17 o                         
   2  10   9      53610.02      54679.69      2597.30 o                         
   4  10   9     338969.28     341062.00      8180.27 o                         
   6  10   9       1310.37       1246.00       599.25 o                         
   8  10   9       3036.08       3146.68       752.26 o                         
  10  10   9      46963.23      37442.20      3621.65 o                         
  12  10   9       5736.28       5757.17      1051.37 o                         
  14  10   9     394155.41     404909.78     14162.48 o                         
  16  10   9     215461.77     228146.05     10768.44 o                         
  18  10   9     100197.99     106960.34      8540.36 o                         
  20  10   9     192698.02     199433.97     10873.20 o                         
  22  10   9         32.45        868.19      3089.72 o                         
  24  10   9      25242.16      15216.51      5413.47 o                         
 -27  11   9       3999.24       3615.90      6376.84 o                         
 -25  11   9      12890.95      18645.90      4605.50 o                         
 -23  11   9      24498.19      32671.90     11238.63 o                         
 -21  11   9     253253.61     262031.66     12914.98 o                         
 -19  11   9     190609.61     186177.97      9282.04 o                         
 -17  11   9     114622.84     117533.62      6934.11 o                         
 -15  11   9      86809.87      82602.47      5543.50 o                         
 -13  11   9      12741.39       8579.40      1795.76 o                         
 -11  11   9      13616.14      11270.71      1409.66 o                         
  -9  11   9      93531.20     100773.48      4919.15 o                         
  -7  11   9     326561.03     342676.62      9935.37 o                         
  -5  11   9      15806.06      14666.68      1389.67 o                         
  -3  11   9      64181.75      65361.27      3357.32 o                         
  -1  11   9     223787.59     238619.58      6665.87 o                         
   1  11   9     200384.95     209635.25      5747.12 o                         
   3  11   9      27189.98      26429.62      1850.90 o                         
   5  11   9      57263.74      58133.49      3506.55 o                         
   7  11   9      64203.93      66059.30      3534.36 o                         
   9  11   9      72689.79      71883.01      4238.69 o                         
  11  11   9       3995.91       3796.06       945.59 o                         
  13  11   9      67415.77      70618.88      4919.73 o                         
  15  11   9       1728.55        754.64      1029.75 o                         
  17  11   9     234939.59     239334.06     12860.34 o                         
  19  11   9     225695.14     218497.44     12623.88 o                         
  21  11   9      19110.38      33790.70      5216.85 o                         
  23  11   9       4620.17      17067.92      6903.49 o                         
 -26  12   9       3217.50      16817.72     14449.73 o                         
 -24  12   9     728307.50     745361.19     49736.47 o                         
 -22  12   9     677961.19     708924.00     32114.78 o                         
 -20  12   9      23902.99      17472.87      3410.98 o                         
 -18  12   9      89556.47      89629.27      7324.86 o                         
 -16  12   9      73540.89      69192.83      5324.06 o                         
 -14  12   9       1504.06        493.51       453.56 o                         
 -12  12   9       6372.90       6298.49      1218.68 o                         
 -10  12   9      53954.51      53497.17      3664.60 o                         
  -8  12   9     527482.56     523965.66     12206.02 o                         
  -6  12   9     443683.31     425476.94      8963.84 o                         
  -4  12   9     130773.03     133597.69      4874.02 o                         
  -2  12   9     670204.00     668789.56     13739.30 o                         
   0  12   9     667769.00     673390.25     12146.36 o                         
   2  12   9     596952.62     601852.75     11592.24 o                         
   4  12   9        143.65       1379.28       875.62 o                         
   6  12   9     328372.31     329698.25     10242.45 o                         
   8  12   9      81158.14      88299.80      6104.81 o                         
  10  12   9       1956.66       -647.67       647.67 o                         
  12  12   9      31942.07      37343.38      4746.45 o                         
  14  12   9      79679.10      79022.59      6447.50 o                         
  16  12   9     217728.67     225939.20     12800.34 o                         
  18  12   9      38422.92      46012.54      5671.31 o                         
  20  12   9     157641.94     169210.89     11502.84 o                         
 -25  13   9     260369.59     247692.08     38038.15 o                         
 -23  13   9        397.19        395.39      1659.92 o                         
 -21  13   9         73.13       -605.45      1921.49 o                         
 -19  13   9       3290.82       5942.28      1791.48 o                         
 -17  13   9       8334.20       6712.67      2777.97 o                         
 -15  13   9       9855.01      10661.65      2012.54 o                         
 -13  13   9      12052.04      10029.46      2202.90 o                         
 -11  13   9      24577.16      20572.22      2247.81 o                         
  -9  13   9     333328.47     342428.28     10385.28 o                         
  -7  13   9     469292.75     462519.78     12509.66 o                         
  -5  13   9       5822.31       7284.44      1387.81 o                         
  -3  13   9      82614.62      87285.41      4876.11 o                         
  -1  13   9     485549.62     506587.22     11615.18 o                         
   1  13   9     177061.47     183613.33      6890.92 o                         
   3  13   9     135442.19     147171.17      6960.54 o                         
   5  13   9      25412.46      24588.54      3275.67 o                         
   7  13   9     166503.42     163369.70      8717.82 o                         
   9  13   9     129659.21     127409.22      7632.74 o                         
  11  13   9      76093.08      81979.95      7295.50 o                         
  13  13   9       6838.98       6125.44      1457.98 o                         
  15  13   9      61492.24      65482.24      6857.64 o                         
  17  13   9        895.35      -1199.47      1993.53 o                         
  19  13   9        416.83       2921.75      2392.00 o                         
 -22  14   9      40015.39      37718.11     10050.28 o                         
 -20  14   9      10711.97      17387.50      5587.23 o                         
 -18  14   9      29650.55      26862.98      4670.51 o                         
 -16  14   9         24.99       8720.71      4050.42 o                         
 -14  14   9      11232.20       5590.69      1561.88 o                         
 -12  14   9        288.61        183.04       958.28 o                         
 -10  14   9       2011.96       1840.56      1171.75 o                         
  -8  14   9     298671.19     305408.50     10781.60 o                         
  -6  14   9     182272.81     181460.45      7856.02 o                         
  -4  14   9       1211.12       3206.50      1427.90 o                         
  -2  14   9      51735.12      64357.00      5315.39 o                         
   0  14   9     260698.62     306701.00     11701.92 o                         
   2  14   9     133257.59     144645.00      7887.74 o                         
   4  14   9      12720.91      10685.92      2023.52 o                         
   6  14   9      67206.66      64113.95      5752.76 o                         
   8  14   9      61573.85      57046.59      5245.65 o                         
  10  14   9      22365.29      21588.87      3497.22 o                         
  12  14   9      66790.37      73704.55      7164.96 o                         
  14  14   9      31663.96      46458.77      7479.64 o                         
  16  14   9       4743.44       5716.92      2457.22 o                         
  18  14   9        822.68       4363.07      2993.33 o                         
 -21  15   9      31689.96      20598.77      7217.89 o                         
 -19  15   9      54537.52      35301.43      9181.17 o                         
 -17  15   9      20684.38      22907.04      4253.82 o                         
 -15  15   9      49036.07      48036.32      5389.44 o                         
 -13  15   9      48715.22      49613.04      5406.70 o                         
 -11  15   9       5596.47       7356.59      2034.17 o                         
  -9  15   9      26169.71      25599.51      3141.93 o                         
  -7  15   9       9684.21      12157.50      1872.95 o                         
  -5  15   9     148549.23     159018.58      7680.92 o                         
  -3  15   9       2750.25       3695.83      1286.88 o                         
  -1  15   9     890248.25     891699.69     22488.71 o                         
   1  15   9     761156.44     770296.12     20844.67 o                         
   3  15   9       6775.52       7548.37      1684.37 o                         
   5  15   9      60727.63      59485.43      5472.56 o                         
   7  15   9       3998.73       3638.34      1821.74 o                         
   9  15   9       3221.50       3582.46      4132.10 o                         
  11  15   9      25007.23      21679.75      3591.69 o                         
  13  15   9     143781.58     159167.05     11302.31 o                         
  15  15   9      50453.95      50836.87      8339.47 o                         
 -18  16   9     135925.45     150315.84     12708.83 o                         
 -16  16   9      19826.26      27726.82      5783.56 o                         
 -14  16   9      70639.10      65167.55      6678.33 o                         
 -12  16   9       6066.35       3045.41      2108.89 o                         
 -10  16   9         33.06       2338.52      1904.25 o                         
  -8  16   9      94658.96     106185.29      9743.18 o                         
  -6  16   9      10686.69      16831.32      3209.83 o                         
  -4  16   9     245076.12     252722.94     11192.67 o                         
  -2  16   9         28.26       1431.61      1579.02 o                         
   0  16   9     101445.35     109315.38      7983.04 o                         
   2  16   9       7418.47       5379.25       954.45 o                         
   4  16   9        374.48       1146.90      2006.81 o                         
   6  16   9      69143.90      72646.39      8390.46 o                         
   8  16   9        878.34       4006.12      1278.50 o                         
  10  16   9      72323.29      74862.84      7734.43 o                         
  12  16   9       3388.87       3127.35      3008.55 o                         
 -15  17   9      42643.89      33551.77      5932.42 o                         
 -13  17   9       4057.88       6031.22      3060.00 o                         
 -11  17   9        741.14        907.82      1630.82 o                         
  -9  17   9     274923.16     267239.44     18075.41 o                         
  -7  17   9     419743.94     440749.06     22951.51 o                         
  -5  17   9     162001.62     163299.84     13700.19 o                         
  -3  17   9      31094.82      39828.04      4731.89 o                         
  -1  17   9     177507.97     178328.30      9855.32 o                         
   1  17   9      88886.39      88732.73      7050.95 o                         
   3  17   9       8292.83       3807.38      1565.75 o                         
   5  17   9       5803.60       6377.32      2389.50 o                         
   7  17   9     117517.05     120882.63     11951.67 o                         
   9  17   9     204599.55     196978.36     16303.79 o                         
 -10  18   9        700.64      -4291.22      5713.05 o                         
  -8  18   9      32288.66      21944.13      6943.00 o                         
  -6  18   9       2255.44        555.36      8086.32 o                         
  -4  18   9        257.34      -3558.76      4953.85 o                         
  -2  18   9     175310.28     186307.41     16142.89 o                         
   0  18   9     247652.88     244200.14     15848.80 o                         
   2  18   9       5236.54       3210.94      1171.92 o                         
   4  18   9      83243.84      82277.54      8931.83 o                         
 -34   0  10     340638.72     405929.66     30550.76 o                         
 -32   0  10       7305.08      -3559.00      3559.00 o                         
 -30   0  10    1011040.31    1142435.38     42633.05 o                         
 -28   0  10      40606.79      59180.99      6739.90 o                         
 -26   0  10     472764.03     552644.25     23712.57 o                         
 -24   0  10     460782.78     541948.94     22915.79 o                         
 -22   0  10     141390.05     156756.08     11448.84 o                         
 -20   0  10     533190.44     575389.00     22196.14 o                         
 -18   0  10     736943.69     788829.25     21315.98 o                         
 -16   0  10     504045.31     504147.16     17234.16 o                         
 -14   0  10      96945.29      94438.65      5084.47 o                         
 -12   0  10      64305.45      59527.25      3965.03 o                         
 -10   0  10      97964.85      92148.50      5193.15 o                         
  -8   0  10       2769.71       6799.25      1434.40 o                         
  -6   0  10    1744572.75    1676864.38     34217.68 o                         
  -4   0  10     782397.88     792260.88     13660.46 o                         
  -2   0  10   13013475.00   11856032.00    182203.30 o                         
   0   0  10   14205305.00   11664824.00    403771.25 o                         
   2   0  10     385886.50     388384.78      9064.36 o                         
   4   0  10     152801.80     158136.81      4671.30 o                         
   6   0  10        254.27        677.19       385.42 o                         
   8   0  10     554739.00     527872.19     14665.69 o                         
  10   0  10      86261.51      86354.57      5310.29 o                         
  12   0  10      18761.34      16354.94      1652.78 o                         
  14   0  10     857756.81     771138.56     24661.15 o                         
  16   0  10     288213.03     277696.31     11935.25 o                         
  18   0  10     288680.56     285662.97     12437.69 o                         
  20   0  10     221001.36     204283.89     10713.07 o                         
  22   0  10      79572.42      78346.84      8368.43 o                         
  24   0  10     412125.59     400526.72     23193.18 o                         
  26   0  10       2875.37        -45.00      1502.34 o                         
  28   0  10      10169.86       9113.96      3817.35 o                         
 -33   1  10     117996.89     153970.09     11024.16 o                         
 -31   1  10       5826.84      10467.95      3804.37 o                         
 -29   1  10     121258.30     149310.14      9742.14 o                         
 -27   1  10     124805.58     159453.42      8289.52 o                         
 -25   1  10     394965.97     478610.75     13532.49 o                         
 -23   1  10     262477.75     303658.06      9987.83 o                         
 -21   1  10     127931.13     146107.12      6697.71 o                         
 -19   1  10     536797.94     590473.19     14326.05 o                         
 -17   1  10     149292.47     149937.77      4940.00 o                         
 -15   1  10      67325.83      69113.62      3235.46 o                         
 -13   1  10        835.87       2917.76       657.35 o                         
 -11   1  10      88949.59      84456.23      3042.31 o                         
  -9   1  10      49980.63      55863.66      2439.62 o                         
  -7   1  10      88640.11      91343.57      3027.92 o                         
  -5   1  10     182554.97     186314.86      3461.89 o                         
  -3   1  10     160656.77     162660.89      3287.19 o                         
  -1   1  10     636258.25     654107.44      8038.96 o                         
   1   1  10     687516.81     709029.00      8922.84 o                         
   3   1  10      77170.19      80242.59      2333.44 o                         
   5   1  10      27389.57      30816.14      1393.60 o                         
   7   1  10     171983.06     172298.86      3902.60 o                         
   9   1  10     131409.75     129258.05      3568.92 o                         
  11   1  10       3783.89       4505.82       605.05 o                         
  13   1  10      75171.97      69867.19      3120.14 o                         
  15   1  10        209.63          2.53       835.17 o                         
  17   1  10     379849.12     364741.94     10617.16 o                         
  19   1  10     367686.94     345521.25     10198.03 o                         
  21   1  10      22384.78      20859.45      2641.62 o                         
  23   1  10     155000.12     154831.91      9189.26 o                         
  25   1  10      40169.84      40966.91      4942.04 o                         
  27   1  10      20116.13      17380.99      3280.27 o                         
  29   1  10       5173.14       5870.19      3450.34 o                         
 -34   2  10      33580.62      34657.36      7835.41 o                         
 -32   2  10      33627.47      38376.82      5363.16 o                         
 -30   2  10       5831.02       4301.87      1633.79 o                         
 -28   2  10     383641.34     477461.31     17518.12 o                         
 -26   2  10     400041.66     448890.66     12601.07 o                         
 -24   2  10        281.28       2187.09      1322.12 o                         
 -22   2  10     455815.66     494325.72     12249.12 o                         
 -20   2  10      40921.18      48475.72      2840.87 o                         
 -18   2  10     325620.06     343814.62     15343.01 o                         
 -16   2  10     154035.02     153387.33      4445.56 o                         
 -14   2  10       4370.93       5484.75       882.64 o                         
 -12   2  10      14234.33      16024.56      1219.32 o                         
 -10   2  10    1740240.62    1716154.50     22343.07 o                         
  -8   2  10    7367462.50    6807615.50     61324.08 o                         
  -6   2  10     493901.09     514241.94      8043.91 o                         
  -4   2  10     162375.53     151611.83      2866.12 o                         
  -2   2  10      98117.73      97378.88      2656.96 o                         
   0   2  10      11545.69      13858.79       894.41 o                         
   2   2  10     219639.77     232820.52      4039.14 o                         
   4   2  10       2025.30       1280.88       292.91 o                         
   6   2  10    1057356.75    1030372.50     13042.11 o                         
   8   2  10    1868459.62    1881821.88     22869.97 o                         
  10   2  10     182799.44     180006.17      3666.09 o                         
  12   2  10     237658.88     241441.25      5389.69 o                         
  14   2  10     367054.00     365598.38      9852.93 o                         
  16   2  10     424013.88     426820.56     18178.85 o                         
  18   2  10      59909.73      56940.52      4206.87 o                         
  20   2  10     167470.73     156948.58      7065.04 o                         
  22   2  10      84506.41      82127.22      7378.51 o                         
  24   2  10     290736.03     278789.09     12614.04 o                         
  26   2  10     101466.73      98472.19      7373.86 o                         
  28   2  10       3033.54       1108.79      1341.11 o                         
 -33   3  10        410.90       2741.99      1936.39 o                         
 -31   3  10      33694.05      36863.23      5538.17 o                         
 -29   3  10      75939.76      89691.22      7505.21 o                         
 -27   3  10     657450.25     792218.00     24239.04 o                         
 -25   3  10       8007.83       7647.67      1638.90 o                         
 -23   3  10    1272246.75    1303193.75     37194.78 o                         
 -21   3  10     208965.75     206367.98      6438.49 o                         
 -19   3  10       5634.56       5190.77       956.33 o                         
 -17   3  10      45351.66      40756.71      2139.07 o                         
 -15   3  10      14240.29      14015.74      1004.11 o                         
 -13   3  10      25565.30      20549.03      1530.59 o                         
 -11   3  10     313046.38     331265.91      6080.30 o                         
  -9   3  10    2505987.00    2482899.50     35402.32 o                         
  -7   3  10    2376375.00    2445093.50     39607.48 o                         
  -5   3  10      28972.24      32302.88      1782.76 o                         
  -3   3  10     884942.25     934075.50     11571.35 o                         
  -1   3  10      63866.44      65640.30      2500.51 o                         
   1   3  10     510021.12     501373.94     10061.73 o                         
   3   3  10     322823.31     326918.75      5166.88 o                         
   5   3  10     214379.72     227912.28      3957.47 o                         
   7   3  10      80135.50      82630.46      2522.21 o                         
   9   3  10         95.95        863.69       329.48 o                         
  11   3  10     120601.75     118202.66      3130.43 o                         
  13   3  10      54836.78      51629.10      2529.18 o                         
  15   3  10       3154.75       4464.63       945.30 o                         
  17   3  10     234846.27     241260.52     11308.44 o                         
  19   3  10        809.30       3216.63       867.12 o                         
  21   3  10     591142.25     556805.56     17245.27 o                         
  23   3  10     207979.88     189426.17     15909.60 o                         
  25   3  10     147436.33     127057.22      9089.89 o                         
  27   3  10      53193.86      48433.41      5183.20 o                         
 -34   4  10      98994.41      63671.39     29449.33 o                         
 -32   4  10     225629.67     254063.00     16558.01 o                         
 -30   4  10      10767.95      16073.24      3904.41 o                         
 -28   4  10     220288.88     253011.03     12459.27 o                         
 -26   4  10     192220.39     213189.86     11496.10 o                         
 -24   4  10      92518.88      97073.30      6459.00 o                         
 -22   4  10      30428.17      28176.15      2778.22 o                         
 -20   4  10      49321.50      47121.79      3649.15 o                         
 -18   4  10     662562.25     659874.56     25623.51 o                         
 -16   4  10     633344.12     607131.94     17613.57 o                         
 -14   4  10       1350.16       2266.86       644.40 o                         
 -12   4  10       3866.29       3616.30       465.37 o                         
 -10   4  10     228350.97     217080.12      4159.78 o                         
  -8   4  10     457634.81     479689.12      7776.75 o                         
  -6   4  10        289.24       1174.02       390.91 o                         
  -4   4  10      23611.24      23014.79      1357.60 o                         
  -2   4  10     624545.00     639701.50     11309.13 o                         
   0   4  10     442370.94     449602.66      8793.49 o                         
   2   4  10      94291.28      96797.51      2709.30 o                         
   4   4  10       7024.70       8418.64       732.86 o                         
   6   4  10      79777.09      84132.95      2411.28 o                         
   8   4  10     824936.44     826569.94     11422.88 o                         
  10   4  10      18331.74      16727.56      1333.57 o                         
  12   4  10       5280.16       6412.82       626.87 o                         
  14   4  10     577106.31     582950.44      9951.24 o                         
  16   4  10     831407.12     840893.06     25833.20 o                         
  18   4  10     171856.31     161430.52      7029.40 o                         
  20   4  10      40277.92      36479.59      3208.32 o                         
  22   4  10      82474.95      69241.62      7630.84 o                         
  24   4  10      21018.04      20592.02      3363.67 o                         
  26   4  10      33386.27      29460.83      4415.95 o                         
  28   4  10         30.68       1320.63      3408.34 o                         
 -31   5  10     368150.25     435914.72     23277.52 o                         
 -29   5  10     229462.73     251664.89     14355.65 o                         
 -27   5  10      99803.87     117311.48     11655.50 o                         
 -25   5  10     247262.56     256887.05     17420.67 o                         
 -23   5  10      88250.45      91635.33      6992.57 o                         
 -21   5  10     264914.62     264861.66     13427.15 o                         
 -19   5  10      31913.01      29321.85      2481.05 o                         
 -17   5  10      66040.59      67233.70      3373.79 o                         
 -15   5  10        248.78        973.86      1183.37 o                         
 -13   5  10       1137.04       1528.75       299.16 o                         
 -11   5  10     249066.73     241237.78      4556.87 o                         
  -9   5  10     385130.00     380378.81      5656.87 o                         
  -7   5  10     572422.69     563342.19      7488.32 o                         
  -5   5  10     437695.47     434121.38      6335.35 o                         
  -3   5  10      47982.34      47252.65      2096.35 o                         
  -1   5  10    2858716.25    2776876.00     38998.07 o                         
   1   5  10    1018777.94    1003290.62     19966.91 o                         
   3   5  10      30393.29      31622.01      1501.07 o                         
   5   5  10      13875.05      16070.25      1231.23 o                         
   7   5  10       5681.95       7383.93       710.22 o                         
   9   5  10      42051.87      43880.14      1910.94 o                         
  11   5  10     117259.41     109979.16      4075.61 o                         
  13   5  10     733831.88     740894.00     12869.35 o                         
  15   5  10    1495871.50    1521512.00     23064.46 o                         
  17   5  10      51801.74      49894.88      4078.13 o                         
  19   5  10     139443.98     137112.78      7269.92 o                         
  21   5  10     104434.65      85816.85      6142.21 o                         
  23   5  10      52405.83      39704.33      5946.92 o                         
  25   5  10      80833.09      60322.05     11249.04 o                         
  27   5  10       2459.04       4293.69      3085.88 o                         
 -32   6  10      56557.00      59134.25     11389.63 o                         
 -30   6  10     142787.55     152211.78     18182.88 o                         
 -28   6  10        308.91       1347.48      2140.80 o                         
 -26   6  10      34269.59      29206.12      4681.21 o                         
 -24   6  10    1056431.12    1117885.00     75962.30 o                         
 -22   6  10     128178.89     122319.51      6484.33 o                         
 -20   6  10     232700.08     232090.05     13865.09 o                         
 -18   6  10      51950.05      46609.73      3134.35 o                         
 -16   6  10     278775.84     271628.56      7271.12 o                         
 -14   6  10      20496.63      17862.87      1394.07 o                         
 -12   6  10     107752.04     104372.15      2758.30 o                         
 -10   6  10      44643.95      43152.38      2072.46 o                         
  -8   6  10       1688.64       1756.60       394.86 o                         
  -6   6  10      13100.62      14341.95      1002.07 o                         
  -4   6  10     783619.31     802537.81      9666.97 o                         
  -2   6  10     568869.25     588089.06      8733.18 o                         
   0   6  10     209029.91     217581.28      4955.36 o                         
   2   6  10     238753.81     249255.36      4938.77 o                         
   4   6  10      81486.86      84602.67      3170.15 o                         
   6   6  10     116598.13     112894.20      3535.68 o                         
   8   6  10     932207.50     983278.25     17418.26 o                         
  10   6  10      51206.17      54007.88      2892.38 o                         
  12   6  10       7740.52       6431.59       807.33 o                         
  14   6  10     783085.06     779691.06     13015.13 o                         
  16   6  10     195388.97     194840.28      6585.56 o                         
  18   6  10     321071.22     291630.66     11843.62 o                         
  20   6  10       4282.31       2596.12      1974.58 o                         
  22   6  10     475555.84     424455.66     17799.77 o                         
  24   6  10     223692.80     221480.48     16108.71 o                         
  26   6  10       4005.59       6358.47      1207.18 o                         
 -31   7  10      41949.93      50575.15     11406.07 o                         
 -29   7  10      10301.11      10445.07      3912.34 o                         
 -27   7  10       9771.32       9968.73      3505.78 o                         
 -25   7  10      14906.42      26971.99      4699.55 o                         
 -23   7  10      14766.10      53656.28      8104.80 o                         
 -21   7  10      16486.85      14299.89      2747.20 o                         
 -19   7  10        537.82        158.60      1072.15 o                         
 -17   7  10      39388.40      35834.73      2482.13 o                         
 -15   7  10      73203.00      70254.31      3006.91 o                         
 -13   7  10      20273.00      19978.56      1403.76 o                         
 -11   7  10      26088.53      23765.07      1301.19 o                         
  -9   7  10       6261.24       6026.16      1004.03 o                         
  -7   7  10      12490.04      11266.58      1229.27 o                         
  -5   7  10     327015.16     318774.66      6112.72 o                         
  -3   7  10      49910.31      58919.75      2892.49 o                         
  -1   7  10      80389.94      86856.12      3232.25 o                         
   1   7  10       1320.29       1652.53       419.79 o                         
   3   7  10       1197.03        741.86       591.36 o                         
   5   7  10         33.78       1157.21       690.19 o                         
   7   7  10       5791.31       9549.70      1187.18 o                         
   9   7  10      32266.20      36192.50      2491.33 o                         
  11   7  10      25228.21      22789.10      2321.56 o                         
  13   7  10      79564.91      80497.76      4395.82 o                         
  15   7  10     181379.25     182080.05      7434.73 o                         
  17   7  10      26249.71      26044.98      2923.64 o                         
  19   7  10      11148.06       8892.06      2111.30 o                         
  21   7  10       2024.88      15649.30      3636.40 o                         
  23   7  10      22092.46      41697.95      7815.10 o                         
  25   7  10      18607.98      10436.25      2922.48 o                         
 -30   8  10      12343.13      12268.17      3942.10 o                         
 -28   8  10      23231.43      18657.77      5097.56 o                         
 -26   8  10      69584.61      64110.96      7658.45 o                         
 -24   8  10    1046708.06    1037774.31     76749.90 o                         
 -22   8  10     254446.12     219183.34     21232.32 o                         
 -20   8  10      35267.94      26971.84      3768.17 o                         
 -18   8  10      18450.56      13354.78      1367.68 o                         
 -16   8  10     169004.80     161395.69      4970.25 o                         
 -14   8  10        268.14       1302.99       346.87 o                         
 -12   8  10     149374.42     152674.19      4419.56 o                         
 -10   8  10     143000.98     138056.20      3773.85 o                         
  -8   8  10         28.66       1223.09       417.18 o                         
  -6   8  10      68551.97      71868.01      2815.83 o                         
  -4   8  10     371722.06     378340.56      7454.47 o                         
  -2   8  10     206136.91     214846.69      5461.73 o                         
   0   8  10     162844.58     166679.92      4485.88 o                         
   2   8  10     205251.30     197603.38      4559.68 o                         
   4   8  10     135148.38     134872.27      4876.10 o                         
   6   8  10     268283.31     284573.78      8320.01 o                         
   8   8  10     647804.25     660333.50     11644.66 o                         
  10   8  10       9809.04      10092.27      1353.13 o                         
  12   8  10      95760.58      99983.56      5672.73 o                         
  14   8  10     141044.42     132851.48      6478.94 o                         
  16   8  10      50582.11      49425.12      3836.63 o                         
  18   8  10     160329.59     150262.72      7824.39 o                         
  20   8  10      22719.86      30852.08      4250.06 o                         
  22   8  10     656300.38     672265.94     32415.31 o                         
  24   8  10     264926.06     238259.06     15311.76 o                         
 -29   9  10      76997.11      96074.84     11845.48 o                         
 -27   9  10     140341.97     141926.58     19277.25 o                         
 -25   9  10      37796.12      34736.86      7832.12 o                         
 -23   9  10      18952.56       7888.69      3871.22 o                         
 -21   9  10      14770.21       7206.42      2104.90 o                         
 -19   9  10      46974.64      38613.38      3455.52 o                         
 -17   9  10      16029.85      13735.79      1967.59 o                         
 -15   9  10        247.68       2661.41      1540.35 o                         
 -13   9  10       4038.47       5429.89       926.34 o                         
 -11   9  10     492004.91     484738.94     10088.19 o                         
  -9   9  10     113260.62     113067.16      3322.41 o                         
  -7   9  10     123800.53     122221.95      4369.74 o                         
  -5   9  10     814878.25     812099.06     10043.93 o                         
  -3   9  10     127292.74     129676.12      4411.99 o                         
  -1   9  10    2372661.50    2321614.25     28463.82 o                         
   1   9  10     367393.44     368325.91      7592.00 o                         
   3   9  10      24473.77      25468.13      1989.59 o                         
   5   9  10     221167.12     220808.77      7469.91 o                         
   7   9  10      17761.17      16107.73      1687.44 o                         
   9   9  10      14562.03      14155.67      1580.34 o                         
  11   9  10     104356.48     110052.74      5107.21 o                         
  13   9  10      41301.75      45597.13      4033.51 o                         
  15   9  10     546827.25     563654.50     15509.33 o                         
  17   9  10        524.84       5706.67      2148.72 o                         
  19   9  10     102132.73     103594.37      7613.79 o                         
  21   9  10      46255.53      50017.95      5453.73 o                         
  23   9  10       4425.82       4686.43      2085.23 o                         
  25   9  10      27771.43      12572.54      5961.52 o                         
 -28  10  10      11180.26      10956.36      4370.62 o                         
 -26  10  10      19781.22      21128.42      4704.67 o                         
 -24  10  10      91455.39      89799.69      9235.72 o                         
 -22  10  10      49886.98      48277.61      6236.35 o                         
 -20  10  10      36473.23      32421.73      3796.55 o                         
 -18  10  10     522935.41     497932.53     16878.21 o                         
 -16  10  10     544390.88     535592.38     15084.20 o                         
 -14  10  10      59137.54      57762.13      3269.36 o                         
 -12  10  10         32.20        519.94       548.04 o                         
 -10  10  10     122853.48     126720.62      4866.95 o                         
  -8  10  10     631103.94     606474.50     10455.92 o                         
  -6  10  10      35188.02      34535.57      2532.70 o                         
  -4  10  10      19247.61      22846.03      1735.65 o                         
  -2  10  10     147973.20     152320.56      4979.11 o                         
   0  10  10     229724.62     236451.16      6279.44 o                         
   2  10  10        510.47        845.06       422.88 o                         
   4  10  10       3967.37       5201.66       743.95 o                         
   6  10  10      28066.53      27598.71      1983.04 o                         
   8  10  10      13580.96       9623.86      1063.78 o                         
  10  10  10      18909.26      19315.91      2118.01 o                         
  12  10  10      35476.59      37204.21      2972.89 o                         
  14  10  10     491904.19     536645.88     16709.62 o                         
  16  10  10    1000919.12    1012350.25     31957.75 o                         
  18  10  10     231423.06     234947.22     11785.30 o                         
  20  10  10       3689.11       9416.85      1848.40 o                         
  22  10  10      23288.14      20587.80      4357.79 o                         
  24  10  10        138.17       -495.64      5214.52 o                         
 -27  11  10      97992.00     105832.22     17482.99 o                         
 -25  11  10      42912.34      32284.94      5957.14 o                         
 -23  11  10     360464.09     380737.09     23440.59 o                         
 -21  11  10      61606.93      59569.11      6208.09 o                         
 -19  11  10      32662.53      35157.76      3777.61 o                         
 -17  11  10      15367.75      12124.76      2220.88 o                         
 -15  11  10      41229.45      36522.89      3532.58 o                         
 -13  11  10      38028.70      39855.67      3044.17 o                         
 -11  11  10        395.09       1764.16       841.42 o                         
  -9  11  10     846197.12     847784.38     15598.85 o                         
  -7  11  10    1338048.00    1292611.25     18690.79 o                         
  -5  11  10      80619.76      83366.91      3442.05 o                         
  -3  11  10     680914.62     698376.69     11206.13 o                         
  -1  11  10     369717.25     369186.72      8552.05 o                         
   1  11  10     384877.72     387489.81      8536.77 o                         
   3  11  10      70678.39      67496.05      3702.80 o                         
   5  11  10       7695.87       4391.95      1414.99 o                         
   7  11  10      41138.07      46102.77      2993.79 o                         
   9  11  10       8972.30      10596.80      1418.98 o                         
  11  11  10       5495.76       3948.29      1077.02 o                         
  13  11  10         72.63       1516.36       854.06 o                         
  15  11  10      37401.02      40937.07      4574.01 o                         
  17  11  10      46205.45      59002.06      5909.03 o                         
  19  11  10      31281.78      42426.82      5491.65 o                         
  21  11  10     244529.34     235410.89     14714.83 o                         
 -26  12  10     452392.81     448416.62    120947.02 o                         
 -24  12  10       8002.73      19502.84      6670.36 o                         
 -22  12  10      81631.29      78988.70      9663.23 o                         
 -20  12  10       1316.52        849.13      1578.31 o                         
 -18  12  10      17885.46      12692.50      2228.24 o                         
 -16  12  10      36189.93      34112.91      3720.05 o                         
 -14  12  10       5870.61       4398.15      1238.94 o                         
 -12  12  10      11479.27       9924.22      1533.44 o                         
 -10  12  10     358883.75     369885.81     10204.97 o                         
  -8  12  10    1803092.50    1833060.50     27268.46 o                         
  -6  12  10     130970.62     133654.81      5071.67 o                         
  -4  12  10     293581.06     315664.81      8693.64 o                         
  -2  12  10       4937.28       9979.58      1693.24 o                         
   0  12  10      63484.95      67213.00      3928.93 o                         
   2  12  10     108118.06     111432.98      4590.15 o                         
   4  12  10      16843.01      16343.23      1969.69 o                         
   6  12  10     486453.78     500087.41     13158.27 o                         
   8  12  10     276366.75     272065.12     11131.74 o                         
  10  12  10      81709.66      83057.31      5844.26 o                         
  12  12  10      28010.42      35462.46      4926.99 o                         
  14  12  10          8.81      -1080.43      1080.43 o                         
  16  12  10      39544.22      53563.23      6503.20 o                         
  18  12  10      49532.59      49571.81      5550.11 o
[truncated: 782,704 more chars]
